# Supplementary material for: Crystal structure of 4-bromo-5,7-dimeth­oxy-2,3-di­hydro-1H-inden-1-one
Source: Acta Crystallogr E Crystallogr Commun. 2024 Jul 19;80(Pt 8):873–7. doi: 10.1107/S2056989024006522 (PMC11299745; doi:10.1107/S2056989024006522)
Supplement: Supplementary file 1 [file e-80-00873-sup1.cif]

##############################################################################
#                                                                            #
# This CIF contains the data in a paper accepted for publication in          #
# Acta Crystallographica Section E. It conforms to the requirements of       #
# Notes for Authors for Acta Crystallographica Section E, and has been       #
# peer reviewed under the auspices of the IUCr Commission on Journals.       #
#                                                                            #
# Full details of the Crystallographic Information File format               #
# are given in the paper "The Crystallographic Information File (CIF):       #
# a New Standard Archive File for Crystallography" by S. R. Hall, F. H.      #
# Allen and I. D. Brown [Acta Cryst. (1991), A47, 655-685].                  #
#                                                                            #
# The current version of the core CIF dictionary is obtainable from          #
# ftp://ftp.iucr.org/pub/cif_core.dic.                                       #
#                                                                            #
# Software is freely available for graphical display of the structure(s)     #
# in this CIF. For information consult the CIF software page                 #
# http://www.iucr.org/resources/cif/software.                                #
#                                                                            #
# This file may be used for bona fide research purposes within the           #
# scientific community so long as proper attribution is given to the journal # 
# article from which it was obtained.                                        #
#                                                                            #
##############################################################################
data_I
_audit_creation_method     'SHELXL-2019/1'
_chemical_name_systematic
;
4-Bromo-5,7-dimethoxy-2,3-dihydro-1<i>H</i>-inden-1-one
;
_chemical_name_common     ?
_chemical_formula_moiety     'C11 H11 Br O3'
_chemical_formula_sum     'C11 H11 Br O3'
_chemical_formula_iupac     'C11 H11 Br O3'
_chemical_formula_weight     271.11
_chemical_melting_point     ?
_chemical_absolute_configuration     ad
_space_group_crystal_system     orthorhombic
_space_group_name_H-M_alt     'P n a 21'
_space_group_name_Hall     'P 2c -2n'
loop_
    _space_group_symop_operation_xyz
    'x, y, z'
    '-x, -y, z+1/2'
    'x+1/2, -y+1/2, z'
    '-x+1/2, y+1/2, z+1/2'
_cell_length_a     7.0928(5)
_cell_length_b     14.3933(10)
_cell_length_c     10.0419(7)
_cell_angle_alpha     90
_cell_angle_beta     90
_cell_angle_gamma     90
_cell_volume     1025.17(12)
_cell_formula_units_Z     4
_cell_measurement_reflns_used     9927
_cell_measurement_theta_min     2.8305
_cell_measurement_theta_max     28.2367
_cell_measurement_temperature     150(2)
_exptl_crystal_description     block
_exptl_crystal_colour     colourless
_exptl_crystal_size_max     0.216
_exptl_crystal_size_mid     0.057
_exptl_crystal_size_min     0.031
_exptl_crystal_density_diffrn     1.757
_exptl_crystal_density_meas     ?
_exptl_crystal_density_method     'not measured'
_exptl_crystal_F_000     544
_exptl_absorpt_coefficient_mu     3.992
_exptl_absorpt_correction_type     numerical
_exptl_absorpt_process_details
;
(<i>SADABS</i>; Krause <i>et al.</i>, 2015)
;
_exptl_absorpt_correction_T_min     0.70
_exptl_absorpt_correction_T_max     0.89
_exptl_special_details
;
The diffraction data were obtained from 3 sets of frames,
each of width 0.50 \% in \w or \f, collected with scan parameters
determined by the "strategy" routine in <i>APEX4</i>. The scan
time was 10.00 sec/frame.
;
_diffrn_ambient_temperature     150(2)
_diffrn_source     'fine-focus sealed tube'
_diffrn_source_power     1.50
_diffrn_source_voltage     50
_diffrn_source_current     30.0
_diffrn_radiation_type     MoK\a
_diffrn_radiation_wavelength     0.71073
_diffrn_radiation_monochromator     graphite
_diffrn_measurement_device_type     'Bruker D8 QUEST PHOTON 3 diffractometer'
_diffrn_measurement_device     'Bruker D8 QUEST PHOTON 3 diffractometer'
_diffrn_measurement_method     '\f and \w scans'
_diffrn_detector_area_resol_mean     7.3910
_diffrn_reflns_number     13923
_diffrn_reflns_av_R_equivalents     0.0299
_diffrn_reflns_av_unetI/netI     0.0333
_diffrn_reflns_theta_min     2.830
_diffrn_reflns_theta_max     28.279
_diffrn_reflns_theta_full     28.279
_diffrn_measured_fraction_theta_max     0.998
_diffrn_measured_fraction_theta_full     0.998
_diffrn_reflns_limit_h_min     -9
_diffrn_reflns_limit_h_max     8
_diffrn_reflns_limit_k_min     -19
_diffrn_reflns_limit_k_max     19
_diffrn_reflns_limit_l_min     -13
_diffrn_reflns_limit_l_max     13
_refine_special_details
;
Refinement of F^2^ against ALL reflections.  The weighted R-factor wR and
goodness of fit S are based on F^2^, conventional R-factors R are based
on F, with F set to zero for negative F^2^. The threshold expression of
F^2^ > 2sigma(F^2^) is used only for calculating R-factors(gt) etc. and is
not relevant to the choice of reflections for refinement.  R-factors based
on F^2^ are statistically about twice as large as those based on F, and R-
factors based on ALL data will be even larger. H-atoms attached to carbon
were placed in calculated positions (C---H = 0.95 - 0.99 \%A). All were
included as riding contributions with isotropic displacement parameters
1.2 - 1.5 times those of the attached atoms. One reflection affected by the
beamstop was omitted from the final refinement. Refined as a 2-component
inversion twin.
;
_reflns_number_total     2534
_reflns_number_gt     2366
_reflns_threshold_expression     'I > 2\s(I)'
_refine_ls_structure_factor_coef     Fsqd
_refine_ls_matrix_type     full
_refine_ls_R_factor_all     0.0282
_refine_ls_R_factor_gt     0.0252
_refine_ls_wR_factor_gt     0.0551
_refine_ls_wR_factor_ref     0.0562
_refine_ls_goodness_of_fit_ref     1.080
_refine_ls_restrained_S_all     1.080
_refine_ls_number_reflns     2534
_refine_ls_number_parameters     139
_refine_ls_number_restraints     1
_refine_ls_hydrogen_treatment     constr
_refine_ls_weighting_scheme     calc
_refine_ls_weighting_details
              'w=1/[\s^2^(Fo^2^)+(0.0247P)^2^+0.0970P] where P=(Fo^2^+2Fc^2^)/3'
_atom_sites_solution_hydrogens     geom
_atom_sites_solution_primary     dual
_atom_sites_solution_secondary     difmap
_refine_ls_shift/su_max     0.001
_refine_ls_shift/su_mean     0.000
_refine_diff_density_max     0.411
_refine_diff_density_min     -0.386
_refine_ls_extinction_method     none
_refine_ls_extinction_coef     .
_refine_ls_abs_structure_details
;
Flack <i>x</i> determined using 1025 quotients
[(<i>I</i>^+^)-(<i>I</i>^-^)]/[(<i>I</i>^+^)+(<i>I</i>^-^)]
(Parsons <i>et al.</i>, 2013). Refined as an inversion twin
;
_refine_ls_abs_structure_Flack     0.039(12)
loop_
    _atom_type_symbol
    _atom_type_description
    _atom_type_scat_dispersion_real
    _atom_type_scat_dispersion_imag
    _atom_type_scat_source
    'C' 'C' 0.0033 0.0016
                         'International Tables Vol C Tables 4.2.6.8 and 6.1.1.4'
    'H' 'H' 0.0000 0.0000
                         'International Tables Vol C Tables 4.2.6.8 and 6.1.1.4'
    'Br' 'Br' -0.2901 2.4595
                         'International Tables Vol C Tables 4.2.6.8 and 6.1.1.4'
    'O' 'O' 0.0106 0.0060
                         'International Tables Vol C Tables 4.2.6.8 and 6.1.1.4'
_computing_data_collection
;
<i>APEX4</i> (Bruker, 2021)
;
_computing_cell_refinement
;
<i>SAINT</i> (Bruker, 2021)
;
_computing_data_reduction
;
<i>SAINT</i> (Bruker, 2021)
;
_computing_structure_solution
;
<i>SHELXT/5</i> (Sheldrick, 2015a)
;
_computing_structure_refinement
;
<i>SHELXL2019/1</i> (L\"ubben <i>et al.</i>, 2019; Sheldrick,
2015b)
;
_computing_molecular_graphics
;
<i>DIAMOND</i> (Brandenburg & Putz, 2012)
;
_computing_publication_material
;
<i>SHELXTL</i> (Sheldrick, 2008)
;
loop_
    _atom_site_type_symbol
    _atom_site_label
    _atom_site_fract_x
    _atom_site_fract_y
    _atom_site_fract_z
    _atom_site_U_iso_or_equiv
    _atom_site_adp_type
    _atom_site_calc_flag
    _atom_site_occupancy
    _atom_site_disorder_assembly
    _atom_site_disorder_group
    Br Br1 0.26616(4) 0.95085(2) 0.61925(8) 0.02538(11) Uani d 1 . .
    O O1 0.2173(3) 0.77072(17) 0.7610(2) 0.0259(5) Uani d 1 . .
    O O2 0.3585(3) 0.56410(13) 0.3929(2) 0.0217(5) Uani d 1 . .
    O O3 0.4552(3) 0.66801(14) 0.1506(2) 0.0265(6) Uani d 1 . .
    C C1 0.3410(4) 0.81569(19) 0.4184(3) 0.0153(6) Uani d 1 . .
    C C2 0.2942(4) 0.8293(2) 0.5505(3) 0.0171(6) Uani d 1 . .
    C C3 0.2657(3) 0.7523(2) 0.6327(5) 0.0184(7) Uani d 1 . .
    C C4 0.2862(4) 0.6621(2) 0.5822(3) 0.0191(7) Uani d 1 . .
    H H4 0.266176 0.610159 0.638782 0.023 Uiso calc 1 . .
    C C5 0.3355(4) 0.6484(2) 0.4500(3) 0.0173(6) Uani d 1 . .
    C C6 0.3652(4) 0.7259(2) 0.3673(3) 0.0155(6) Uani d 1 . .
    C C7 0.4207(4) 0.73116(19) 0.2271(3) 0.0172(6) Uani d 1 . .
    C C8 0.4287(5) 0.8336(2) 0.1892(3) 0.0214(7) Uani d 1 . .
    H H8A 0.341666 0.846478 0.114395 0.026 Uiso calc 1 . .
    H H8B 0.558028 0.850884 0.161645 0.026 Uiso calc 1 . .
    C C9 0.3700(4) 0.8891(2) 0.3127(3) 0.0201(7) Uani d 1 . .
    H H9A 0.470112 0.933291 0.339159 0.024 Uiso calc 1 . .
    H H9B 0.252057 0.923961 0.296052 0.024 Uiso calc 1 . .
    C C10 0.1933(6) 0.6945(3) 0.8509(4) 0.0339(9) Uani d 1 . .
    H H10A 0.153765 0.717936 0.938144 0.051 Uiso calc 1 . .
    H H10B 0.312996 0.661020 0.860085 0.051 Uiso calc 1 . .
    H H10C 0.096895 0.652214 0.816037 0.051 Uiso calc 1 . .
    C C11 0.3100(5) 0.4840(2) 0.4710(4) 0.0248(7) Uani d 1 . .
    H H11A 0.320697 0.428012 0.415954 0.037 Uiso calc 1 . .
    H H11B 0.180267 0.490130 0.503313 0.037 Uiso calc 1 . .
    H H11C 0.396091 0.479171 0.547044 0.037 Uiso calc 1 . .
loop_
    _atom_site_aniso_label
    _atom_site_aniso_U_11
    _atom_site_aniso_U_22
    _atom_site_aniso_U_33
    _atom_site_aniso_U_12
    _atom_site_aniso_U_13
    _atom_site_aniso_U_23
    Br1 0.03113(18) 0.02045(15) 0.02457(17) -0.00137(11) 0.0002(2) -0.00798(19)
    O1 0.0341(14) 0.0296(14) 0.0140(12) -0.0017(10) 0.0020(10) -0.0017(10)
    O2 0.0326(13) 0.0131(10) 0.0193(11) -0.0007(9) 0.0028(10) 0.0019(9)
    O3 0.0366(13) 0.0231(11) 0.0200(14) 0.0059(9) 0.0048(9) -0.0025(9)
    C1 0.0122(14) 0.0157(13) 0.0182(15) -0.0012(12) -0.0021(11) 0.0019(11)
    C2 0.0160(15) 0.0153(14) 0.0201(16) 0.0006(12) -0.0021(12) -0.0023(12)
    C3 0.0131(12) 0.0277(14) 0.014(2) -0.0014(10) -0.0025(13) 0.0032(17)
    C4 0.0184(15) 0.0200(15) 0.0188(17) -0.0014(12) -0.0007(11) 0.0039(11)
    C5 0.0145(15) 0.0163(14) 0.0212(15) 0.0008(12) -0.0018(12) 0.0017(12)
    C6 0.0128(14) 0.0173(14) 0.0163(15) -0.0007(11) 0.0003(11) 0.0010(12)
    C7 0.0160(15) 0.0171(14) 0.0186(15) 0.0021(11) -0.0013(12) 0.0024(12)
    C8 0.0281(18) 0.0188(15) 0.0174(16) 0.0020(13) 0.0053(13) 0.0046(12)
    C9 0.0239(17) 0.0156(15) 0.0210(15) -0.0010(12) 0.0022(13) 0.0001(12)
    C10 0.045(2) 0.039(2) 0.0182(19) -0.0062(17) 0.0017(15) 0.0042(16)
    C11 0.0346(19) 0.0144(14) 0.0254(18) -0.0033(14) -0.0029(15) 0.0046(14)
_geom_special_details
;
 All esds (except the esd in the dihedral angle between two l.s. planes)
 are estimated using the full covariance matrix.  The cell esds are taken
 into account individually in the estimation of esds in distances, angles
 and torsion angles; correlations between esds in cell parameters are only
 used when they are defined by crystal symmetry.  An approximate (isotropic)
 treatment of cell esds is used for estimating esds involving l.s. planes.
;
loop_
    _geom_bond_atom_site_label_1
    _geom_bond_atom_site_label_2
    _geom_bond_site_symmetry_2
    _geom_bond_distance
    _geom_bond_publ_flag
    Br1 C2 . 1.892(3) ?
    O1 C3 . 1.359(6) ?
    O1 C10 . 1.431(4) ?
    O2 C5 . 1.352(3) ?
    O2 C11 . 1.437(4) ?
    O3 C7 . 1.215(3) ?
    C1 C2 . 1.381(4) ?
    C1 C6 . 1.401(4) ?
    C1 C9 . 1.512(4) ?
    C2 C3 . 1.396(5) ?
    C3 C4 . 1.401(5) ?
    C4 C5 . 1.387(4) ?
    C4 H4 . 0.9500 ?
    C5 C6 . 1.406(4) ?
    C6 C7 . 1.465(4) ?
    C7 C8 . 1.524(4) ?
    C8 C9 . 1.532(4) ?
    C8 H8A . 0.9900 ?
    C8 H8B . 0.9900 ?
    C9 H9A . 0.9900 ?
    C9 H9B . 0.9900 ?
    C10 H10A . 0.9800 ?
    C10 H10B . 0.9800 ?
    C10 H10C . 0.9800 ?
    C11 H11A . 0.9800 ?
    C11 H11B . 0.9800 ?
    C11 H11C . 0.9800 ?
loop_
    _geom_angle_atom_site_label_1
    _geom_angle_atom_site_label_2
    _geom_angle_atom_site_label_3
    _geom_angle_site_symmetry_1
    _geom_angle_site_symmetry_3
    _geom_angle
    _geom_angle_publ_flag
    C3 O1 C10 . . 118.6(3) ?
    C5 O2 C11 . . 117.4(3) ?
    C2 C1 C6 . . 120.8(3) ?
    C2 C1 C9 . . 127.5(3) ?
    C6 C1 C9 . . 111.8(3) ?
    C1 C2 C3 . . 119.4(3) ?
    C1 C2 Br1 . . 120.4(2) ?
    C3 C2 Br1 . . 120.2(3) ?
    O1 C3 C2 . . 116.2(3) ?
    O1 C3 C4 . . 123.4(3) ?
    C2 C3 C4 . . 120.4(4) ?
    C5 C4 C3 . . 120.3(3) ?
    C5 C4 H4 . . 119.8 ?
    C3 C4 H4 . . 119.8 ?
    O2 C5 C4 . . 124.4(3) ?
    O2 C5 C6 . . 116.3(3) ?
    C4 C5 C6 . . 119.3(3) ?
    C1 C6 C5 . . 119.8(3) ?
    C1 C6 C7 . . 109.7(2) ?
    C5 C6 C7 . . 130.5(3) ?
    O3 C7 C6 . . 128.6(3) ?
    O3 C7 C8 . . 124.0(3) ?
    C6 C7 C8 . . 107.5(2) ?
    C7 C8 C9 . . 107.0(2) ?
    C7 C8 H8A . . 110.3 ?
    C9 C8 H8A . . 110.3 ?
    C7 C8 H8B . . 110.3 ?
    C9 C8 H8B . . 110.3 ?
    H8A C8 H8B . . 108.6 ?
    C1 C9 C8 . . 104.0(2) ?
    C1 C9 H9A . . 111.0 ?
    C8 C9 H9A . . 111.0 ?
    C1 C9 H9B . . 111.0 ?
    C8 C9 H9B . . 111.0 ?
    H9A C9 H9B . . 109.0 ?
    O1 C10 H10A . . 109.5 ?
    O1 C10 H10B . . 109.5 ?
    H10A C10 H10B . . 109.5 ?
    O1 C10 H10C . . 109.5 ?
    H10A C10 H10C . . 109.5 ?
    H10B C10 H10C . . 109.5 ?
    O2 C11 H11A . . 109.5 ?
    O2 C11 H11B . . 109.5 ?
    H11A C11 H11B . . 109.5 ?
    O2 C11 H11C . . 109.5 ?
    H11A C11 H11C . . 109.5 ?
    H11B C11 H11C . . 109.5 ?
loop_
    _geom_torsion_atom_site_label_1
    _geom_torsion_atom_site_label_2
    _geom_torsion_atom_site_label_3
    _geom_torsion_atom_site_label_4
    _geom_torsion_site_symmetry_1
    _geom_torsion_site_symmetry_2
    _geom_torsion_site_symmetry_3
    _geom_torsion_site_symmetry_4
    _geom_torsion
    _geom_torsion_publ_flag
    C6 C1 C2 C3 . . . . -1.8(4) ?
    C9 C1 C2 C3 . . . . 177.4(3) ?
    C6 C1 C2 Br1 . . . . 178.9(2) ?
    C9 C1 C2 Br1 . . . . -1.9(4) ?
    C10 O1 C3 C2 . . . . -177.7(3) ?
    C10 O1 C3 C4 . . . . 2.7(4) ?
    C1 C2 C3 O1 . . . . -179.1(3) ?
    Br1 C2 C3 O1 . . . . 0.3(3) ?
    C1 C2 C3 C4 . . . . 0.6(4) ?
    Br1 C2 C3 C4 . . . . 179.9(2) ?
    O1 C3 C4 C5 . . . . 179.8(3) ?
    C2 C3 C4 C5 . . . . 0.2(4) ?
    C11 O2 C5 C4 . . . . 6.6(5) ?
    C11 O2 C5 C6 . . . . -173.7(3) ?
    C3 C4 C5 O2 . . . . 179.9(3) ?
    C3 C4 C5 C6 . . . . 0.2(4) ?
    C2 C1 C6 C5 . . . . 2.1(4) ?
    C9 C1 C6 C5 . . . . -177.2(3) ?
    C2 C1 C6 C7 . . . . -177.9(3) ?
    C9 C1 C6 C7 . . . . 2.8(3) ?
    O2 C5 C6 C1 . . . . 178.9(3) ?
    C4 C5 C6 C1 . . . . -1.3(4) ?
    O2 C5 C6 C7 . . . . -1.0(5) ?
    C4 C5 C6 C7 . . . . 178.8(3) ?
    C1 C6 C7 O3 . . . . 179.4(3) ?
    C5 C6 C7 O3 . . . . -0.7(5) ?
    C1 C6 C7 C8 . . . . -0.7(3) ?
    C5 C6 C7 C8 . . . . 179.2(3) ?
    O3 C7 C8 C9 . . . . 178.4(3) ?
    C6 C7 C8 C9 . . . . -1.5(3) ?
    C2 C1 C9 C8 . . . . 177.2(3) ?
    C6 C1 C9 C8 . . . . -3.6(3) ?
    C7 C8 C9 C1 . . . . 3.0(3) ?
loop_
    _geom_hbond_atom_site_label_D
    _geom_hbond_atom_site_label_H
    _geom_hbond_atom_site_label_A
    _geom_hbond_site_symmetry_A
    _geom_hbond_distance_DH
    _geom_hbond_distance_HA
    _geom_hbond_distance_DA
    _geom_hbond_angle_DHA
    _geom_hbond_publ_flag
    C11 H11A Br1 4_544 0.98 3.06 3.605(4) 116.4 yes
    C11 H11C Br1 3_565 0.98 2.90 3.683(3) 137.1 yes
    C11 H11C O3 2_665 0.98 2.58 3.288(4) 128.7 yes
_shelx_space_group_comment
;
The symmetry employed for this shelxl refinement is uniquely defined
by the following loop, which should always be used as a source of
symmetry information in preference to the above space-group names.
They are only intended as comments.
;
_shelx_estimated_absorpt_T_min     0.479
_shelx_estimated_absorpt_T_max     0.886
_shelx_hkl_file
;
   1   0   0   10.00    2.00
   1   0   0    9.90    1.90
   1   0   0    5.80    1.30
  -1   0   0    7.50    1.40
  -1   0   0   10.00    1.40
  -1   0   0    7.40    1.70
  -1   0   0    5.80    1.40
  -1   0   0    6.80    1.40
   1   0   0    7.40    1.30
  -3   0   0   -1.30    2.60
  -3   0   0   -0.40    1.90
  -3   0   0    0.70    2.40
   3   0   0    2.70    2.50
   3   0   0   -2.50    2.30
  -3   0   0    1.20    2.60
  -4   0   0 1497.85   77.99
  -4   0   0 1495.25   78.09
  -4   0   0 1468.35   76.19
   4   0   0 1487.35   78.19
   4   0   0 1575.44   78.29
  -4   0   0 1497.65   76.39
  -4   0   0 1610.24   78.99
   5   0   0    0.50    3.80
  -5   0   0    1.00    4.70
  -5   0   0    3.50    3.60
  -5   0   0   -3.00    2.40
  -5   0   0    2.00    4.90
   5   0   0   -4.60    2.80
  -5   0   0    0.80    3.00
  -6   0   0  617.74   34.50
  -6   0   0  629.24   37.40
   6   0   0  646.94   37.70
  -6   0   0  613.64   38.30
  -7   0   0   -0.30    6.10
  -8   0   0  106.29   16.60
  -9   0   0    9.90    9.80
   0   0   1   -0.20    0.40
   0   0  -1   -0.40    0.40
   0   0   1    0.20    0.30
   0   0   1    1.80    0.70
  -1   0   1    2.20    1.40
   1   0  -1   -0.30    1.00
   1   0   1    0.50    1.20
  -1   0  -1    0.80    1.10
  -1   0  -1    0.20    1.30
   1   0   1    2.10    1.50
   1   0   1    1.90    1.20
   1   0  -1    2.10    1.20
  -1   0  -1    1.70    1.20
  -1   0  -1    2.00    1.40
   1   0  -1    1.60    1.40
   3   0  -1    1.70    1.60
  -3   0  -1   -0.60    2.50
  -3   0  -1    1.80    2.10
  -3   0  -1   -0.40    3.00
  -3   0  -1   -0.40    2.30
   3   0   1    0.80    2.20
  -3   0   1   -1.90    2.90
   3   0   1    4.30    3.00
   3   0  -1    0.40    2.70
   3   0  -1    0.80    2.40
   3   0  -1    1.00    2.80
  -3   0   1    4.20    2.60
   3   0   1    1.80    2.70
  -3   0   1   -0.30    1.30
  -3   0  -1   -2.30    1.90
  -3   0   1    0.60    2.40
   4   0  -1 3411.76  170.08
  -4   0  -1 3536.75  169.68
  -4   0  -1 3484.35  168.48
  -4   0   1 3377.36  167.38
  -4   0  -1 3599.54  170.08
   4   0  -1 3588.34  169.88
  -4   0   1 3309.57  169.38
   4   0   1 3293.37  169.58
  -4   0   1 3350.76  170.18
   4   0   1 3294.87  169.38
  -4   0  -1 3519.35  169.58
  -4   0   1 3287.97  169.58
  -4   0  -1 3410.56  168.48
  -4   0   1 3202.38  166.88
   4   0  -1 3443.96  169.48
   4   0   1 3273.37  169.58
  -5   0   1    0.30    3.60
  -5   0   1    0.30    2.50
  -5   0  -1    0.20    3.90
   5   0  -1   -0.10    3.50
   5   0   1   -3.00    3.20
  -5   0   1   -2.10    4.80
  -5   0   1   -6.20    3.60
   5   0  -1   -1.80    4.10
  -5   0  -1    3.50    3.70
  -5   0  -1   -1.50    2.50
  -5   0   1    0.50    2.20
  -5   0  -1    3.00    3.50
   5   0   1   -5.60    3.50
  -5   0  -1    7.70    5.30
  -6   0   1  445.56   28.90
  -6   0  -1  413.16   28.00
   6   0   1  482.65   29.30
  -6   0  -1  446.36   29.40
   6   0  -1  438.46   28.50
  -6   0   1  441.26   29.80
  -6   0  -1  444.56   26.60
  -7   0  -1   -2.20    7.10
  -7   0   1    0.90    5.30
  -8   0  -1  268.67   24.30
  -8   0   1  279.37   25.20
  -9   0   1   -0.90    9.60
  -9   0  -1    0.20    8.70
   0   0   2 4515.05  214.58
   0   0  -2 4272.47  214.38
   1   0   2    1.00    1.70
   1   0  -2    4.50    1.40
   1   0   2    1.80    1.60
  -1   0   2    4.70    2.10
  -1   0  -2    2.00    1.50
   1   0  -2    1.70    1.40
   1   0   2    1.00    1.40
  -1   0   2   -0.20    0.60
  -1   0   2   -0.30    1.00
   1   0  -2    0.70    1.70
  -1   0  -2    1.10    1.30
   1   0  -2    3.50    1.30
  -1   0   2    3.70    1.60
  -1   0  -2    1.60    1.80
  -1   0  -2    1.50    1.90
  -1   0  -2    2.00    1.40
   2   0  -2 3512.95  170.58
  -2   0  -2 3755.22  170.68
  -2   0  -2 3836.22  171.38
   2   0   2 3208.78  170.98
   2   0  -2 3802.22  170.68
  -2   0   2 3100.69  170.48
  -2   0   2 3147.19  170.98
  -2   0  -2 3845.72  171.48
   2   0   2 3280.07  170.68
  -2   0  -2 3797.52  170.78
   2   0   2 3201.38  170.58
   2   0  -2 3623.44  171.28
   2   0   2 3218.98  170.48
  -2   0   2 3225.38  170.58
  -3   0  -2    1.00    2.70
  -3   0  -2    0.00    2.30
   3   0  -2    0.50    3.00
   3   0   2    0.10    2.60
   3   0  -2    8.80    2.90
   3   0   2    1.80    2.40
  -3   0   2    3.50    2.60
   3   0   2   -2.20    2.30
  -3   0  -2    9.50    3.30
  -3   0   2    1.00    2.90
  -3   0  -2    1.40    2.80
   3   0  -2   -1.90    2.30
  -3   0  -2    4.00    2.60
  -3   0   2    2.10    3.20
   4   0  -2 6549.94  316.77
  -4   0   2 6002.80  322.97
   4   0   2 6571.34  316.77
   4   0  -2 5982.10  316.97
  -4   0  -2 6291.07  316.17
  -4   0  -2 6738.63  317.17
  -4   0  -2 6328.27  316.47
   4   0   2 6525.15  316.97
  -4   0  -2 6471.85  316.37
   4   0  -2 6207.18  316.47
  -4   0   2 6721.33  317.17
   4   0   2 6689.53  316.97
  -5   0   2    4.50    5.20
  -5   0  -2   -4.00    2.70
  -5   0  -2    1.40    3.90
   5   0  -2    0.40    3.00
  -5   0   2    2.20    2.00
   5   0   2    0.30    3.90
  -5   0  -2    0.20    3.80
   5   0  -2   -0.80    3.80
  -5   0   2   -0.30    3.80
   5   0   2    5.60    6.80
   5   0   2   -1.40    4.10
  -5   0  -2    1.10    4.70
  -5   0  -2    1.10    3.60
  -6   0   2 2429.36  121.79
  -6   0   2 2413.16  122.89
  -6   0  -2 2236.28  121.59
  -6   0  -2 2223.78  119.79
   6   0   2 2471.75  121.99
  -7   0   2   -1.20    5.70
  -7   0   2   -0.60    6.60
   7   0   2    3.00    5.90
  -7   0  -2   -3.70    6.80
  -8   0  -2   82.49   15.90
  -8   0   2   78.19   16.30
  -9   0  -2    7.00    9.40
  -9   0   2   -2.90   15.50
   0   0  -3    0.70    1.60
   0   0   3    0.40    1.20
   0   0  -3   -1.00    1.60
   0   0   3    2.20    1.90
   0   0   3    0.30    2.00
   0   0   3    0.60    1.40
   1   0  -3    1.50    1.30
   1   0   3    1.40    1.70
  -1   0  -3    7.40    2.80
   1   0   3    3.30    1.80
   1   0  -3    1.50    1.90
   1   0  -3    1.40    1.50
  -1   0   3    1.70    1.80
  -1   0   3    1.00    1.60
  -1   0   3    0.20    2.10
   1   0  -3    1.20    1.50
  -1   0  -3    3.60    1.50
  -1   0  -3    1.90    1.60
  -1   0  -3    1.10    1.40
   1   0   3   -0.60    1.40
  -1   0   3    0.60    1.60
   1   0   3    1.10    2.20
  -1   0  -3    1.90    2.20
  -2   0  -3   88.09    7.60
   2   0  -3   83.59    5.30
  -2   0  -3   93.09    6.80
   2   0  -3   80.79    6.30
  -2   0  -3   85.79    6.40
  -2   0  -3   83.89    7.50
  -2   0  -3   83.69    6.50
   2   0  -3   85.89    7.40
   2   0  -3   81.29    6.30
  -3   0  -3   -0.50    2.30
   3   0  -3    0.40    2.40
  -3   0  -3    0.20    2.70
  -3   0  -3    1.10    2.70
   3   0   3    1.20    2.70
   3   0   3    2.10    2.80
   3   0   3    1.80    2.70
  -3   0   3    0.50    2.70
   3   0  -3    1.70    2.90
  -3   0   3   -0.70    3.10
  -3   0  -3    0.10    2.40
  -3   0  -3    0.90    3.10
  -3   0   3    1.70    2.60
  -4   0   3  708.93   36.90
   4   0   3  679.33   37.10
   4   0  -3  609.44   36.00
   4   0   3  741.13   37.40
   4   0  -3  646.14   36.50
   4   0   3  721.73   36.90
  -4   0  -3  680.83   37.00
  -4   0  -3  602.34   36.10
  -4   0  -3  670.13   36.40
  -4   0   3  659.23   37.80
   4   0  -3  594.74   37.00
  -4   0  -3  617.04   36.80
  -4   0   3  729.73   37.40
  -4   0  -3  637.64   36.80
  -5   0  -3   -3.70    4.00
  -5   0  -3   -4.20    3.10
   5   0  -3   -2.00    3.20
  -5   0   3    7.80    4.70
   5   0   3   -6.30    3.80
  -5   0  -3   -4.10    3.30
   5   0   3    6.60    4.40
  -5   0   3    5.80    5.50
  -5   0  -3   -0.40    4.40
  -6   0   3  770.42   47.50
  -6   0  -3  918.51   47.20
  -6   0   3  734.83   46.00
   6   0   3  785.92   46.50
  -7   0   3   -8.70    5.20
  -7   0   3   -7.80    6.70
   7   0   3    5.10    6.70
  -7   0  -3   -3.20    4.80
  -7   0  -3   -8.00    5.60
  -8   0   3  718.73   48.70
  -8   0  -3  794.42   47.90
  -9   0  -3    1.20    8.30
  -9   0   3   -1.90    8.30
   0   0   4 9999.00  458.35
   0   0  -4 8519.75  457.55
   0   0   4 9636.54  457.45
   1   0   4    1.90    1.90
  -1   0   4    1.30    2.00
   1   0   4   -0.40    1.90
  -1   0  -4    2.50    1.30
  -1   0  -4    1.70    2.00
  -1   0  -4    1.40    1.50
  -1   0  -4   -0.20    1.80
   1   0   4    1.00    2.20
  -1   0  -4    1.00    2.30
   1   0  -4    1.10    1.90
  -1   0   4    2.50    2.60
  -1   0  -4    2.30    2.70
  -1   0   4    3.50    2.30
   1   0  -4   -0.10    2.20
   2   0   4 3978.60  197.48
   2   0   4 3577.74  197.18
  -2   0  -4 4161.98  198.88
   2   0   4 3736.03  198.68
   2   0  -4 4311.07  196.98
  -2   0  -4 4169.68  199.08
  -2   0  -4 4416.16  197.28
  -2   0   4 3813.02  198.08
   2   0  -4 4146.08  196.38
  -2   0  -4 4299.17  196.98
   2   0   4 3845.62  196.98
  -2   0   4 3835.62  197.38
  -2   0  -4 4206.88  196.98
  -2   0   4 3848.21  197.18
  -2   0   4 3628.94  196.18
   2   0  -4 4164.48  198.18
   3   0  -4    3.50    2.30
  -3   0  -4   -1.90    2.70
  -3   0   4   -0.10    2.80
  -3   0  -4    1.20    2.30
   3   0   4    2.40    2.80
   3   0  -4    0.30    2.80
  -3   0  -4    0.90    3.50
  -3   0  -4    1.70    2.60
  -3   0  -4   -1.80    2.70
   3   0   4    2.90    3.00
   3   0   4    0.90    3.10
  -3   0   4    1.70    3.80
  -4   0  -4 1510.75   72.19
   4   0   4 1309.57   71.59
  -4   0   4 1226.18   71.89
  -4   0   4 1242.98   71.59
  -4   0  -4 1563.14   73.79
   4   0   4 1306.97   72.09
   4   0   4 1338.77   72.19
   4   0  -4 1427.46   75.99
   4   0  -4 1451.55   71.79
  -4   0  -4 1530.95   71.99
  -4   0   4 1349.77   73.29
  -4   0  -4 1401.56   72.89
   5   0   4    8.50    5.40
  -5   0   4    6.60    6.10
  -5   0   4    3.60    4.70
  -5   0  -4   -1.30    4.40
  -5   0  -4    0.20    4.40
   5   0   4    4.00    3.80
   6   0   4  406.16   28.10
  -6   0   4  428.76   30.10
  -6   0  -4  457.55   28.60
  -6   0  -4  426.66   28.00
  -6   0   4  400.16   28.30
  -7   0   4   -1.00    8.30
  -7   0  -4    1.00    5.60
  -7   0   4    4.60    6.80
   7   0   4   -7.50    5.90
  -7   0  -4   -6.90    6.00
  -8   0  -4  412.96   30.20
  -8   0   4  474.35   43.50
  -8   0   4  340.67   30.70
  -9   0  -4   -6.70    6.80
  -9   0   4    5.40    9.30
   0   0  -5    2.30    2.70
   0   0   5    2.50    2.40
   0   0   5    1.20    2.80
   0   0   5   -1.10    2.00
   0   0  -5   -1.70    2.00
   0   0  -5   -1.10    2.40
   0   0   5   -3.90    2.00
   1   0  -5   -1.60    1.90
  -1   0   5   -0.80    2.40
  -1   0  -5    0.40    1.80
  -1   0   5    3.40    2.90
   1   0  -5    0.90    2.30
  -1   0   5    2.70    2.20
   1   0   5   -2.30    2.00
   1   0  -5   -1.10    2.30
   1   0   5   -1.80    2.70
  -1   0  -5    1.40    3.00
  -1   0  -5   -1.50    2.60
  -1   0   5   -1.90    2.20
   1   0   5   -0.60    2.30
   2   0   5  799.32   42.00
   2   0  -5  853.41   41.70
  -2   0  -5  842.52   41.50
   2   0  -5  867.21   41.40
   2   0   5  792.62   42.50
  -2   0  -5  880.41   42.20
   2   0  -5  816.52   41.90
   2   0   5  805.92   42.60
  -2   0   5  787.82   43.40
   2   0  -5  796.02   43.20
  -2   0  -5  812.92   44.30
  -2   0   5  733.53   41.70
  -2   0  -5  837.82   41.60
   2   0  -5  842.22   42.00
  -2   0   5  763.22   42.20
  -2   0   5  776.92   42.50
   3   0   5    2.10    2.70
  -3   0   5    1.10    3.40
   3   0  -5   -2.10    2.60
   3   0   5   -2.40    2.90
  -3   0   5   -3.70    2.00
   3   0  -5   -1.50    1.70
  -3   0  -5    0.00    2.90
  -3   0  -5    1.20    2.70
  -3   0   5    0.00    4.00
   3   0  -5   -1.20    2.20
  -3   0   5    0.70    1.60
   3   0  -5   -0.70    2.80
   3   0   5    0.00    0.70
  -3   0  -5    2.00    3.30
  -3   0  -5    1.20    4.10
  -3   0  -5    1.10    2.30
   3   0  -5    1.30    2.00
  -4   0   5  463.05   29.40
   4   0   5  522.65   27.80
  -4   0  -5  437.56   29.10
   4   0  -5  422.16   26.70
   4   0   5  501.45   28.50
  -4   0  -5  470.25   27.30
  -4   0   5  477.25   28.40
  -4   0  -5  491.65   27.70
  -5   0   5   10.60    5.90
  -5   0  -5    3.50    5.40
  -5   0   5    8.70    6.60
   5   0   5   -1.10    4.70
  -5   0  -5   -1.10    4.70
  -6   0  -5  262.07   21.30
   6   0   5  297.77   21.60
  -6   0   5  279.17   22.80
  -6   0   5  274.87   21.60
  -6   0  -5  232.08   19.80
  -7   0   5    8.50    7.60
  -7   0  -5    1.80    5.80
  -7   0  -5   -3.20    5.60
   7   0   5   -1.40    6.30
  -7   0   5   -3.50    7.60
  -8   0  -5  120.79   16.80
  -8   0   5  157.28   19.80
  -8   0   5  153.08   18.00
   0   0  -6 2931.61  147.49
   0   0   6 2764.32  147.39
   0   0   6 2938.51  146.49
   0   0  -6 3000.60  147.69
   0   0   6 2960.40  145.79
   0   0   6 2945.01  145.79
   0   0  -6 2955.80  145.69
   0   0  -6 3081.79  146.49
  -1   0  -6    0.00    2.30
  -1   0   6    0.50    3.20
   1   0   6    1.90    2.60
  -1   0   6   -1.70    2.50
   1   0  -6    1.00    2.40
  -1   0   6    0.40    3.00
  -1   0   6    3.20    2.60
  -1   0  -6   -1.60    2.20
  -1   0  -6   -1.40    2.80
   1   0  -6    3.50    2.80
  -1   0  -6    2.80    3.40
   1   0   6    0.70    2.90
   1   0  -6    0.60    2.20
   1   0   6   -2.00    2.30
  -2   0  -6 3783.32  175.98
   2   0  -6 3564.14  178.38
   2   0  -6 3681.83  177.48
   2   0   6 3158.08  179.58
  -2   0  -6 3835.02  182.58
  -2   0   6 3368.56  177.28
  -2   0   6 3331.27  177.28
   2   0   6 3519.45  177.18
  -2   0  -6 3875.31  180.58
  -2   0   6 3389.76  177.68
  -2   0  -6 3826.62  176.08
  -2   0  -6 3878.41  177.18
  -2   0  -6 3662.73  177.28
   2   0   6 3630.34  177.98
   2   0  -6 3586.44  177.48
  -2   0   6 3453.15  178.68
   2   0   6 3476.55  177.68
   3   0  -6    1.70    3.30
  -3   0  -6    4.80    4.40
   3   0  -6    3.60    2.40
   3   0   6   -2.90    3.20
  -3   0   6    5.50    5.00
  -3   0  -6   -1.70    2.30
   3   0  -6    1.30    2.40
   3   0  -6    2.70    2.70
  -3   0   6    0.90    4.40
   3   0   6    1.60    3.10
  -3   0  -6   -0.20    3.00
  -3   0   6   -2.30    3.30
  -4   0   6 1894.71   96.79
  -4   0   6 1787.62   97.49
  -4   0  -6 1868.91   95.59
   4   0   6 1973.90   96.99
  -4   0  -6 1840.22   98.29
  -5   0   6    6.90    6.70
  -5   0  -6    6.30    5.10
  -5   0  -6   -6.20    5.20
  -5   0   6    2.70    5.20
   5   0   6   -1.00    4.70
  -6   0   6  384.76   27.30
   6   0   6  381.76   26.60
  -6   0  -6  363.26   24.90
  -6   0   6  329.07   28.90
  -7   0  -6   -1.70    6.50
  -7   0   6   13.10    8.20
   7   0   6    2.20    6.90
  -7   0   6    5.90    8.70
   8   0   6  167.18   18.90
  -8   0   6  151.78   18.20
  -8   0  -6  124.79   18.80
  -8   0   6  117.79   18.40
   0   0   7   -5.00    2.80
   0   0   7    0.00    2.90
   0   0  -7   -0.80    3.00
   0   0  -7    0.40    3.10
   0   0   7   -0.90    2.80
   0   0   7   -1.50    3.00
   0   0  -7   -0.80    2.60
   1   0  -7   -3.60    2.60
  -1   0   7   -1.80    2.60
  -1   0  -7   -0.20    2.60
  -1   0   7    1.20    2.90
  -1   0   7   -0.80    3.10
   1   0   7    0.20    3.00
  -1   0  -7   -3.00    3.30
  -1   0   7    0.50    3.50
   1   0  -7    0.40    3.40
  -1   0  -7    0.20    2.50
   1   0  -7    1.70    3.00
   1   0   7   -1.10    2.80
   2   0  -7   40.50    5.90
  -2   0  -7   33.10    5.30
  -2   0  -7   45.60    5.40
   2   0  -7   45.00    6.80
  -2   0   7   43.10    7.60
  -2   0  -7   49.50    8.60
   2   0   7   34.40    6.20
  -2   0   7   33.30    5.70
   2   0  -7   41.40    6.40
   2   0   7   34.50    6.10
  -2   0   7   31.90    6.50
  -2   0   7   30.90    6.00
   3   0  -7   -0.40    2.90
  -3   0  -7   -5.10    4.30
  -3   0   7    1.60    5.00
  -3   0   7   -1.40    3.80
   3   0  -7   -1.80    2.70
   3   0   7   -1.20    3.80
  -3   0  -7   -1.60    3.10
  -4   0  -7   64.89   11.10
  -4   0  -7   74.29    8.60
  -4   0   7   60.69   10.70
  -4   0   7   62.79    9.90
   4   0   7   61.09    9.80
  -5   0   7    8.70    6.30
  -5   0   7   -7.10    6.10
   5   0   7   -7.80    5.10
  -5   0  -7    4.10    6.80
  -6   0   7  186.98   19.60
   6   0   7  192.78   18.40
  -6   0   7  176.98   18.10
  -6   0  -7  222.18   20.10
  -7   0   7    0.20    6.90
  -7   0   7    0.20    7.40
  -7   0  -7    0.20    7.00
   7   0   7    0.40    7.00
   8   0   7  148.29   18.00
  -8   0  -7  121.99   17.80
  -8   0   7  134.79   20.10
  -8   0   7  125.59   18.00
   0   0  -8 1719.73   89.19
   0   0   8 1809.12   89.29
   0   0  -8 1781.02   91.69
   0   0   8 1726.53   89.19
   1   0  -8   -7.20    3.90
  -1   0  -8    0.70    3.00
   1   0  -8   -0.20    4.10
   1   0  -8   -0.20    3.40
   1   0   8   -3.50    3.10
  -1   0   8   -1.70    3.00
  -1   0   8    5.10    4.20
  -1   0  -8    4.10    4.80
  -1   0   8    0.30    3.50
  -2   0  -8 1630.54   83.79
   2   0  -8 1657.83   90.49
  -2   0  -8 1766.92   88.69
   2   0  -8 1613.74   85.39
   2   0   8 1704.23   85.19
  -2   0   8 1622.34   86.19
  -2   0   8 1658.03   85.29
  -3   0   8    4.60    5.00
  -3   0   8   -0.90    4.00
  -3   0  -8    4.40    5.60
   3   0   8    6.00    4.90
   4   0   8  947.01   51.09
  -4   0  -8  888.51   55.29
  -4   0   8  915.51   51.09
  -4   0   8  908.91   52.39
  -5   0   8    7.40    6.30
   5   0   8   -5.90    5.00
  -5   0   8    2.10    6.60
  -5   0  -8   -5.40    6.10
  -6   0  -8  397.86   30.30
   6   0   8  410.26   28.70
  -6   0   8  432.16   29.20
  -6   0   8  366.56   29.60
  -7   0   8   -2.10    8.20
   7   0   8    0.30    6.70
  -7   0  -8   -3.80    7.00
  -7   0   8   11.20    8.40
   0   0  -9    0.80    4.70
   0   0   9    2.00    4.20
   1   0   9    0.80    4.10
  -1   0  -9    4.70    5.30
   1   0  -9    3.00    5.20
  -1   0   9    2.20    4.60
  -2   0   9   14.50    5.50
  -2   0  -9   28.80    8.20
   2   0  -9   21.20    5.90
   2   0   9   13.40    5.20
  -3   0   9   -5.90    4.80
  -3   0   9    2.00    6.10
   3   0   9   -1.50    6.10
  -4   0   9   33.30    9.10
   4   0   9   25.60    7.30
  -4   0  -9   66.29   12.40
  -4   0   9   41.00    9.10
  -5   0  -9    3.70    7.40
  -5   0   9   -0.30    6.40
  -5   0   9    1.30    6.50
   5   0   9   -4.40    5.30
   6   0   9   49.40   10.30
  -6   0   9   64.19   12.20
  -6   0   9   37.60   11.30
  -6   0  -9   61.89   13.10
  -7   0   9   -8.90    7.10
   0   0 -10  545.05   34.60
  -1   0  10    8.20    5.00
   1   0  10    0.60    4.50
   1   0 -10    1.30    5.30
  -1   0 -10   -6.00    5.00
   2   0  10  498.15   29.60
  -2   0  10  528.65   29.90
  -2   0 -10  441.36   32.70
   3   0  10   -2.00    4.90
  -3   0  10    1.40    5.10
  -3   0 -10   -5.40    6.30
  -4   0 -10  268.87   25.30
  -4   0  10  312.17   22.70
   4   0  10  337.67   23.00
  -5   0 -10    0.50    7.30
  -5   0  10    1.70    6.90
   5   0  10    1.40    6.40
  -6   0  10  199.68   20.40
   6   0  10  219.48   20.60
  -6   0 -10  225.58   23.20
   0   0 -11    0.10    6.00
   0   0  11   -2.10    4.60
  -1   0 -11    0.70    6.70
   1   0  11    3.90    5.20
   1   0 -11   -4.50    5.40
  -1   0  11    3.20    5.10
   2   0  11   23.60    6.80
  -2   0 -11    7.90    7.50
  -2   0  11   17.80    6.80
  -3   0 -11   -4.10    7.00
   3   0  11   -2.20    5.00
  -3   0  11    7.70    5.90
  -4   0  11  165.08   16.00
  -4   0 -11  147.59   19.20
   4   0  11  150.58   15.70
  -5   0  11   -2.80    6.40
   5   0  11   -7.70    5.50
  -5   0 -11   -5.40    6.90
   0   0  12  511.05   29.70
   0   0 -12  427.46   32.30
  -1   0 -12   -8.10    6.20
   1   0  12   -5.00    5.10
  -1   0  12   -3.90    5.00
  -2   0 -12  441.56   33.10
   2   0  12  469.35   28.90
  -2   0  12  430.06   28.20
  -3   0  12    0.80    5.60
   3   0  12   13.50    7.50
  -3   0 -12   -3.90    7.20
   4   0  12  141.79   15.70
  -4   0 -12  171.38   21.20
  -4   0  12  154.98   16.20
   0   0  13    4.10    5.80
  -1   0  13   -6.80    4.30
  -1   0 -13    1.30    8.30
   1   0  13   -1.20    5.20
   2   0  13   41.80    8.80
  -2   0  13   37.10    8.60
   1  -1   0   15.30    2.40
  -1  -1   0   12.10    1.90
  -1   1   0   14.50    1.90
  -1   1   0   14.10    2.20
   1  -1   0   16.20    2.30
  -1  -1   0   16.80    2.50
   1   1   0   14.60    2.30
   1  -1   0   12.90    2.20
  -1  -1   0   17.50    2.30
  -1   1   0   12.20    2.20
   1   1   0   14.60    2.40
   1   1   0   17.20    2.10
   1  -1   0   14.50    1.80
   1   1   0   14.10    2.60
  -1   1   0   15.90    2.40
  -1  -1   0   14.60    2.20
  -2  -1   0 5020.50  247.18
   2   1   0 4987.70  247.28
  -2   1   0 5013.10  247.18
  -2  -1   0 5171.28  247.28
  -2  -1   0 5166.78  246.58
   2  -1   0 4964.00  247.18
   2  -1   0 5040.40  246.38
  -2   1   0 4983.20  246.28
   2   1   0 5083.29  246.68
   2  -1   0 4999.20  247.18
   3   1   0   38.90    4.60
  -3  -1   0   33.30    5.40
  -3  -1   0   40.30    4.40
   3  -1   0   43.40    5.50
  -3   1   0   36.10    5.50
  -3  -1   0   34.60    5.70
  -3   1   0   35.70    5.90
   3   1   0   43.80    5.90
  -3   1   0   39.60    4.10
   3  -1   0   34.60    5.30
  -3   1   0   39.40    4.30
   3   1   0   48.30    5.60
   3  -1   0   34.20    5.30
  -3  -1   0   45.00    5.50
  -3   1   0   42.00    5.30
   3   1   0   39.10    5.50
   4   1   0    2.30    3.30
  -4  -1   0    3.50    3.20
   4  -1   0    3.10    3.10
  -4  -1   0    0.00    3.80
  -4   1   0    7.10    3.50
  -4   1   0    2.30    2.40
  -4  -1   0    5.20    3.80
  -4  -1   0    5.40    3.00
  -4   1   0    4.40    4.20
  -4  -1   0    6.60    2.60
   4   1   0    5.90    4.00
  -4   1   0    2.80    2.50
  -4   1   0    3.80    3.80
   4   1   0    4.90    3.00
   4   1   0   11.90    3.80
   5  -1   0  234.08   16.10
  -5  -1   0  203.48   13.40
  -5   1   0  190.98   15.20
  -5   1   0  197.18   13.20
  -5  -1   0  194.58   13.60
  -5  -1   0  200.98   15.20
  -5   1   0  190.58   16.10
  -5  -1   0  206.08   16.60
   5  -1   0  200.08   15.60
  -5   1   0  200.38   13.00
   5   1   0  197.98   15.30
  -5  -1   0  218.88   15.90
  -5   1   0  211.38   15.90
   6  -1   0   35.20    7.20
  -6  -1   0   38.00    8.00
  -6  -1   0   28.90    8.40
  -6  -1   0   38.50    6.60
  -6   1   0   30.00    7.80
  -6   1   0   32.00    8.40
   6   1   0   16.50    6.00
  -7   1   0  306.47   24.30
  -7  -1   0  289.47   25.90
  -8   1   0    5.40    8.20
  -8  -1   0    3.20    8.20
  -9  -1   0  130.59   19.50
  -9   1   0  159.68   20.50
   0   1  -1    1.50    0.80
  -1  -1   1 4190.88  193.08
  -1  -1   1 4253.67  192.58
  -1   1  -1 3805.52  192.98
  -1   1  -1 3925.91  192.98
   1   1  -1 3484.05  192.88
  -1  -1  -1 3905.11  193.08
   1   1  -1 3928.11  192.98
   1  -1   1 4066.39  193.08
  -2  -1   1 7692.43  372.36
  -2  -1   1 7658.13  373.46
   2   1   1 7695.23  373.36
   2   1  -1 7843.92  373.66
  -2  -1  -1 7587.44  373.36
  -2   1   1 7200.38  373.26
  -2  -1  -1 7810.12  373.36
   3   1   1 2967.90  149.49
   3  -1  -1 2939.01  149.39
   3   1   1 2971.00  149.09
  -3   1  -1 3094.69  148.99
   3   1   1 2917.71  149.49
  -3   1  -1 3028.40  149.59
  -3   1  -1 3089.59  149.79
  -3  -1   1 2965.80  147.89
   3   1   1 3073.79  149.88
  -3  -1   1 3061.09  150.18
   3  -1  -1 3022.40  149.49
  -3  -1   1 2981.10  149.59
  -3   1  -1 3137.19  149.79
  -3   1  -1 3012.60  148.89
  -3   1   1 3014.00  147.39
  -3   1   1 2947.71  149.49
  -3  -1  -1 3086.49  149.59
   3  -1   1 3015.30  149.69
   3   1  -1 3004.90  149.59
   3  -1   1 3007.50  149.69
  -3   1   1 2864.91  147.29
   3   1  -1 3011.60  149.49
  -3  -1  -1 3024.50  149.49
  -3   1   1 2883.71  149.39
  -3   1   1 3127.39  150.18
  -3  -1  -1 2815.52  149.79
   3   1  -1 3009.60  149.99
  -3  -1  -1 3034.60  148.99
   3  -1   1 3111.69  149.69
   3   1  -1 3055.79  147.99
  -3  -1  -1 3026.10  149.19
   3  -1   1 3060.49  148.99
  -4   1  -1 1315.37   71.99
  -4   1  -1 1393.26   72.39
  -4   1  -1 1363.56   71.09
   4   1   1 1504.55   72.49
  -4  -1   1 1500.55   72.69
  -4  -1   1 1446.96   73.09
  -4   1  -1 1324.97   71.79
   4  -1  -1 1281.77   72.29
  -4  -1   1 1426.06   72.19
  -4  -1   1 1487.05   70.19
   4   1   1 1515.55   72.59
   4  -1  -1 1332.77   71.99
  -4   1  -1 1309.87   70.79
   4  -1  -1 1304.47   71.69
   4   1   1 1478.65   71.49
  -4  -1   1 1456.35   69.99
  -4  -1  -1 1348.77   71.99
  -4  -1  -1 1356.36   71.89
   4  -1   1 1489.05   72.59
  -4   1   1 1477.55   69.59
   4  -1   1 1484.45   72.59
  -4  -1  -1 1383.56   71.39
  -4  -1  -1 1330.07   71.09
   4   1  -1 1304.27   69.89
  -4  -1  -1 1221.68   72.19
   4   1  -1 1215.38   71.69
   4   1  -1 1328.47   72.49
  -4   1   1 1455.65   69.49
   4   1  -1 1315.67   71.89
  -4   1   1 1488.75   72.39
  -4   1   1 1560.54   73.39
  -4   1   1 1443.86   72.39
  -5   1  -1 1651.73   81.69
  -5   1  -1 1630.74   81.49
  -5  -1   1 1488.55   80.09
  -5  -1   1 1636.64   84.29
   5  -1  -1 1586.74   82.89
  -5   1  -1 1704.93   86.99
  -5  -1   1 1561.74   83.29
  -5  -1   1 1528.85   80.29
  -5   1  -1 1573.74   83.49
  -5   1  -1 1631.64   83.29
   5   1   1 1527.25   82.99
  -5  -1   1 1488.45   82.79
   5  -1  -1 1675.73   83.39
  -5   1   1 1573.54   79.79
   5   1  -1 1642.44   83.19
  -5  -1  -1 1728.33   84.29
   5  -1   1 1499.05   82.79
  -5  -1  -1 1590.04   81.59
  -5  -1  -1 1653.03   81.99
  -5  -1  -1 1595.04   82.89
  -5   1   1 1517.95   83.69
  -5   1   1 1600.44   83.39
   5  -1   1 1655.93   83.69
  -5  -1  -1 1665.23   83.29
  -5   1   1 1527.25   82.89
  -6  -1   1   58.89   10.20
  -6   1  -1   53.29    8.10
   6  -1  -1   50.99   10.80
  -6   1  -1   48.60    9.40
  -6  -1   1   74.29   12.10
   6   1   1   56.19    9.80
  -6   1  -1   46.30    9.70
  -6  -1  -1   50.19    9.10
  -6   1   1   82.49   12.40
  -6  -1  -1   55.79   10.90
  -6   1   1   71.99   12.60
   6   1  -1   34.30    7.60
   6  -1   1   80.49   10.90
  -6  -1  -1   43.40    8.90
   7   1   1  333.97   26.70
  -7  -1   1  383.16   33.10
  -7   1  -1  378.76   26.70
  -7  -1  -1  355.26   26.60
  -7   1   1  327.97   25.30
  -8   1  -1   56.09   12.80
  -8  -1   1   56.19   12.80
  -8  -1  -1   71.99   14.70
  -8   1   1   46.00   11.90
  -9   1  -1   82.89   16.80
  -9  -1   1   89.89   21.10
  -9  -1  -1   79.49   16.40
  -9   1   1   99.49   17.80
   0  -1  -2   -0.30    1.30
   0  -1  -2    1.60    1.80
   0  -1   2    1.70    1.60
   0   1   2    0.00    1.40
   0   1   2    0.10    2.00
   0  -1   2    2.20    1.60
   0   1  -2    2.30    1.30
   0   1  -2    0.30    1.50
   0  -1  -2    0.80    1.30
   0   1  -2    0.50    0.90
   0  -1   2    0.00    0.50
   0  -1   2   -0.10    0.30
   0   1  -2    0.90    1.20
   1  -1  -2  254.37   13.50
   1   1   2  281.57   14.90
  -1   1  -2  233.18   14.20
  -1  -1   2  282.47   14.60
  -1  -1   2  280.57   14.10
   1  -1  -2  236.68   13.50
  -1   1  -2  256.47   13.60
  -1  -1   2  285.07   14.50
   1  -1  -2  232.88   15.30
   1  -1  -2  236.18   13.50
  -1   1  -2  260.17   14.30
   1   1   2  287.97   14.50
   1   1   2  291.67   14.00
  -1  -1  -2  261.37   14.50
   1   1  -2  228.28   14.10
   1  -1   2  273.77   15.00
   1   1  -2  258.77   14.30
   1   1  -2  242.88   13.90
  -1  -1  -2  249.18   13.60
   1  -1   2  293.87   14.60
  -1   1   2  284.07   13.90
   1   1  -2  245.18   14.30
   1  -1   2  279.67   13.60
  -1   1   2  283.97   15.00
  -1  -1  -2  258.57   14.90
  -1  -1  -2  246.48   13.60
   2  -1  -2   16.30    3.30
  -2   1  -2   25.50    4.00
  -2  -1   2   14.20    3.40
   2   1   2   11.70    3.20
  -2  -1   2   13.90    3.20
  -2  -1   2   15.80    3.60
   2  -1  -2   22.70    4.40
  -2   1  -2   25.20    3.70
   2  -1  -2   21.50    3.40
   2   1   2   16.00    3.30
  -2   1  -2   23.40    4.00
   2   1   2   16.70    3.20
  -2  -1   2   19.40    2.60
   2   1  -2   24.60    2.60
   2  -1   2   15.50    3.40
  -2   1   2   10.60    2.90
   2   1  -2   14.00    3.00
   2  -1   2   18.10    3.60
  -2  -1  -2   20.20    4.00
  -2   1   2   15.50    3.90
   2   1  -2   26.00    3.90
  -2  -1  -2   28.70    3.60
  -2  -1  -2   26.40    3.60
   2  -1   2   16.20    3.40
  -2  -1  -2   21.30    4.20
   2   1  -2   20.60    3.80
  -2  -1  -2   31.10    4.40
  -3  -1   2  926.71   49.10
   3  -1  -2  850.91   49.30
   3  -1  -2  885.71   48.60
  -3   1  -2  938.51   49.10
   3   1   2  956.50   49.10
  -3   1  -2  897.61   48.90
  -3   1  -2  946.71   48.90
  -3   1  -2  924.21   49.00
  -3   1  -2  891.11   48.90
  -3  -1   2  930.71   49.20
   3   1   2  957.50   49.10
   3   1   2  973.10   49.60
   3   1   2  995.70   49.40
  -3  -1   2  999.90   47.00
   3  -1  -2  888.21   48.60
  -3   1   2  990.40   49.30
  -3  -1  -2  906.81   48.70
   3  -1   2 1000.20   49.50
  -3   1   2 1048.50   50.29
   3  -1   2 1015.10   49.60
   3  -1   2  997.30   49.00
  -3  -1  -2  937.51   49.30
   3   1  -2  909.01   47.00
   3   1  -2  919.51   49.00
  -3  -1  -2  911.31   48.70
  -3  -1  -2  931.31   49.30
   3   1  -2  894.01   49.50
   3  -1   2 1017.30   49.40
  -3  -1  -2  914.61   49.10
  -3   1   2  940.41   49.60
   3   1  -2  876.81   48.80
   4  -1  -2  793.52   44.40
  -4   1  -2  836.32   43.80
  -4  -1   2  771.22   40.70
   4   1   2  775.12   45.10
   4  -1  -2  820.42   43.50
  -4  -1   2  724.73   43.30
  -4  -1   2  752.72   43.60
  -4   1  -2  829.12   43.50
  -4   1  -2  855.91   43.60
  -4   1  -2  843.22   43.30
   4   1   2  851.91   49.70
  -4   1  -2  905.11   44.10
   4  -1  -2  801.22   45.10
  -4  -1  -2  833.42   45.30
  -4  -1  -2  850.01   43.60
  -4  -1  -2  868.41   43.80
  -4  -1  -2  843.12   44.20
   4  -1   2  690.23   43.30
  -4   1   2  739.13   43.30
  -4   1   2  802.52   43.80
   4  -1   2  737.23   43.20
   4  -1   2  770.02   43.60
   4   1  -2  849.12   40.90
  -4  -1  -2  828.22   43.30
   4   1  -2  843.52   44.00
   4   1  -2  777.72   44.10
   4   1  -2  785.12   43.30
  -5   1  -2  331.17   20.40
  -5   1  -2  329.27   21.10
  -5   1  -2  337.47   21.50
  -5   1  -2  300.17   21.20
  -5  -1   2  320.87   22.30
  -5  -1   2  319.77   23.20
  -5  -1   2  298.67   17.50
  -5  -1   2  307.07   21.40
  -5   1  -2  315.57   20.80
   5  -1  -2  333.57   23.10
  -5   1   2  308.67   23.40
  -5   1   2  310.27   22.30
  -5  -1  -2  324.27   20.80
   5  -1   2  316.07   20.90
  -5  -1  -2  329.77   20.90
   5   1  -2  304.47   20.40
   5  -1   2  309.17   21.10
  -5  -1  -2  288.37   21.10
  -5  -1  -2  290.77   20.30
  -5  -1  -2  315.17   20.10
   5  -1   2  332.37   21.50
  -6  -1   2  756.82   44.30
  -6   1  -2  779.42   44.50
  -6   1  -2  762.32   42.60
  -6  -1   2  753.42   45.30
   6   1   2  754.22   44.40
  -6   1   2  741.23   44.20
   6  -1   2  758.82   44.30
  -6   1   2  739.33   45.30
  -6  -1  -2  781.92   43.10
  -6  -1  -2  752.72   44.40
  -7  -1   2  175.88   19.00
   7   1   2  197.28   18.10
  -7   1  -2  193.38   18.50
  -7  -1   2  192.88   17.90
  -7   1   2  193.98   18.20
  -7   1   2  181.08   19.70
   7  -1   2  171.58   17.60
  -7  -1  -2  196.68   18.80
  -8  -1   2  203.18   22.00
  -8   1  -2  199.88   20.80
  -8  -1  -2  227.98   22.20
  -8   1   2  204.48   22.30
  -9   1  -2   97.49   17.70
  -9  -1   2   56.39   18.60
  -9   1   2   95.39   27.30
  -9  -1  -2   79.19   16.00
   0   1  -3  352.96   18.50
   0  -1  -3  354.06   19.40
   0   1  -3  352.36   18.50
   0  -1  -3  341.37   19.20
   0   1  -3  364.46   18.10
   0  -1  -3  353.96   19.40
   0   1  -3  363.06   19.60
  -1  -1   3 8262.77  404.56
   1  -1   3 8338.77  403.36
   1   1  -3 8247.38  404.16
  -2  -1   3  792.12   40.90
   2   1   3  844.62   40.80
  -2  -1   3  818.42   39.50
   2   1   3  837.52   40.50
  -2   1  -3  755.62   40.50
  -2  -1   3  830.42   41.20
  -2   1  -3  797.82   40.00
   2  -1  -3  731.83   39.70
   2  -1  -3  759.52   39.80
   2   1   3  832.92   41.70
  -2   1  -3  725.63   41.30
  -2  -1   3  759.72   41.70
   2  -1   3  830.02   40.10
  -2  -1  -3  772.92   39.90
  -2  -1  -3  747.13   41.30
  -2  -1  -3  786.02   41.60
   2   1  -3  741.53   40.40
  -2   1   3  818.22   41.50
  -2  -1  -3  797.92   40.70
  -2   1   3  825.22   40.40
   2  -1   3  782.92   41.50
   2   1  -3  750.92   40.90
  -2  -1  -3  794.02   40.00
   2   1  -3  733.63   40.30
   2  -1   3  838.52   40.90
  -2   1   3  678.73   39.90
   2  -1   3  752.52   40.80
   3   1   3 2031.00  100.19
  -3  -1   3 1968.70  100.19
  -3  -1   3 1997.80   97.79
  -3  -1   3 2024.00  100.49
  -3   1  -3 2034.90  100.89
  -3   1  -3 1984.70   99.89
   3  -1  -3 1972.60   99.49
   3  -1  -3 1927.71  100.79
   3  -1  -3 1958.20   99.59
  -3  -1   3 2104.49  101.09
   3   1   3 2006.60  100.09
  -3   1  -3 2058.99  100.79
  -3   1  -3 1751.02   99.39
  -3   1  -3 1995.60  100.09
  -3  -1  -3 1945.61  100.69
  -3   1   3 1901.71   99.79
   3  -1   3 2080.19  100.59
   3   1  -3 1846.52  100.39
   3  -1   3 2064.89   99.79
  -3   1   3 2015.70  100.09
   3  -1   3 2020.90  100.79
  -3  -1  -3 2021.60  100.39
  -3  -1  -3 1976.00   99.59
  -3  -1  -3 1998.80  100.79
  -3   1   3 2041.70  101.29
   3   1  -3 1920.11   99.89
   3  -1   3 2079.99  100.59
  -3  -1  -3 1987.30   99.59
   3   1  -3 1970.10   99.99
   4  -1  -3  428.66   24.30
   4   1   3  406.76   24.90
  -4   1  -3  447.56   24.70
  -4   1  -3  436.56   25.50
   4   1   3  383.06   26.00
  -4  -1   3  390.96   25.20
   4   1   3  355.96   24.50
   4  -1  -3  415.56   25.70
  -4   1  -3  440.66   25.00
  -4   1  -3  428.26   25.20
   4  -1  -3  434.46   24.60
  -4  -1   3  376.86   24.70
  -4  -1   3  375.46   25.60
  -4   1  -3  445.56   24.90
  -4   1   3  389.36   25.90
  -4  -1  -3  442.96   24.60
   4   1  -3  433.16   24.60
  -4  -1  -3  444.26   25.50
  -4   1   3  365.26   24.30
   4   1  -3  447.76   25.00
   4  -1   3  395.06   26.80
  -4  -1  -3  455.25   25.40
  -4   1   3  398.96   25.00
   4  -1   3  397.26   24.40
   4  -1   3  407.56   25.10
   4   1  -3  399.86   25.40
  -4  -1  -3  480.65   26.00
  -4  -1  -3  465.65   24.70
  -5   1  -3  740.03   41.80
   5   1   3  788.52   42.40
  -5  -1   3  773.82   42.40
  -5   1  -3  704.63   41.20
  -5   1  -3  699.43   41.30
  -5  -1   3  765.62   43.00
   5  -1  -3  684.23   41.00
  -5   1  -3  758.42   41.70
  -5   1   3  801.62   43.70
  -5  -1  -3  734.93   42.20
  -5  -1  -3  714.33   41.00
  -5  -1  -3  729.83   43.30
  -5  -1  -3  674.63   41.40
   5  -1   3  753.82   41.60
  -5   1   3  763.32   42.20
   5  -1   3  761.72   42.20
  -6  -1   3  299.87   24.40
  -6   1  -3  345.27   22.80
   6   1   3  319.87   23.40
  -6   1  -3  339.47   23.60
  -6  -1   3  315.07   23.60
  -6   1   3  317.57   24.70
  -6   1   3  286.97   22.90
  -6  -1  -3  379.36   23.70
  -6  -1  -3  354.76   24.10
   6  -1   3  323.37   23.60
  -7  -1   3  237.78   21.90
  -7   1  -3  228.18   20.40
  -7   1  -3  248.18   18.80
  -7  -1   3  201.08   19.30
   7   1   3  213.48   19.60
  -7   1   3  231.68   21.90
  -7  -1  -3  227.78   18.70
  -7   1   3  215.68   19.80
  -7  -1  -3  226.68   20.30
   7  -1   3  223.48   20.00
  -8  -1   3  161.98   20.20
  -8   1  -3  161.28   18.90
  -8  -1  -3  163.48   19.10
  -8   1   3  178.38   20.40
  -9  -1   3   84.09   17.20
  -9   1  -3   94.29   16.40
  -9  -1  -3   95.49   17.80
  -9   1   3   85.69   17.60
   0  -1  -4   -0.10    2.10
   0  -1  -4   -2.30    1.80
   0  -1   4    2.80    1.90
   0   1  -4    1.20    2.50
   0   1   4   -0.20    2.60
   0   1  -4    2.00    1.50
   0  -1  -4   -1.00    1.70
   0   1  -4    1.10    1.50
   0   1  -4    2.10    1.50
   0  -1   4    0.30    2.20
   0  -1   4   -0.70    2.10
   0  -1   4    2.60    2.40
  -1   1  -4  185.98    9.90
  -1  -1   4  153.18   10.80
  -1   1  -4  195.68   12.50
  -1   1  -4  192.38   10.60
  -1   1  -4  193.48   10.50
   1   1   4  162.38   10.20
  -1  -1   4  161.48   10.70
   1  -1  -4  176.08   10.70
   1   1   4  166.88   11.10
  -1  -1   4  165.38   11.20
   1  -1  -4  187.18   11.00
  -1  -1   4  155.88   10.80
   1  -1  -4  185.48   11.50
  -1   1  -4  190.38    9.80
   1   1  -4  180.78   10.50
  -1  -1  -4  191.08   11.30
   1   1  -4  181.08   10.30
   1  -1   4  159.48   11.80
  -1  -1  -4  177.08   11.90
  -1   1   4  152.58    9.80
   1   1  -4  188.88   11.30
  -1  -1  -4  184.48   11.30
   1  -1   4  157.08   11.10
   1   1  -4  178.98   10.80
   1  -1   4  160.58   10.80
  -1   1   4  169.78   11.60
  -1  -1  -4  178.08   12.10
  -2   1  -4  573.14   31.10
  -2   1  -4  580.64   32.80
  -2  -1   4  589.54   32.10
   2   1   4  633.24   31.70
  -2  -1   4  622.24   33.40
   2   1   4  609.84   31.30
   2   1   4  615.34   31.30
   2  -1  -4  604.14   30.40
  -2   1  -4  567.64   31.20
  -2   1  -4  596.14   30.70
   2  -1  -4  555.14   30.10
   2  -1  -4  571.84   32.20
  -2   1  -4  559.34   32.70
   2  -1  -4  569.74   30.20
  -2  -1   4  636.44   32.10
  -2   1   4  565.14   32.40
   2  -1   4  600.24   30.60
  -2   1   4  566.84   31.00
   2  -1   4  664.73   32.20
   2   1  -4  581.34   30.70
   2   1  -4  561.24   31.00
  -2  -1  -4  660.33   33.10
   2   1  -4  573.64   31.80
  -2  -1  -4  556.74   32.70
  -2  -1  -4  602.24   30.50
   2   1  -4  592.44   31.30
  -2   1   4  587.44   31.20
  -2  -1  -4  578.34   32.60
  -2  -1  -4  573.84   31.50
   3   1   4  344.07   22.10
   3   1   4  360.36   22.20
  -3   1  -4  415.66   22.00
  -3  -1   4  349.96   23.10
   3  -1  -4  410.66   21.80
   3  -1  -4  381.06   21.40
  -3   1  -4  413.56   24.00
  -3   1  -4  397.26   22.40
  -3   1  -4  382.56   23.40
  -3   1  -4  410.46   22.20
   3  -1   4  348.47   23.20
  -3  -1  -4  440.26   22.10
   3   1  -4  405.56   23.20
   3   1  -4  405.66   22.20
   3   1  -4  398.16   22.20
  -3  -1  -4  418.96   24.10
   3   1  -4  392.46   20.50
  -3  -1  -4  419.56   22.80
  -3  -1  -4  419.76   23.80
  -3   1   4  318.47   21.90
   3  -1   4  326.77   22.40
  -3   1   4  354.46   23.40
   3  -1   4  358.16   22.60
  -3  -1  -4  428.46   21.90
   3  -1   4  345.17   21.50
  -4   1  -4  241.78   15.80
  -4   1  -4  249.18   17.40
  -4  -1   4  248.18   17.60
  -4   1  -4  248.38   16.90
   4   1   4  236.38   16.30
  -4  -1   4  215.38   16.00
  -4   1  -4  253.17   16.20
   4   1   4  221.68   16.10
   4  -1  -4  228.18   15.40
  -4  -1   4  206.78   16.30
  -4  -1  -4  250.47   17.40
   4  -1   4  230.08   16.60
   4  -1   4  247.08   15.80
  -4  -1  -4  249.78   15.70
   4   1  -4  243.68   15.90
   4  -1   4  228.78   16.50
  -4  -1  -4  238.28   16.50
   4   1  -4  231.08   17.10
  -4  -1  -4  229.58   16.80
  -4   1   4  222.58   17.50
   4  -1   4  230.58   16.50
  -4   1   4  203.98   15.80
  -4   1   4  215.08   15.60
  -5  -1   4  414.76   27.60
  -5   1  -4  420.06   26.60
   5   1   4  397.26   26.20
  -5   1  -4  453.75   26.10
  -5  -1   4  394.86   26.40
   5  -1   4  402.86   26.40
  -5  -1  -4  419.46   26.80
  -5   1   4  378.06   26.10
  -5   1   4  395.56   27.60
  -5  -1  -4  425.66   26.50
   5  -1   4  427.56   25.40
  -6   1  -4   37.70    8.30
   6   1   4   46.40    9.10
  -6   1  -4   53.09    9.80
  -6  -1   4   40.80    9.70
  -6  -1   4   56.69   10.90
  -6  -1  -4   57.19   10.70
  -6   1   4   39.50    8.60
  -6   1   4   69.79   12.60
   6  -1   4   62.59   10.80
  -6  -1  -4   45.30    9.50
  -7  -1   4  279.77   22.60
  -7   1  -4  243.08   21.00
  -7  -1   4  296.67   24.60
   7   1   4  300.67   22.70
  -7   1  -4  242.28   21.50
  -7  -1  -4  247.08   21.10
  -7  -1  -4  253.77   22.30
  -7   1   4  267.67   24.20
   7  -1   4  281.77   22.60
  -7   1   4  273.87   22.50
  -8  -1   4   27.10   11.10
  -8   1  -4   40.90   10.60
  -8  -1  -4   34.40   11.00
  -8   1   4   36.00   11.40
  -8   1   4   25.70    9.40
  -9  -1   4   75.59   16.50
  -9  -1  -4   94.39   17.00
  -9   1   4   86.49   17.80
   0   1   5 2362.76  116.69
   0   1   5 2292.57  118.79
   0  -1  -5 2440.36  118.29
   0   1  -5 2548.55  116.69
   0   1  -5 2531.05  119.49
   0   1  -5 2533.45  116.69
   0  -1   5 2189.88  117.99
   0  -1  -5 2421.26  118.99
   0  -1   5 2130.39  118.79
   0   1  -5 2482.15  117.09
   0  -1  -5 2476.65  118.99
   0  -1  -5 2224.88  118.89
   0   1   5 2299.07  116.69
   0  -1   5 2316.77  117.49
  -1   1  -5 1786.52   86.59
   1  -1  -5 1655.13   84.89
  -1  -1   5 1706.33   84.69
  -1  -1   5 1613.14   84.99
  -1   1  -5 1481.05   83.09
   1   1   5 1694.53   83.69
   1  -1  -5 1692.03   85.19
   1  -1  -5 1708.43   84.79
  -1   1  -5 1787.52   83.79
  -1  -1   5 1571.74   84.99
   1   1   5 1704.13   83.99
  -1   1  -5 1764.52   83.49
  -1  -1   5 1657.73   84.59
   1  -1   5 1558.24   84.89
   1   1  -5 1696.73   85.19
  -1  -1  -5 1731.03   86.19
  -1  -1  -5 1808.22   85.09
   1  -1   5 1628.74   86.09
   1   1  -5 1736.13   84.49
  -1   1   5 1643.64   83.79
  -1   1   5 1685.13   85.69
  -1  -1  -5 1746.13   84.99
   1   1  -5 1677.13   83.59
   1   1  -5 1728.63   83.49
  -1   1   5 1681.93   83.59
  -1  -1  -5 1815.32   86.59
   1  -1   5 1619.54   84.59
   2   1   5  517.15   28.40
   2  -1  -5  532.65   27.90
   2  -1  -5  529.05   29.70
  -2  -1   5  522.75   29.40
  -2   1  -5  550.54   28.40
   2   1   5  542.35   28.50
  -2  -1   5  509.05   28.70
   2   1   5  526.15   28.80
  -2   1  -5  496.55   30.20
  -2   1  -5  564.34   27.80
  -2   1  -5  533.95   30.60
  -2  -1   5  495.95   28.10
  -2  -1   5  505.75   29.20
  -2   1  -5  542.35   28.10
   2  -1  -5  522.55   27.90
   2  -1   5  529.75   27.70
   2   1  -5  515.65   28.20
  -2  -1  -5  554.74   30.80
  -2   1   5  521.35   30.00
  -2   1   5  518.05   28.20
  -2   1   5  500.45   28.30
   2   1  -5  533.35   28.40
   2   1  -5  498.15   28.90
   2  -1   5  544.55   29.30
  -2  -1  -5  541.55   27.10
   2  -1   5  540.35   29.20
  -2  -1  -5  551.24   28.90
   2  -1   5  541.55   30.70
  -2  -1  -5  527.05   30.30
  -3   1  -5 1815.82   93.99
  -3   1  -5 1899.21   92.09
  -3   1  -5 1961.90   94.59
   3  -1  -5 1804.22   93.39
   3   1   5 1831.62   92.29
  -3   1  -5 1767.22   92.09
   3   1   5 1730.53   92.09
   3   1   5 1775.22   92.29
  -3  -1   5 1755.42   92.69
  -3   1  -5 1914.91   91.59
   3  -1  -5 1842.82   90.99
  -3  -1   5 1827.12   93.39
   3  -1  -5 1786.02   90.89
   3   1  -5 1769.52   92.99
   3   1  -5 1882.61   90.59
  -3   1   5 1763.32   92.19
   3   1  -5 1888.11   95.19
  -3  -1  -5 1909.51   91.39
   3  -1   5 1853.61   92.99
  -3  -1  -5 1852.41   94.29
  -3  -1  -5 1932.81   91.39
  -3  -1  -5 1957.80   92.69
   3   1  -5 1807.02   91.69
   3  -1   5 1832.62   91.49
  -3   1   5 1654.43   91.69
  -3  -1  -5 1820.62   94.39
  -3   1   5 1716.03   93.69
   3  -1   5 1627.94   93.59
   4  -1  -5   91.39   11.90
  -4  -1   5   79.69   11.00
  -4   1  -5   91.29   10.90
  -4   1  -5   98.39    9.30
  -4   1  -5  102.59    9.40
   4   1   5   75.59    9.50
  -4  -1   5   82.49   10.40
  -4  -1  -5  105.39   11.50
   4  -1   5   92.99   10.30
   4  -1   5   83.49    8.40
  -4   1   5   67.69   10.60
  -4   1   5   91.29   10.20
  -4  -1  -5  100.99    8.80
  -4  -1  -5  103.89   10.10
  -5   1  -5 1163.48   61.69
  -5   1  -5 1183.38   63.59
  -5  -1   5 1170.38   63.19
   5   1   5 1120.69   62.39
  -5  -1   5 1149.48   63.99
   5  -1   5 1138.59   62.89
  -5  -1  -5 1214.58   62.59
  -5   1   5 1115.09   62.59
  -5   1   5 1116.79   63.99
  -5  -1  -5 1191.58   63.89
  -6   1  -5   71.89   10.90
  -6   1  -5   87.89   12.80
   6   1   5   75.89   11.80
  -6  -1   5   85.19   14.00
  -6  -1   5   85.19   12.70
   6  -1   5   65.29   11.60
  -6  -1  -5   73.79   11.90
  -6   1   5   88.29   12.50
  -6   1   5   77.99   13.60
  -6  -1  -5   97.69   13.10
  -7   1  -5  192.98   26.00
   7   1   5  214.18   24.40
  -7   1  -5  194.08   19.10
  -7  -1   5  237.78   22.50
  -7  -1   5  213.78   25.10
   7  -1   5  252.97   21.30
  -7  -1  -5  231.88   20.60
  -7  -1  -5  229.08   19.90
  -7   1   5  221.68   22.10
  -7   1   5  235.98   20.70
  -8  -1   5    8.90    8.30
   8   1   5   -0.30    6.40
  -8  -1   5    3.10    8.00
  -8   1   5    4.50    8.40
  -8  -1  -5   10.30    7.90
  -8   1   5    5.60    7.70
   0   1   6   -3.60    2.00
   0  -1   6   -2.60    2.50
   0  -1  -6   -3.20    2.40
   0  -1  -6   -1.70    3.00
   0  -1   6    0.30    2.80
   0   1   6   -0.10    3.40
   0  -1  -6   -0.90    2.90
   0   1   6    3.60    2.30
   0  -1  -6   -1.60    2.80
   0   1  -6   -0.40    3.10
   0  -1   6   -2.00    2.50
   0   1  -6    0.50    2.40
  -1   1  -6   26.50    4.10
   1   1   6   45.00    5.10
  -1   1  -6   30.10    6.00
  -1  -1   6   41.90    5.60
   1  -1  -6   26.20    5.00
  -1  -1   6   39.00    5.30
  -1  -1   6   37.10    6.10
   1  -1  -6   25.70    5.00
   1  -1  -6   25.40    5.30
  -1   1  -6   24.70    6.00
  -1  -1   6   36.70    5.60
  -1   1  -6   37.40    3.90
   1  -1   6   42.70    5.90
  -1   1   6   42.90    6.60
   1   1  -6   30.00    4.70
   1   1  -6   29.30    5.90
  -1  -1  -6   23.70    4.80
  -1   1   6   41.50    4.40
   1  -1   6   47.10    5.60
  -1  -1  -6   31.30    6.00
  -1  -1  -6   25.80    5.90
  -1  -1  -6   28.20    5.20
   1  -1   6   34.80    6.30
  -2   1  -6   28.40    6.50
  -2  -1   6   28.00    5.90
  -2   1  -6   30.80    4.00
   2   1   6   25.00    5.10
   2   1   6   22.40    4.40
  -2  -1   6   25.60    5.10
   2  -1  -6   30.00    5.90
  -2   1  -6   31.10    4.60
   2  -1  -6   31.90    5.10
  -2  -1   6   26.30    5.30
   2   1   6   36.70    5.70
  -2  -1   6   25.30    4.90
   2  -1  -6   26.30    4.50
  -2   1  -6   31.80    4.30
  -2   1  -6   27.20    4.70
   2   1  -6   29.30    5.30
   2  -1   6   20.60    7.00
  -2  -1  -6   41.30    5.70
  -2   1   6   28.30    4.70
   2   1  -6   30.10    4.00
   2   1  -6   26.40    5.50
  -2   1   6   27.50    6.00
   2   1  -6   28.60    4.00
   2  -1   6   20.40    5.00
  -2  -1  -6   29.00    5.10
  -2   1   6   20.00    4.30
   2  -1   6   29.80    5.80
  -2  -1  -6   32.60    6.60
  -2  -1  -6   32.80    7.70
   3  -1  -6  155.58   10.30
   3   1   6  204.88   15.00
  -3   1  -6  164.58   14.40
  -3  -1   6  195.68   13.80
   3  -1  -6  161.78   13.40
   3  -1  -6  156.68   10.50
  -3   1  -6  170.28   11.50
   3   1   6  189.88   12.90
  -3   1  -6  151.28   11.70
   3   1   6  196.98   12.80
  -3  -1   6  196.78   14.40
   3  -1  -6  137.09   12.40
  -3   1   6  190.08   12.70
  -3  -1  -6  154.98   10.80
  -3  -1  -6  159.18   12.40
  -3  -1  -6  181.48   15.10
   3   1  -6  167.98   11.40
   3  -1   6  205.28   13.90
  -3   1   6  199.08   13.30
   3   1  -6  155.68   13.20
  -3   1   6  192.48   14.80
   4   1   6  130.29   12.30
  -4  -1   6  143.99   13.80
  -4   1  -6  155.38   14.50
  -4  -1   6  138.49   12.90
  -4   1  -6  154.68   11.60
  -4  -1  -6  159.28   14.70
  -4   1   6  119.29   13.40
   4  -1   6  125.39   12.70
  -4  -1  -6  153.08   12.50
  -4   1   6  113.79   12.40
  -5   1  -6   89.09   12.50
  -5  -1   6   71.29   11.20
   5   1   6   69.19   10.30
  -5   1  -6   85.59    9.80
  -5  -1  -6   83.99   10.50
  -5  -1  -6   89.99   12.90
  -5   1   6   58.79   12.10
  -5   1   6   71.69   10.90
   5  -1   6   74.09   11.00
   6   1   6   39.70   10.80
  -6   1  -6   39.00   15.00
  -6   1  -6   37.80    8.40
  -6  -1   6   32.00    9.00
   6  -1   6   26.00    8.60
  -6  -1  -6   25.40    7.90
  -6  -1  -6   29.90   14.90
  -6   1   6   21.90    9.20
  -7   1  -6   74.49   13.30
  -7  -1   6   46.40   11.30
  -7  -1   6   32.10   10.80
   7   1   6   65.39   12.60
  -7   1   6   55.09   11.20
  -7   1   6   50.79   12.30
   7  -1   6   65.29   12.80
  -7  -1  -6   51.09   11.10
  -7  -1  -6   76.09   12.10
  -8  -1   6   -1.40    7.40
   8   1   6    7.50    7.80
  -8  -1   6    7.30    7.90
  -8   1   6   -5.70    6.30
  -8  -1  -6    0.20    6.10
  -8   1   6   -4.80    6.90
   0  -1   7  378.06   22.50
   0   1  -7  414.16   22.00
   0   1   7  396.26   22.20
   0  -1  -7  424.26   26.80
   0  -1  -7  419.86   23.20
   0   1  -7  437.66   22.70
   0   1   7  380.36   24.00
   0  -1   7  361.06   23.20
   0   1  -7  421.76   24.90
   0   1   7  380.66   22.20
   0   1  -7  429.66   25.50
   0  -1   7  395.56   23.60
   0  -1  -7  438.16   24.30
   0  -1   7  370.26   24.60
   0  -1  -7  441.06   24.90
   1   1   7 2036.80   95.19
  -1  -1   7 1810.42   95.89
   1   1   7 1914.51   95.39
  -1   1  -7 2027.20   98.99
  -1  -1   7 1848.12   96.69
   1  -1  -7 1947.91   96.99
   1  -1  -7 1852.01   96.59
  -1   1  -7 1887.51   94.49
   1  -1  -7 1826.72   96.29
  -1  -1   7 1912.21   98.79
  -1   1  -7 1904.11   94.19
  -1  -1   7 1876.71   96.09
  -1  -1  -7 1837.72   95.69
  -1  -1  -7 1980.40   98.59
   1  -1   7 1830.72   96.49
  -1  -1  -7 1996.10   96.19
  -1   1   7 1933.31   97.39
   1  -1   7 1834.02   95.99
  -1   1   7 1857.31   94.79
  -1   1   7 1998.00   95.49
   1   1  -7 1836.82   95.39
   1   1  -7 1925.21   97.19
  -2  -1   7  195.28   14.00
   2  -1  -7  208.98   14.00
   2   1   7  199.78   13.60
   2   1   7  207.68   13.60
   2  -1  -7  193.88   14.40
  -2   1  -7  217.08   16.70
  -2   1  -7  214.98   12.00
  -2  -1   7  198.48   14.60
  -2   1  -7  215.08   12.30
  -2  -1   7  201.48   14.50
   2  -1  -7  205.18   13.70
  -2   1  -7  194.48   12.20
   2   1  -7  199.78   13.90
   2   1  -7  208.18   14.40
   2   1  -7  190.88   13.90
  -2   1   7  197.38   15.50
  -2   1   7  200.08   13.70
  -2  -1  -7  208.58   16.80
  -2   1   7  194.18   13.10
  -2  -1  -7  216.28   14.10
  -2  -1  -7  225.78   14.00
   2  -1   7  195.88   14.30
  -3   1  -7  713.53   38.00
  -3  -1   7  790.22   40.90
   3   1   7  745.93   39.80
  -3   1  -7  726.73   42.50
   3  -1  -7  692.53   37.90
  -3  -1   7  728.83   40.90
  -3   1   7  756.92   41.80
  -3   1   7  742.33   39.70
  -3  -1  -7  730.33   39.40
   3   1  -7  645.94   40.00
  -3  -1  -7  684.93   42.30
   3   1  -7  704.03   38.60
   3  -1   7  747.13   40.50
  -4  -1   7  225.98   18.30
  -4   1  -7  235.38   19.30
  -4   1  -7  234.08   16.60
  -4  -1   7  213.48   17.60
   4   1   7  234.98   17.20
  -4  -1  -7  233.28   19.70
  -4   1   7  195.98   16.60
  -4  -1  -7  239.98   16.60
  -4   1   7  238.88   19.20
   4  -1   7  220.08   17.40
  -5  -1   7  569.54   34.60
  -5  -1   7  532.35   35.00
  -5   1  -7  511.85   37.80
   5   1   7  590.64   34.30
   5  -1   7  582.94   34.50
  -5  -1  -7  629.44   46.80
  -5  -1  -7  511.95   32.50
  -5   1   7  530.35   35.40
  -5   1   7  518.75   34.30
  -6  -1   7  200.98   20.30
   6   1   7  220.28   19.00
  -6  -1   7  204.58   19.20
  -6   1  -7  204.78   20.30
  -6   1   7  192.98   20.10
   6  -1   7  223.58   19.20
  -6  -1  -7  188.78   19.80
  -6   1   7  205.18   19.10
  -7  -1   7  216.58   23.10
   7   1   7  280.27   23.10
  -7  -1   7  260.17   23.50
  -7   1  -7  302.97   24.60
  -7   1   7  230.48   23.70
  -7   1   7  254.47   22.80
  -7  -1  -7  291.87   24.50
   7  -1   7  283.47   23.50
  -8   1  -7   31.60   10.90
   8   1   7   54.39   12.70
  -8  -1   7   25.00   11.90
  -8  -1   7   46.20   12.00
  -8  -1  -7   45.30   11.60
  -8   1   7   35.10   10.90
  -8   1   7   29.70   11.60
   8  -1   7   46.90   11.80
   0  -1   8    3.00    4.00
   0   1   8    4.00    3.50
   0   1   8   -0.80    3.00
   0  -1  -8   -5.10    3.50
   0  -1  -8   -1.00    3.00
   0   1  -8   -2.00    2.70
   0  -1  -8   -0.40    3.60
   0   1  -8    5.00    5.00
   1  -1  -8   39.50    6.60
   1   1   8   26.50    4.90
   1  -1  -8   38.30    8.20
  -1   1  -8   26.30    6.90
  -1  -1   8   24.60    5.60
  -1  -1   8   21.20    5.60
  -1  -1   8   26.00    6.20
   1   1   8   29.60    5.70
  -1   1  -8   34.80    4.50
   1  -1  -8   37.40    6.70
   1  -1   8   26.70    5.70
   1   1  -8   39.20    7.30
   1   1  -8   29.90    6.10
  -1   1   8   27.40    4.60
  -1  -1  -8   33.50    6.00
  -1   1   8   32.70    6.90
  -1  -1  -8   38.00    8.00
  -1   1   8   22.80    5.00
   2   1   8   11.80    4.30
  -2   1  -8    4.90    5.50
  -2  -1   8   13.10    5.20
  -2  -1   8   16.50    5.50
   2  -1  -8    9.50    4.70
   2  -1  -8   14.00    4.70
  -2  -1  -8   13.50    4.10
   2  -1   8    8.00    4.70
  -2   1   8   17.70    6.30
  -2  -1  -8    9.60    5.70
  -2   1   8   10.20    4.60
   2   1  -8    5.10    4.80
  -3   1  -8   36.10    8.90
   3   1   8   44.10    7.80
  -3  -1   8   44.80    8.60
  -3  -1   8   42.20    8.10
  -3  -1  -8   27.20    8.20
  -3   1   8   45.60    9.00
   3   1  -8   31.50    7.70
  -3  -1  -8   34.80    6.70
   3  -1   8   45.90    8.70
  -3   1   8   40.30    7.10
  -4  -1   8   12.00    6.50
  -4  -1   8    9.10    6.50
   4   1   8   12.80    5.90
  -4   1  -8   15.10    9.20
  -4   1   8   26.60    8.60
  -4  -1  -8   15.90    9.00
  -4   1   8   11.50    6.40
   4  -1   8   10.30    6.30
  -5  -1   8  168.18   18.00
  -5  -1   8  205.18   18.20
  -5   1  -8  192.38   19.70
   5   1   8  217.78   17.80
  -5   1   8  231.38   20.10
  -5  -1  -8  155.78   18.70
  -5   1   8  205.68   17.70
   5  -1   8  190.98   17.60
   6   1   8   -1.30    6.30
  -6  -1   8    8.70    7.50
  -6  -1   8    3.60    7.60
  -6   1  -8   -1.10    6.70
   6  -1   8    4.20    6.90
  -6   1   8    2.00    6.30
  -6   1   8   -8.70    6.50
  -6  -1  -8    3.50    7.30
  -7   1  -8  113.19   17.00
  -7  -1   8  100.49   16.80
   7   1   8  135.99   16.60
  -7  -1   8  130.39   17.30
  -7   1   8  108.49   15.80
  -7   1   8   66.89   14.90
   7  -1   8  130.19   16.50
  -7  -1  -8  112.89   16.60
   0  -1  -9  207.38   16.90
   0  -1  -9  199.48   14.80
   0   1  -9  201.48   17.10
  -1   1  -9  987.30   59.89
   1   1   9 1178.38   56.69
  -1  -1   9 1181.68   58.49
   1  -1  -9 1004.50   58.49
   1   1  -9  975.20   58.59
  -1   1   9 1188.08   56.89
  -1  -1  -9  980.30   59.59
   1  -1   9 1141.69   57.99
   2  -1  -9  175.38   15.10
  -2  -1   9  232.58   16.40
   2   1   9  231.38   15.10
  -2   1  -9  204.58   18.60
   2  -1   9  205.68   15.40
  -2  -1  -9  193.68   18.00
   2   1  -9  165.88   15.40
  -2   1   9  230.38   15.30
  -2   1   9  217.58   17.00
  -3   1  -9  724.33   54.09
   3   1   9  720.43   40.40
  -3  -1   9  683.73   42.30
   3  -1   9  686.33   42.20
  -3   1   9  648.14   40.50
  -3   1   9  646.94   40.50
  -4   1  -9   65.19   13.40
  -4  -1   9   84.09   12.00
   4   1   9   81.69   11.00
  -4   1   9   78.39   11.10
   4  -1   9   70.39   11.40
  -4   1   9   80.39   13.00
  -4  -1  -9   64.99   12.90
   5   1   9  372.26   25.90
  -5   1  -9  359.26   28.70
  -5  -1   9  352.86   26.30
  -5   1   9  352.96   25.90
  -5   1   9  363.66   27.80
   5  -1   9  401.56   26.90
  -5  -1  -9  363.56   28.50
  -6   1  -9   16.90    8.80
   6   1   9   27.50    8.90
  -6  -1   9   16.50    8.90
  -6  -1   9   13.20    9.00
  -6   1   9   12.00    7.90
  -6  -1  -9   22.30    9.40
  -6   1   9    7.00    8.20
   6  -1   9   22.20    8.90
   0  -1  10    6.20    5.70
   0   1  10   -2.00    4.20
   0   1 -10    2.40    5.80
   0  -1 -10   -0.80    5.10
   1  -1 -10   53.09    9.80
  -1   1 -10   56.59   11.40
  -1  -1  10   57.89    9.60
   1   1  10   43.40    8.60
  -1  -1 -10   52.59   10.90
  -1   1  10   47.20   10.10
   1  -1  10   52.99    9.30
   1   1 -10   55.99   10.20
  -2  -1  10   23.50    7.10
  -2   1 -10   17.70    8.00
   2   1  10   15.70    5.30
   2  -1  10   18.60    6.60
  -2   1  10   30.80    6.50
  -2  -1 -10   21.70    8.00
   3   1  10  191.08   15.00
  -3   1 -10  150.08   18.00
  -3  -1  10  153.68   15.50
   3  -1  10  179.48   15.40
  -3  -1 -10  166.28   18.60
  -3   1  10  176.98   14.80
  -4  -1  10   21.30    8.00
  -4   1 -10   28.00   10.00
   4   1  10   30.10    8.00
  -4   1  10   14.60    6.70
  -4  -1 -10   34.50    9.80
   4  -1  10   22.50    8.10
  -5  -1  10  119.49   15.30
  -5   1 -10  108.49   17.10
   5   1  10  117.09   14.50
  -5   1  10  151.28   15.90
  -5  -1 -10  130.69   17.70
   5  -1  10  147.09   15.70
  -6  -1  10   19.60    8.80
   6   1  10   15.20    7.80
  -6   1 -10    0.70    8.30
   6  -1  10   13.00    9.10
  -6   1  10   18.00    8.50
  -6  -1 -10   17.10    9.40
   0   1  11   -1.70    4.50
   0  -1  11    3.90    5.30
   0   1 -11    0.50    6.40
   0  -1 -11    6.60    6.70
  -1   1 -11  735.03   44.70
  -1  -1  11  710.13   40.80
   1  -1 -11  663.33   41.90
   1   1  11  712.23   39.60
   1   1 -11  697.23   42.50
   1  -1  11  698.53   40.70
  -1  -1 -11  768.02   44.80
  -1   1  11  693.23   39.30
  -2   1 -11   24.00    9.50
  -2  -1  11   28.20    7.60
   2   1  11   21.10    6.00
  -2  -1 -11    0.20    7.20
  -2   1  11   31.00    7.00
   2  -1  11   26.10    7.20
  -3   1 -11  445.66   33.00
  -3  -1  11  439.86   29.10
   3   1  11  442.26   28.10
  -3  -1 -11  464.85   33.10
  -3   1  11  430.16   27.80
   3  -1  11  450.05   29.20
   4   1  11   25.80    7.70
  -4   1 -11   23.50    9.80
  -4  -1  11   24.80    8.20
   4  -1  11   23.00    7.70
  -4  -1 -11   20.50    9.80
  -4   1  11   29.90    8.30
  -5  -1  11  170.18   18.50
  -5   1 -11  185.88   22.00
   5   1  11  220.18   19.20
  -5  -1 -11  145.29   20.50
  -5   1  11  208.58   19.00
   5  -1  11  228.78   20.10
   0  -1  12   -2.30    5.40
   0   1  12   -1.00    4.30
   0  -1 -12    1.80    6.40
   0   1 -12    1.70    6.90
  -1   1 -12   16.00    9.00
   1   1  12    6.20    5.30
  -1  -1  12   20.40    7.00
   1  -1  12   19.10    7.00
  -1   1  12   16.80    5.90
  -1  -1 -12   26.10    9.60
   2   1  12   47.80    9.30
  -2   1 -12   30.20   11.00
  -2  -1  12   37.00    8.70
   2  -1  12   49.40    9.80
  -2   1  12   45.20    8.40
  -2  -1 -12   48.40   12.20
  -3  -1  12   -2.30    7.70
  -3   1 -12   -0.20    7.80
   3   1  12   16.50    7.10
  -3  -1 -12   15.50    9.70
  -3   1  12    0.70    5.20
   3  -1  12   -1.60    8.40
   4   1  12   19.40    7.70
  -4   1 -12   22.80   10.70
  -4  -1  12   31.50    9.70
  -4   1  12   15.60    7.10
   4  -1  12   21.40    8.50
  -4  -1 -12   12.40   10.50
   0  -1  13  149.88   14.90
   1   1  13  267.97   18.30
  -1   1 -13  182.78   21.90
  -1  -1  13  234.18   18.60
   1  -1  13  259.37   19.40
  -1   1  13  207.38   17.70
  -1  -1 -13  174.88   21.10
  -2   1 -13   39.00   15.50
  -2  -1  13   37.30    9.40
   2   1  13   42.80    9.10
  -2   1  13   50.09    9.60
   2  -1  13   73.39   11.60
   0  -2   0  193.98   11.30
   0  -2   0  204.38   11.00
   0  -2   0  201.88   11.10
   0   2   0  203.48   11.30
   0   2   0  217.78   11.20
   0   2   0  206.38   11.30
   0   2   0  206.18   11.10
   0  -2   0  196.48   11.20
   0   2   0  209.68   11.10
   1  -2   0 1473.55   77.29
  -1  -2   0 1560.14   77.59
   1   2   0 1603.84   78.19
   1   2   0 1529.25   77.39
   1  -2   0 1551.94   77.29
  -1  -2   0 1568.94   77.29
  -1  -2   0 1582.84   77.39
  -1   2   0 1541.55   77.39
  -1   2   0 1614.84   77.09
  -1   2   0 1627.44   77.69
   1  -2   0 1576.64   77.49
  -1  -2   0 1468.05   77.29
   1   2   0 1583.34   77.39
   1  -2   0 1598.24   77.09
  -2   2   0 1666.83   80.29
   2   2   0 1607.14   80.29
   2   2   0 1651.53   79.69
  -2  -2   0 1439.46   79.79
   2   2   0 1586.34   79.99
   2  -2   0 1600.84   80.09
   2  -2   0 1576.14   79.09
  -2  -2   0 1609.84   80.19
   2  -2   0 1570.64   79.99
   2   2   0 1653.13   80.19
  -2   2   0 1618.24   79.19
  -2   2   0 1605.44   80.09
  -2  -2   0 1577.54   80.29
  -2   2   0 1619.04   80.09
  -3  -2   0 1449.26   73.69
   3   2   0 1381.06   73.69
   3   2   0 1442.96   74.59
  -3   2   0 1490.15   74.99
   3  -2   0 1387.66   73.89
   3  -2   0 1466.05   74.79
  -3  -2   0 1506.65   74.79
   3  -2   0 1482.65   74.69
  -3   2   0 1429.16   74.59
   3   2   0 1545.15   74.99
  -3  -2   0 1510.15   75.29
  -3  -2   0 1486.55   74.69
   3   2   0 1453.25   74.99
  -3   2   0 1471.15   73.29
   3  -2   0 1514.55   74.89
  -4   2   0  755.32   40.10
  -4  -2   0  762.22   40.70
  -4   2   0  784.52   40.30
  -4   2   0  776.12   42.10
   4   2   0  755.32   40.80
  -4   2   0  779.92   42.30
  -4  -2   0  826.42   42.60
   4  -2   0  792.22   42.20
   4   2   0  806.32   42.30
   4   2   0  786.12   42.40
   4  -2   0  781.72   42.30
  -4   2   0  712.73   42.20
  -4  -2   0  764.42   42.00
  -4  -2   0  778.62   42.90
   4   2   0  771.92   42.60
  -5   2   0  431.46   26.20
  -5   2   0  396.66   25.50
  -5   2   0  404.26   23.40
  -5  -2   0  430.96   26.10
  -5  -2   0  407.96   23.80
  -5  -2   0  404.66   24.20
   5   2   0  430.06   24.40
   5   2   0  443.46   26.40
   5  -2   0  398.36   25.80
   5  -2   0  431.16   25.80
  -5  -2   0  415.46   26.80
  -5   2   0  421.86   26.70
  -5   2   0  407.66   23.30
   5   2   0  406.16   25.80
  -6  -2   0  225.68   17.90
  -6   2   0  245.48   19.30
  -6  -2   0  219.78   15.60
  -6  -2   0  198.48   18.60
  -6   2   0  229.88   18.10
   6  -2   0  210.38   17.50
  -7   2   0  230.48   21.00
  -8  -2   0  171.88   19.50
  -8   2   0  159.68   19.60
  -9   2   0   22.70   10.50
  -9  -2   0    0.90    8.60
   0  -2  -1    1.00    1.20
   0   2   1   -0.20    1.10
   0   2  -1   -0.10    1.50
   0   2   1    1.60    2.10
   0   2  -1    0.60    1.10
   0  -2  -1   -1.90    1.70
   0   2  -1    1.60    1.60
   0  -2   1    0.00    1.00
   0  -2  -1    0.20    0.70
   0  -2  -1   -0.50    0.70
   0   2   1   -0.20    0.80
   0   2  -1    0.00    1.80
   0  -2   1    0.50    1.60
   0  -2   1    0.50    1.50
   0  -2   1   -0.70    1.30
   1  -2  -1   37.40    4.30
   1  -2  -1   33.90    3.30
   1   2   1   36.90    3.90
   1  -2  -1   36.60    2.90
  -1   2  -1   37.20    3.90
   1   2   1   36.70    3.40
  -1   2  -1   36.10    3.90
   1  -2  -1   33.90    3.10
  -1  -2   1   39.00    4.00
  -1  -2   1   38.60    4.00
  -1   2  -1   36.70    3.90
   1   2   1   38.70    4.00
  -1   2  -1   35.30    3.30
  -1  -2   1   35.50    3.90
  -1  -2   1   35.80    3.60
   1  -2   1   37.70    3.90
  -1  -2  -1   35.30    3.80
   1   2  -1   33.30    3.80
   1   2  -1   33.20    3.70
  -1   2   1   38.60    4.20
  -1  -2  -1   33.60    3.20
  -1  -2  -1   34.70    4.10
  -1   2   1   37.20    3.30
  -1   2   1   37.30    2.90
   1   2  -1   30.30    3.70
   1  -2   1   38.60    3.40
  -1  -2  -1   35.60    3.30
   1  -2   1   40.70    3.90
   2  -2  -1 1064.29   55.99
   2   2   1 1200.88   57.69
  -2   2  -1 1129.29   57.39
   2  -2  -1 1086.89   57.39
   2   2   1 1135.89   57.49
  -2  -2   1 1152.88   57.99
   2  -2  -1 1057.89   57.19
  -2  -2   1 1180.38   57.89
   2   2   1 1169.98   57.69
   2   2   1 1159.28   57.99
   2  -2  -1 1089.79   57.89
  -2   2  -1 1129.09   57.39
  -2  -2   1 1178.88   56.89
  -2  -2   1 1118.29   57.69
   2   2  -1 1083.89   57.79
  -2   2   1 1159.58   57.49
  -2  -2  -1 1091.59   57.89
  -2  -2  -1 1144.49   57.39
  -2  -2  -1 1117.79   57.39
   2   2  -1 1082.39   58.49
   2   2  -1 1121.99   56.89
   2  -2   1 1171.08   57.79
  -2   2   1 1208.98   56.09
  -2  -2  -1 1079.39   57.49
   2  -2   1 1202.98   57.99
  -2   2   1 1146.79   57.49
   2  -2   1 1150.18   57.39
  -2   2   1 1165.48   58.09
   2  -2   1 1173.08   57.39
  -3   2  -1   15.50    4.20
   3  -2  -1   17.30    3.90
  -3  -2   1   30.00    5.80
  -3  -2   1   38.40    5.40
   3   2   1   34.60    5.40
   3   2   1   28.90    5.10
  -3  -2   1   35.40    4.00
   3  -2  -1   14.60    4.10
   3  -2  -1   17.60    3.80
   3   2   1   29.00    5.10
   3   2   1   30.80    4.90
  -3  -2   1   43.20    5.90
  -3  -2  -1   17.80    4.50
   3  -2   1   32.90    4.40
  -3  -2  -1   19.60    3.90
   3  -2   1   28.50    4.90
  -3   2   1   42.80    6.20
  -3   2   1   33.00    3.10
   3  -2   1   39.70    5.30
  -3   2   1   30.90    3.20
   3   2  -1   17.60    4.40
   3  -2   1   31.90    5.30
  -3   2   1   29.00    5.30
  -3   2   1   28.70    5.10
   4  -2  -1   29.80    5.90
  -4   2  -1   19.10    5.00
  -4  -2   1   44.80    6.60
   4  -2  -1   17.10    4.90
  -4   2  -1   22.00    5.40
  -4  -2   1   40.30    7.30
  -4   2  -1   22.10    4.60
   4   2   1   46.50    6.70
  -4   2  -1   21.40    4.30
   4   2   1   45.60    6.70
  -4   2  -1   26.50    5.50
   4   2  -1   26.30    5.50
  -4  -2  -1   20.40    4.70
   4   2  -1   16.90    4.70
  -4  -2  -1   25.50    5.50
   4   2  -1   20.30    5.50
   4   2  -1   20.90    4.10
  -4   2   1   46.60    6.90
  -4  -2  -1   28.60    5.20
  -4  -2  -1   23.80    6.00
  -4  -2  -1   18.20    4.80
  -4   2   1   39.50    7.40
  -5   2  -1  188.68   13.50
   5  -2  -1  180.88   14.30
   5   2   1  186.48   14.70
  -5  -2   1  174.48   12.60
   5   2   1  183.48   13.90
  -5  -2   1  197.18   15.50
  -5   2  -1  193.98   13.20
  -5  -2   1  181.18   12.20
  -5  -2   1  201.98   15.10
  -5   2  -1  177.28   14.90
   5   2   1  175.98   14.90
  -5  -2   1  178.78   15.80
  -5   2  -1  197.18   14.70
  -5   2  -1  186.78   14.90
   5  -2  -1  203.28   15.10
  -5  -2  -1  192.08   15.80
  -5   2   1  189.58   16.00
  -5  -2  -1  198.08   14.30
  -5   2   1  203.48   15.40
   5   2  -1  198.08   12.80
  -5  -2  -1  185.48   14.50
   5  -2   1  202.88   15.10
  -5   2   1  183.18   11.60
   5  -2   1  194.98   15.30
   5   2  -1  187.88   15.10
  -5  -2  -1  188.88   15.00
  -5  -2  -1  175.98   13.20
  -5   2   1  184.88   14.40
  -6  -2   1  264.17   21.70
  -6   2  -1  260.97   20.30
  -6  -2   1  283.87   20.80
  -6   2  -1  271.77   21.20
  -6   2  -1  264.97   18.40
  -6  -2  -1  276.07   21.50
  -6  -2  -1  285.57   19.20
   6  -2   1  311.07   21.30
  -6   2   1  295.17   22.30
  -6   2   1  296.67   21.20
   6   2  -1  256.97   17.30
  -7  -2   1   96.39   15.00
   7   2   1   90.69   13.10
  -7   2  -1  107.59   14.60
  -7   2   1   95.29   13.00
  -7  -2  -1  106.19   19.20
  -8   2  -1  124.99   17.40
  -8  -2   1  136.79   18.50
  -8   2   1  125.19   17.90
  -8  -2  -1  130.79   17.60
  -9   2  -1   30.00   11.70
  -9  -2  -1   48.20   13.30
  -9   2   1   38.20   12.40
   0  -2   2 3360.26  168.68
   0   2   2 3489.05  168.68
   0   2  -2 3366.56  167.88
   0  -2   2 3513.45  168.18
   0  -2   2 3370.56  168.08
  -1  -2   2 2716.83  131.99
   1   2   2 2743.43  131.49
  -1   2  -2 2619.94  132.69
   1  -2  -2 2618.64  131.09
   1  -2  -2 2677.33  130.99
   1   2   2 2841.72  131.49
  -1   2  -2 2537.15  132.19
   1  -2  -2 2645.54  132.79
  -1  -2   2 2808.72  132.69
  -1  -2   2 2761.12  132.09
   1   2   2 2688.63  133.59
   1   2   2 2776.22  132.79
  -1  -2   2 2624.84  132.29
  -1  -2  -2 2710.43  131.19
   1   2  -2 2470.65  132.19
  -1   2   2 2588.94  131.39
  -1  -2  -2 2607.44  131.19
   1   2  -2 2638.64  131.99
  -1   2   2 2732.83  132.89
   1   2  -2 2643.44  132.39
   1  -2   2 2711.53  132.69
  -1   2   2 2678.63  131.39
   1  -2   2 2801.72  132.69
  -1  -2  -2 2737.43  132.69
  -1  -2  -2 2617.74  132.59
   1  -2   2 2839.72  132.59
  -1   2   2 2674.83  131.39
   1  -2   2 2771.82  131.19
   1   2  -2 2531.95  131.89
   2  -2  -2 3424.26  165.48
  -2   2  -2 3438.66  165.08
  -2  -2   2 3256.07  164.98
  -2  -2   2 3197.38  164.88
   2  -2  -2 3344.37  164.18
   2   2   2 3448.05  164.58
  -2  -2   2 3382.66  165.28
  -2   2  -2 3415.86  164.18
   2  -2  -2 3363.46  164.28
  -2  -2   2 3216.48  163.78
   2   2   2 3236.98  165.08
   2   2   2 3331.07  165.08
  -2   2  -2 3484.25  165.08
  -2   2   2 3252.27  165.48
   2   2  -2 3275.07  163.88
   2  -2   2 3371.76  165.08
   2  -2   2 3284.97  165.08
  -2  -2  -2 3512.05  164.38
  -2  -2  -2 3407.16  164.28
   2   2  -2 3349.17  165.08
   2   2  -2 3418.56  165.08
  -2  -2  -2 3315.97  165.18
   2  -2   2 3307.47  164.28
  -2   2   2 3216.38  164.38
   2   2  -2 3272.47  164.78
  -2  -2  -2 3356.46  165.08
   2  -2   2 3298.97  165.08
  -3   2  -2 1211.48   59.29
  -3   2  -2 1330.37   64.59
   3  -2  -2 1185.08   59.09
   3  -2  -2 1119.59   60.09
   3  -2  -2 1157.08   59.19
  -3   2  -2 1215.18   59.79
  -3  -2   2 1143.49   57.89
   3   2   2 1127.49   59.29
  -3  -2   2 1088.79   59.49
  -3  -2   2 1129.79   60.09
   3   2   2 1156.48   59.79
  -3  -2   2 1104.69   59.79
   3   2   2 1184.48   59.99
   3   2   2 1119.39   59.29
  -3  -2  -2 1162.68   59.69
   3  -2   2 1145.49   59.09
   3  -2   2 1152.68   59.49
   3   2  -2 1151.68   59.49
   3   2  -2 1162.28   57.99
   3  -2   2 1131.69   59.89
  -3  -2  -2 1191.18   60.09
   3   2  -2 1126.49   59.69
  -3  -2  -2 1176.28   59.89
  -3   2   2 1053.69   58.99
  -3   2   2 1108.69   59.29
  -3  -2  -2 1194.38   59.29
  -3   2   2 1124.39   60.39
  -3  -2  -2 1212.08   59.29
   3   2  -2 1162.78   60.09
   3  -2   2 1134.59   60.99
  -4   2  -2  731.93   39.20
  -4   2  -2  768.12   40.00
  -4  -2   2  690.03   39.90
  -4  -2   2  682.13   37.10
  -4   2  -2  775.62   39.60
   4   2   2  730.63   40.00
  -4  -2   2  783.92   44.60
  -4  -2   2  695.03   39.50
   4   2   2  695.53   39.40
  -4   2  -2  738.13   39.60
   4   2   2  681.03   39.30
   4  -2  -2  741.53   39.20
   4  -2  -2  712.23   40.20
  -4   2  -2  797.92   39.90
   4   2   2  736.23   39.70
   4  -2  -2  694.33   39.20
   4   2  -2  747.33   39.70
  -4  -2  -2  733.83   39.30
  -4  -2  -2  757.52   39.50
  -4  -2  -2  721.63   39.30
   4   2  -2  735.33   37.40
   4  -2   2  697.03   39.00
  -4   2   2  687.53   39.50
   4   2  -2  752.62   39.90
  -4  -2  -2  747.73   39.80
  -4   2   2  643.14   39.10
   4  -2   2  698.73   39.20
  -4   2   2  689.63   40.60
   4  -2   2  621.34   39.40
  -4  -2  -2  782.32   40.60
   4   2  -2  756.72   40.50
   4  -2   2  690.13   39.70
  -5   2  -2  199.48   14.90
  -5  -2   2  169.38   14.80
  -5   2  -2  168.98   14.70
  -5  -2   2  173.58   15.70
  -5   2  -2  188.78   14.20
   5   2   2  156.08   16.60
   5   2   2  160.18   16.40
  -5   2  -2  182.58   13.40
  -5   2  -2  199.88   14.20
  -5  -2   2  154.18   15.20
   5  -2  -2  193.28   14.40
   5   2  -2  204.58   15.10
  -5   2   2  152.68   14.20
  -5  -2  -2  188.18   17.30
   5   2  -2  182.28   14.20
   5  -2   2  152.48   14.00
  -5  -2  -2  191.48   14.50
   5   2  -2  192.38   11.80
   5  -2   2  156.48   13.70
   5  -2   2  134.89   13.90
  -5  -2  -2  201.28   15.70
  -5  -2  -2  207.08   14.10
  -5   2   2  176.68   15.80
  -6  -2   2  231.88   19.80
  -6   2  -2  267.87   19.80
  -6  -2   2  214.48   20.50
  -6   2  -2  278.77   18.60
  -6   2   2  220.18   20.20
  -6  -2  -2  292.87   21.00
  -6  -2  -2  278.47   18.90
  -6   2   2  219.58   19.30
   7   2   2  149.69   15.90
  -7   2  -2  118.29   15.40
  -7  -2   2  139.99   17.10
  -7  -2   2  137.49   15.40
  -7  -2  -2  130.09   14.20
  -7  -2  -2  120.09   16.30
  -7   2   2  145.59   17.50
  -7   2   2  142.89   15.70
  -8  -2   2  175.98   19.90
  -8   2  -2  114.59   17.40
  -8   2   2  130.29   18.70
  -8  -2  -2  156.08   18.40
  -9   2  -2    5.50    9.10
  -9  -2   2   18.30   11.60
  -9  -2  -2   17.50   10.70
  -9   2   2   20.30   11.40
   0  -2  -3   -1.50    1.50
   0   2  -3   -1.50    1.60
   0  -2   3   -1.60    1.90
   0   2  -3    1.80    1.90
   0  -2   3    0.40    2.20
   0   2  -3    2.00    2.30
   0   2   3   -0.30    2.80
   0   2   3    0.60    1.90
   0  -2  -3   -2.50    2.10
   1   2   3  391.86   20.90
   1  -2  -3  375.86   19.80
  -1   2  -3  395.26   21.40
  -1  -2   3  387.96   20.90
  -1   2  -3  382.26   20.40
  -1  -2   3  360.76   20.30
  -1   2  -3  380.26   20.50
   1   2   3  376.96   21.10
   1  -2  -3  404.46   21.30
  -1  -2   3  375.96   20.00
   1   2   3  377.66   19.30
   1   2   3  369.96   19.20
   1   2  -3  368.06   20.40
   1   2  -3  389.66   20.40
  -1  -2  -3  366.56   20.70
   1   2  -3  369.16   20.30
   1   2  -3  367.66   19.90
   1  -2   3  364.96   20.60
   1  -2   3  350.96   21.00
   1  -2   3  369.06   21.80
  -1   2   3  361.66   19.10
  -1   2   3  377.36   19.20
  -1   2   3  368.36   21.20
  -1  -2  -3  354.46   21.00
  -1   2   3  342.97   19.70
  -1  -2  -3  383.16   21.00
  -1  -2  -3  387.36   21.20
   2  -2  -3   56.49    4.70
   2  -2  -3   55.69    6.50
   2  -2  -3   48.30    3.80
   2   2   3   77.09    7.10
  -2   2  -3   48.50    6.20
  -2   2  -3   57.89    5.70
  -2   2  -3   56.59    4.90
  -2   2  -3   63.99    6.10
   2  -2  -3   54.49    4.70
  -2  -2  -3   66.69    6.80
   2   2  -3   58.19    5.20
  -2   2   3   80.69    7.50
  -2  -2  -3   58.39    4.90
   2  -2   3   75.19    6.60
  -2  -2  -3   55.49    4.90
  -2  -2  -3   64.79    6.50
   2   2  -3   51.49    5.60
   2   2  -3   49.80    5.60
  -2  -2  -3   54.69    6.00
   2  -2   3   80.29    7.80
   2   2  -3   51.79    5.80
   3   2   3  198.68   15.40
  -3  -2   3  201.58   15.20
  -3  -2   3  212.28   12.90
  -3  -2   3  187.38   14.70
   3   2   3  212.98   14.40
   3  -2  -3  235.28   15.70
  -3   2  -3  235.68   14.20
  -3  -2   3  218.48   17.30
   3   2   3  230.08   15.00
  -3   2  -3  243.68   15.10
  -3   2  -3  254.97   15.70
   3  -2  -3  242.48   14.00
   3   2   3  219.18   15.50
   3  -2  -3  245.28   14.30
   3  -2   3  216.78   15.00
  -3  -2  -3  261.27   16.10
   3   2  -3  244.48   13.20
   3   2  -3  241.18   15.40
   3   2  -3  222.78   14.60
  -3  -2  -3  249.28   14.30
   3  -2   3  211.58   14.90
  -3  -2  -3  246.38   15.40
  -3  -2  -3  244.38   15.50
   3   2  -3  238.78   15.10
  -3  -2  -3  235.88   14.10
   3  -2   3  209.18   14.00
  -3   2   3  207.38   15.60
   3  -2   3  207.08   15.00
  -4   2  -3   83.49   10.70
  -4   2  -3   94.39    9.00
   4  -2  -3  104.59    9.10
  -4   2  -3   99.79   10.00
   4  -2  -3   88.59    9.80
   4  -2  -3   95.19    8.50
  -4   2  -3   90.29    9.10
  -4   2  -3  103.49    9.60
  -4  -2  -3   86.99    9.00
  -4  -2  -3  105.19    9.00
   4   2  -3  113.79    9.90
   4   2  -3   94.69    7.00
  -4  -2  -3   91.49    8.70
  -4  -2  -3  104.29   10.30
   4   2  -3   78.69    9.60
   4   2  -3   98.09    9.10
  -5  -2   3   86.89   10.90
  -5   2  -3   89.29   10.30
  -5   2  -3   65.09    8.80
  -5   2  -3   89.89   10.30
  -5   2  -3   92.69   10.20
  -5  -2   3   73.69   11.40
   5  -2   3   82.99    9.60
   5   2  -3   84.99    6.80
   5  -2   3   75.49   11.70
  -5   2   3   98.79   12.10
  -5  -2  -3   84.69    9.80
   5   2  -3   99.79   10.30
  -5  -2  -3   96.19   11.60
  -5  -2  -3   83.59   10.20
  -5   2   3   90.39   10.60
   6   2   3  114.89   12.60
  -6  -2   3  108.49   13.10
  -6   2  -3   69.69   10.80
  -6  -2   3   96.69   13.50
  -6  -2  -3   60.29   10.40
  -6   2   3  106.49   12.70
   6  -2   3  119.59   13.10
  -6  -2  -3   65.69   11.90
  -6   2   3   97.29   13.70
  -7   2  -3   40.00   10.50
  -7   2  -3   27.60    9.00
  -7  -2   3   17.30    8.70
  -7  -2   3   19.00    8.30
   7   2   3   31.90    9.10
  -7   2   3   34.10   10.20
  -7  -2  -3   38.30    8.80
  -7  -2  -3   32.80    9.90
   7  -2   3   37.40    9.00
  -7   2   3   24.20    8.20
  -8  -2   3   45.00   11.90
  -8   2  -3   20.80    9.50
  -8  -2  -3    1.30    7.90
  -8   2   3   13.10    9.10
  -9  -2   3   17.00   11.60
  -9   2  -3   32.00   11.30
  -9   2   3   25.80   11.30
  -9  -2  -3   40.60   12.90
   0   2  -4 1946.91   95.59
   0  -2  -4 1984.70   96.79
   0  -2   4 1973.90   96.59
   0   2   4 1904.61   97.09
   0   2  -4 1860.41   94.29
   0  -2  -4 1956.00   96.49
   0   2  -4 1870.51   96.69
   0   2  -4 1920.31   95.59
   0  -2  -4 1919.61   96.99
   0  -2  -4 2041.00   96.69
   0   2   4 1809.32   96.29
  -1   2  -4  441.66   22.60
   1   2   4  341.07   22.90
   1  -2  -4  443.36   22.60
   1  -2  -4  345.67   22.00
  -1   2  -4  453.65   24.30
  -1   2  -4  446.96   22.70
  -1  -2   4  331.17   23.00
   1   2  -4  439.56   23.10
  -1  -2  -4  451.95   23.50
  -1  -2  -4  446.76   23.60
   1   2  -4  442.26   22.80
  -2   2  -4 1647.14   89.49
  -2   2  -4 1722.93   88.19
  -2   2  -4 1689.63   89.49
   2   2   4 2006.80   89.69
   2   2   4 1873.91   89.09
   2  -2  -4 1630.84   87.69
  -2   2  -4 1743.33   90.99
  -2  -2   4 1801.12   91.49
  -2  -2   4 1927.51   89.19
   2  -2  -4 1756.82   87.89
   2  -2  -4 1663.93   88.59
   2   2   4 1887.71   91.19
   2   2   4 1950.20   90.29
   2  -2  -4 1663.83   90.39
  -2  -2   4 1906.71   90.09
   2  -2  -4 1613.94   87.99
  -2  -2  -4 1674.73   90.89
  -2   2   4 2010.20   91.49
   2   2  -4 1697.43   89.39
  -2   2   4 1921.31   89.19
  -2  -2  -4 1733.13   88.09
  -2  -2  -4 1684.23   90.69
  -2  -2  -4 1708.93   87.99
   2  -2   4 1960.80   88.39
   2   2  -4 1668.03   88.99
   2  -2   4 1913.51   90.39
   2   2  -4 1683.13   89.49
  -2   2   4 1827.42   88.89
   2   2  -4 1651.53   89.59
   2  -2   4 1974.00   90.59
  -3   2  -4  744.63   40.10
  -3  -2   4  796.72   42.00
   3  -2  -4  754.82   41.80
   3   2   4  812.12   41.60
  -3  -2   4  800.82   39.60
   3   2   4  772.82   41.00
   3  -2  -4  711.23   41.80
   3  -2  -4  719.13   39.70
  -3   2  -4  742.73   41.00
  -3  -2   4  795.52   41.90
  -3   2  -4  784.12   41.30
  -3   2  -4  805.52   42.60
  -3   2  -4  760.82   42.10
   3   2   4  737.33   42.40
  -3  -2   4  764.72   41.40
  -3  -2  -4  787.72   42.90
   3  -2   4  800.52   40.10
  -3  -2  -4  799.22   41.70
  -3  -2  -4  755.42   42.20
   3  -2   4  750.72   41.60
   3   2  -4  777.02   41.10
   3   2  -4  724.83   40.80
   3   2  -4  738.43   41.50
   3   2  -4  752.32   39.50
  -3  -2  -4  738.23   39.90
   3  -2   4  831.62   42.70
  -3   2   4  776.42   41.20
  -3   2   4  743.83   40.50
   3  -2   4  787.02   41.70
  -3   2   4  802.32   42.80
  -3  -2  -4  775.12   40.10
  -4   2  -4  880.81   49.30
   4  -2  -4  902.31   48.50
  -4  -2   4  927.61   50.29
  -4   2  -4  926.51   50.39
  -4  -2   4  976.00   50.79
  -4   2  -4  856.81   49.80
  -4  -2   4  910.01   47.60
  -4  -2   4  961.00   52.69
   4   2   4  955.00   49.80
  -4   2  -4  936.31   48.80
   4   2  -4  842.52   49.00
  -4   2   4  833.02   49.10
  -4   2   4  892.01   50.89
   4   2  -4  881.91   46.50
  -4  -2  -4  886.21   48.50
  -4  -2  -4  937.41   49.99
  -4   2   4  994.60   51.49
  -4  -2  -4  953.80   50.79
   4  -2   4  987.00   48.90
   4  -2   4  979.30   52.79
   4  -2   4  976.90   50.49
   4  -2   4  979.70   50.79
   4   2  -4  818.22   49.99
  -5   2  -4  223.88   17.30
  -5  -2   4  255.17   19.10
   5   2   4  263.17   18.50
  -5   2  -4  215.08   17.90
  -5  -2   4  238.88   19.30
  -5   2   4  255.37   19.60
  -5   2   4  258.07   18.20
  -5  -2  -4  217.98   18.10
  -5  -2  -4  225.28   18.20
   5  -2   4  242.68   18.70
  -6   2  -4  579.34   34.70
   6   2   4  551.14   34.70
  -6  -2   4  504.05   34.50
  -6  -2   4  537.85   35.80
  -6   2  -4  550.54   33.90
  -6   2   4  530.85   36.00
  -6  -2  -4  601.94   35.40
  -6   2   4  546.25   34.50
  -6  -2  -4  580.74   35.00
   6  -2   4  548.25   34.90
  -7  -2   4  120.99   17.60
  -7   2  -4  129.29   15.10
  -7  -2   4  145.49   16.70
  -7   2  -4  137.59   15.40
   7   2   4  151.28   16.40
  -7  -2  -4  134.09   15.40
  -7  -2  -4  140.29   18.30
  -7   2   4  138.09   17.90
   7  -2   4  154.38   16.80
  -7   2   4  147.59   16.50
  -8  -2   4   70.59   15.30
  -8   2  -4   63.69   12.80
   8   2   4   83.69   15.70
  -8   2   4   74.59   14.20
  -8   2   4   39.40   11.90
  -8  -2  -4   63.29   13.50
   0  -2   5   -2.10    2.50
   0  -2  -5    0.40    2.40
   0   2  -5    1.20    1.40
   0  -2   5    0.10    1.80
   0   2  -5   -2.20    2.80
   0   2   5    3.30    3.40
   0   2  -5   -1.20    1.80
   0  -2   5   -2.30    2.40
   0  -2  -5    0.40    2.80
   0   2  -5    0.60    2.00
   0  -2  -5   -0.60    2.60
   0  -2   5    0.60    2.80
   0  -2  -5    1.00    2.70
   1  -2  -5   49.20    6.40
  -1  -2   5   52.09    5.20
   1  -2  -5   42.70    5.40
  -1   2  -5   49.99    7.00
  -1  -2   5   46.80    5.60
  -1  -2   5   48.70    6.80
  -1  -2   5   54.99    6.10
  -1   2  -5   44.70    4.80
   1  -2  -5   45.10    5.40
  -1   2  -5   50.79    5.20
   1   2  -5   49.50    6.40
   1   2  -5   40.50    4.90
  -1   2   5   50.99    7.10
   1   2  -5   41.90    4.90
   1   2  -5   44.20    4.80
  -1  -2  -5   40.90    6.20
   1  -2   5   52.39    6.00
   1  -2   5   56.59    6.80
  -1  -2  -5   54.59    7.10
  -1   2   5   48.90    4.00
  -1  -2  -5   41.70    6.10
  -1  -2  -5   52.49    6.20
   1  -2   5   59.59    6.20
   2  -2  -5   28.60    5.70
  -2  -2   5   56.59    6.50
   2  -2  -5   27.70    4.30
  -2   2  -5   30.80    6.50
  -2  -2   5   49.60    6.60
  -2   2  -5   36.10    4.80
   2  -2  -5   30.10    4.30
  -2   2  -5   29.10    5.10
   2   2  -5   32.30    5.10
  -2   2   5   50.89    7.40
   2   2  -5   35.00    4.90
  -2  -2  -5   42.00    7.10
   2   2  -5   38.80    5.30
   2   2  -5   35.00    5.50
   2  -2   5   44.70    6.60
  -2  -2  -5   37.00    5.90
  -2  -2  -5   35.60    6.60
   2  -2   5   56.29    6.70
  -2  -2  -5   36.10    5.50
  -3  -2   5   19.40    3.90
   3  -2  -5   12.00    2.80
  -3  -2   5   18.50    5.60
  -3   2  -5    5.10    4.30
   3   2   5   28.70    5.50
   3   2   5   17.40    4.30
  -3   2  -5   11.60    3.80
   3  -2  -5    6.80    2.80
  -3  -2   5   22.30    4.60
  -3  -2   5   22.30    5.30
  -3   2  -5    2.60    4.30
  -3   2  -5    8.80    3.20
   3  -2  -5   13.30    4.60
   3  -2   5   16.40    4.80
  -3  -2  -5    6.50    4.10
   3  -2   5   19.80    4.00
  -3  -2  -5    4.20    2.80
  -3   2   5   18.00    4.20
   3  -2   5   27.60    8.00
   3  -2   5   16.50    4.60
  -3   2   5   17.70    4.50
  -3  -2  -5    8.20    4.80
  -3  -2  -5    7.40    2.90
  -3   2   5   11.20    5.30
   3   2  -5   12.50    3.50
   3   2  -5    9.90    3.60
   4  -2  -5  186.78   13.00
  -4   2  -5  207.98   16.40
   4   2   5  201.28   14.60
  -4  -2   5  200.18   15.80
  -4   2  -5  194.08   14.90
  -4  -2   5  182.98   15.60
  -4   2  -5  190.68   13.50
   4   2   5  208.68   14.90
  -4  -2  -5  191.38   14.10
   4  -2   5  185.68   15.20
  -4   2   5  184.78   16.10
   4   2  -5  170.28   15.60
   4   2  -5  190.38   11.70
  -4   2   5  206.98   14.90
  -4  -2  -5  184.78   16.00
   5   2   5  120.99   12.20
  -5  -2   5  103.19   12.50
  -5   2  -5  113.49   13.10
  -5  -2   5  103.89   13.40
   5  -2   5  109.99   12.40
  -5   2   5  116.29   12.30
  -5  -2  -5  107.89   13.00
  -5   2   5  108.39   13.90
  -5  -2  -5  110.99   12.50
  -6   2  -5  111.29   13.10
  -6   2  -5  125.99   14.50
  -6  -2   5  135.79   16.00
  -6  -2   5  130.49   15.00
   6   2   5  127.09   14.10
  -6  -2  -5  128.89   14.20
  -6  -2  -5  111.39   14.30
  -6   2   5  118.79   18.80
  -6   2   5  121.49   14.00
   6  -2   5  129.79   14.60
  -7  -2   5   99.39   16.00
  -7  -2   5  117.59   15.60
  -7   2  -5   80.29   16.00
  -7   2  -5  117.29   13.90
   7   2   5  104.59   14.70
   7  -2   5   96.79   14.50
  -7  -2  -5  104.89   14.60
  -7   2   5   88.19   15.80
  -7   2   5   97.69   14.70
  -8  -2   5   37.60   11.80
   8   2   5   38.80   10.90
  -8   2   5   40.50   12.90
  -8  -2  -5   49.80   12.00
  -8   2   5   55.89   12.40
   0   2  -6 1705.13   92.09
   0   2   6 1976.70   94.69
   0  -2   6 1912.01   96.39
   0   2  -6 1798.02   91.09
   0   2  -6 1907.11   91.79
   0  -2  -6 1790.22   94.09
   0  -2  -6 1664.33   93.89
   0  -2   6 2002.40   93.99
   0  -2  -6 1786.22   93.39
   0  -2  -6 1836.92   94.09
   0   2  -6 1854.31   94.59
   0  -2   6 1970.30   94.09
  -1   2  -6  861.91   46.10
  -1  -2   6  845.02   48.20
  -1   2  -6  928.11   51.39
  -1  -2   6  923.21   46.70
  -1  -2   6  862.71   47.90
   1  -2  -6  859.81   47.60
  -1  -2   6  929.41   47.80
   1   2   6  927.91   45.90
   1  -2  -6  875.11   47.90
   1  -2  -6  919.81   47.70
  -1   2  -6  904.81   46.20
  -1  -2  -6  913.01   47.90
  -1  -2  -6  901.11   48.00
   1  -2   6  888.91   47.70
  -1  -2  -6  918.91   49.40
   1   2  -6  917.11   48.20
  -1   2   6  961.00   45.60
  -1   2   6  994.20   47.20
  -1  -2  -6  880.41   48.80
   1   2  -6  908.91   46.50
   1   2  -6  915.11   46.10
   1   2  -6  896.31   46.20
   1  -2   6  858.41   48.10
   1  -2   6  898.51   49.10
  -1   2   6  913.61   48.90
  -2  -2   6 1126.09   56.69
  -2  -2   6 1116.99   56.49
   2   2   6 1196.48   55.69
   2  -2  -6 1035.30   57.49
  -2   2  -6 1008.30   58.39
  -2  -2   6 1147.49   56.99
   2  -2  -6  979.50   55.29
   2   2   6 1229.98   55.89
   2   2   6 1179.68   57.19
   2  -2  -6 1016.30   55.49
  -2  -2   6 1168.78   57.69
  -2   2  -6 1018.50   55.69
  -2   2   6 1176.68   55.59
  -2   2   6 1173.18   58.39
   2   2  -6  944.41   55.89
   2   2  -6 1028.20   55.39
  -2  -2  -6 1042.30   58.39
  -2  -2  -6  972.60   56.39
   2   2  -6 1013.90   56.19
  -2  -2  -6 1090.39   56.79
  -2   2   6 1141.29   55.29
  -3   2  -6  589.44   35.00
   3  -2  -6  567.54   30.00
   3  -2  -6  573.44   31.40
   3   2   6  599.24   32.90
  -3  -2   6  581.44   33.60
  -3   2  -6  590.04   30.60
   3   2   6  608.94   34.00
  -3  -2   6  537.95   33.10
   3   2   6  582.54   32.20
  -3   2  -6  564.14   32.10
  -3   2   6  558.54   31.60
  -3  -2  -6  620.14   35.10
  -3  -2  -6  599.44   32.90
   3   2  -6  587.54   31.50
  -3  -2  -6  592.54   30.00
   3  -2   6  573.24   33.30
  -3   2   6  552.94   34.20
  -3   2   6  542.25   31.90
   3   2  -6  596.64   33.10
  -4   2  -6  421.96   24.60
  -4   2  -6  453.95   28.80
  -4  -2   6  415.26   27.10
   4   2   6  460.75   26.50
  -4  -2   6  445.66   27.80
  -4   2   6  409.66   26.00
  -4  -2  -6  421.96   26.60
  -4   2   6  458.55   28.70
   4   2  -6  396.06   24.10
  -4  -2  -6  405.86   28.00
   4  -2   6  450.45   27.30
  -5   2  -6  126.89   11.30
  -5  -2   6  112.99   13.90
   5   2   6  116.59   12.60
  -5   2  -6  121.49   14.20
  -5  -2   6  118.99   13.40
  -5   2   6   91.19   13.90
   5  -2   6  108.19   13.00
  -5   2   6   92.09   12.30
  -5  -2  -6  127.89   13.20
  -5  -2  -6  129.49   14.70
  -6  -2   6  266.27   21.30
   6   2   6  224.98   21.10
   6  -2   6  248.28   20.70
  -6  -2  -6  254.87   20.10
  -6   2   6  233.88   22.00
  -6   2   6  255.07   20.30
  -6  -2  -6  215.88   20.70
  -7  -2   6  189.08   19.50
  -7  -2   6  167.48   19.60
  -7   2  -6  152.78   18.10
   7   2   6  176.08   18.20
  -7  -2  -6  181.38   18.80
   7  -2   6  184.38   19.20
  -7   2   6  166.08   19.90
  -7  -2  -6  165.78   20.10
  -7   2   6  200.78   19.10
  -8  -2   6   59.29   13.80
  -8  -2   6   39.50   16.00
   8   2   6   33.10   11.00
  -8   2   6   46.60   12.50
  -8  -2  -6   48.50   11.40
   0   2  -7   -0.80    1.80
   0   2  -7   -0.20    1.60
   0  -2   7   -1.70    3.10
   0  -2   7   -0.60    3.10
   0   2   7   -0.50    2.30
   0  -2  -7    1.30    3.10
   0   2  -7    4.10    4.20
   0  -2   7    3.30    3.80
   0   2  -7    2.50    2.30
   0  -2  -7   -2.60    2.90
   0   2   7   -4.20    3.80
   0  -2  -7   -4.60    3.30
  -1  -2   7   62.49    7.40
   1   2   7   58.89    5.60
  -1   2  -7   59.09    9.40
  -1  -2   7   62.39    8.40
  -1   2  -7   51.59    5.30
   1  -2  -7   50.09    7.30
   1   2   7   65.79    6.10
  -1  -2   7   59.89    7.50
   1  -2  -7   60.29    7.50
   1  -2  -7   52.19    7.30
  -1  -2   7   62.49    6.70
  -1   2   7   67.59    6.00
  -1  -2  -7   47.50    7.90
  -1  -2  -7   53.19    7.70
   1   2  -7   61.19    5.20
  -1   2   7   54.99    8.70
  -1   2   7   60.49    5.40
   1   2  -7   60.19    6.00
   1  -2   7   55.09    7.60
   1   2  -7   63.79    8.10
  -1  -2  -7   59.49    7.20
  -2  -2   7   59.19    7.60
  -2   2  -7   74.89   10.50
   2   2   7   75.49    7.30
  -2   2  -7   79.59    6.90
   2  -2  -7   79.09    7.90
   2   2   7   67.59    7.10
   2  -2  -7   71.29    7.40
   2  -2  -7   78.19    9.00
  -2  -2   7   61.89    8.80
  -2  -2   7   82.29    8.60
   2  -2   7   76.39    9.00
  -2   2   7   70.89    7.20
  -2  -2  -7   88.69    8.70
  -2   2   7   80.19   10.20
   2   2  -7   76.49    7.70
   2   2  -7   73.79    6.40
  -2  -2  -7   94.59   11.10
   2   2  -7   87.79    8.80
  -2  -2  -7   79.99    8.40
  -2   2   7   70.59    6.90
  -3  -2   7   23.40    6.40
   3  -2  -7   28.80    5.20
   3   2   7   31.00    6.30
  -3   2  -7   45.40    5.80
  -3   2  -7   47.30    9.60
  -3  -2   7   25.30    6.80
   3   2  -7   44.50    6.90
  -3   2   7   27.80    5.80
   3  -2   7   21.40    6.30
  -3  -2  -7   52.99    7.60
  -3   2   7   26.00    7.50
   3   2  -7   36.00    7.00
  -3  -2  -7   48.00    9.50
  -4  -2   7  259.97   20.10
  -4   2  -7  284.67   21.70
  -4  -2   7  253.67   20.00
   4   2   7  288.97   19.20
   4  -2   7  273.77   20.10
  -4   2   7  276.67   21.70
  -4  -2  -7  281.17   19.30
  -4  -2  -7  291.17   21.90
  -4   2   7  263.37   19.20
  -5  -2   7   42.00   10.00
  -5  -2   7   37.50    9.20
   5  -2   7   39.80    8.70
  -5   2   7   46.60   10.60
  -5   2   7   34.50   12.50
  -5  -2  -7   29.90    7.60
  -5  -2  -7   29.10   14.60
   6   2   7  228.28   19.50
  -6  -2   7  242.28   21.20
  -6  -2   7  211.78   21.00
  -6   2  -7  226.28   21.30
  -6   2   7  237.98   20.20
   6  -2   7  248.18   20.60
  -6  -2  -7  257.07   22.20
  -6   2   7  197.18   21.00
  -6  -2  -7  206.88   26.20
  -7  -2   7   67.29   13.40
  -7   2  -7   48.10   11.70
   7   2   7   39.90   10.10
  -7  -2   7   40.50   11.50
   7  -2   7   39.20   10.30
  -7   2   7   50.49   13.10
  -7   2   7   46.20   11.10
  -7  -2  -7   34.10   10.40
  -8  -2   7   60.89   14.20
  -8   2   7   47.30   13.70
   0   2  -8  666.33   35.80
   0  -2  -8  730.93   39.50
   0  -2  -8  644.94   37.20
   0  -2  -8  664.93   38.30
   0  -2   8  664.83   38.20
   0   2  -8  689.93   39.50
   0   2   8  694.23   35.50
   1   2   8  261.37   14.50
   1   2   8  266.47   14.90
  -1  -2   8  247.48   17.20
  -1  -2   8  268.67   18.00
   1  -2  -8  206.98   16.00
   1  -2  -8  187.78   17.40
   1  -2  -8  194.98   16.10
  -1   2  -8  218.18   18.30
  -1   2   8  271.37   14.90
  -1   2   8  255.37   18.10
  -1   2   8  260.57   14.40
   1  -2   8  262.77   17.10
   1   2  -8  197.08   16.90
  -1  -2  -8  185.88   17.60
  -2  -2   8  607.54   35.90
  -2  -2   8  557.74   36.80
   2   2   8  637.44   34.90
   2  -2  -8  695.13   36.30
  -2   2  -8  724.03   40.00
   2  -2   8  601.14   36.50
  -2  -2  -8  726.93   36.60
  -2   2   8  614.74   34.90
  -2  -2  -8  685.43   39.60
   2   2  -8  689.73   38.90
  -2   2   8  621.24   37.90
  -3   2  -8  585.04   38.30
   3   2   8  704.93   35.50
  -3  -2   8  664.23   37.10
  -3  -2   8  643.44   36.40
  -3  -2  -8  576.04   35.00
  -3  -2  -8  585.64   38.50
   3  -2   8  644.24   36.70
  -3   2   8  644.74   38.00
   3   2  -8  551.44   34.50
  -3   2   8  637.54   35.00
  -4  -2   8  387.46   26.90
  -4  -2   8  375.56   26.70
  -4   2   8  411.56   28.40
   4  -2   8  433.96   27.50
  -4  -2  -8  445.96   30.40
  -5   2  -8  234.58   20.80
  -5  -2   8  185.78   18.50
   5   2   8  214.98   17.70
  -5  -2   8  192.48   18.90
  -5  -2  -8  201.88   20.30
   5  -2   8  224.78   19.20
  -5   2   8  198.68   17.60
  -6   2  -8  114.99   15.90
  -6  -2   8   88.39   14.60
   6   2   8  110.99   14.20
  -6  -2   8   90.99   14.60
  -6   2   8   90.09   15.60
  -6  -2  -8  104.19   15.90
  -6   2   8   90.69   14.10
   6  -2   8   84.89   14.00
   7   2   8   38.10   10.00
  -7   2  -8   50.49   12.70
  -7  -2   8   24.00   10.40
  -7  -2   8   50.59   11.90
   7  -2   8   38.10   10.80
  -7   2   8   41.70   10.40
  -7  -2  -8   37.00   10.90
  -7   2   8   18.60   10.60
   0  -2   9    1.20    4.80
   0   2   9   -0.50    3.30
   0  -2  -9   -1.60    4.50
   0   2  -9   -1.90    4.80
   0  -2  -9   -4.70    4.30
   1  -2  -9  111.39   12.70
   1  -2  -9  133.99   12.90
  -1  -2   9  138.09   13.20
  -1   2  -9  126.99   14.30
   1   2   9  136.69   10.20
   1  -2   9  132.09   12.60
  -1   2   9  142.19   10.60
  -1   2   9  136.59   13.50
   1   2  -9  127.69   13.30
  -1  -2  -9  137.09   12.00
  -1  -2  -9  121.99   14.10
  -2  -2   9  117.19   12.20
   2   2   9  112.69    9.90
  -2   2  -9   99.89   13.80
   2  -2  -9   75.19   11.10
   2   2  -9  112.99   11.90
  -2  -2  -9   95.29   13.00
  -2   2   9  103.09   12.40
   2  -2   9  105.19   11.40
  -2   2   9  113.09    9.90
   3   2   9  110.89   10.70
  -3   2  -9   69.39   13.40
  -3  -2   9   88.79   12.20
  -3   2   9   95.79   13.20
  -3  -2  -9   73.69   14.70
   3  -2   9   91.99   12.20
  -3   2   9   98.69   10.60
   4   2   9   79.29   10.60
  -4   2  -9   72.09   13.80
  -4  -2   9   73.79   12.30
  -4   2   9   92.19   11.40
  -4   2   9   83.89   13.60
  -4  -2  -9   83.09   13.70
   4  -2   9   58.59   11.30
  -5   2  -9   36.70   11.00
  -5  -2   9   36.70    9.60
   5   2   9   51.89   10.20
  -5   2   9   57.59   12.10
   5  -2   9   37.80    9.50
  -5  -2  -9   31.40   10.00
  -5   2   9   46.30    9.60
  -6   2  -9   56.09   13.30
   6   2   9   42.60    9.90
  -6  -2   9   69.39   13.90
  -6   2   9   45.10   10.50
   6  -2   9   52.19   11.40
  -6   2   9   51.19   12.40
  -6  -2  -9   66.49   13.80
   0   2  10  838.42   45.30
   0   2 -10  921.51   50.39
   0  -2  10  786.72   47.70
   0  -2 -10  886.01   49.60
  -1   2 -10  450.85   31.00
   1  -2 -10  457.55   29.20
  -1  -2  10  449.56   28.60
   1   2 -10  437.16   29.40
   1  -2  10  469.65   28.70
  -1  -2 -10  447.36   30.50
  -2  -2  10  545.55   34.00
   2   2  10  559.94   31.70
   2  -2  10  560.64   34.10
   2   2 -10  539.35   36.10
  -2  -2 -10  633.74   37.30
  -2   2  10  538.15   31.50
  -3  -2  10  232.88   18.90
  -3   2 -10  188.98   20.50
   3   2  10  256.57   17.10
  -3  -2 -10  173.08   19.70
  -3   2  10  221.88   16.70
   3  -2  10  240.58   18.50
   4   2  10  281.27   20.70
  -4   2 -10  298.47   25.20
  -4  -2  10  280.27   22.60
  -4  -2 -10  283.87   24.80
   4  -2  10  290.47   22.20
  -4   2  10  276.47   20.60
  -5  -2  10   27.30    8.90
  -5   2 -10   31.20   10.50
   5   2  10   20.60    7.70
  -5   2  10   37.90    9.30
   5  -2  10   23.60    8.70
  -5  -2 -10   19.40    9.80
  -6   2 -10  100.19   17.20
  -6  -2  10   93.79   15.90
   6   2  10  111.59   14.90
  -6  -2 -10  125.79   17.80
  -6   2  10  109.79   15.20
   6  -2  10   89.49   16.90
   0  -2 -11    3.30    5.90
   0   2  11    1.30    4.60
   0  -2  11    0.50    5.80
  -1  -2  11   -2.00    5.50
   1   2  11    7.30    4.90
  -1   2 -11    0.70    7.10
   1   2 -11    7.20    6.60
  -1  -2 -11   10.10    7.30
  -1   2  11    8.00    4.60
   1  -2  11    6.30    6.00
  -2   2 -11    6.00    7.80
   2   2  11    7.70    4.70
  -2  -2  11    7.40    6.10
   2  -2  11   11.70    6.80
  -2  -2 -11   13.70    7.80
  -2   2  11    1.80    4.70
  -3  -2  11   48.30    9.90
   3   2  11   44.10    8.90
  -3   2 -11   48.50   11.70
  -3   2  11   27.00    7.10
  -3  -2 -11   38.80   11.10
   3  -2  11   40.80    8.90
  -4   2 -11    4.50    8.80
   4   2  11    7.70    6.20
  -4  -2  11   -5.10    6.40
  -4  -2 -11   25.60   10.50
   4  -2  11   -0.30    6.20
  -4   2  11    0.70    5.40
   5   2  11   40.20    9.70
  -5  -2  11   28.90    9.70
  -5   2 -11   16.30   10.30
  -5  -2 -11    9.90    8.60
   5  -2  11   29.00    9.40
  -5   2  11   25.80    8.40
   0   2 -12  231.98   22.80
   0   2  12  287.37   18.50
   0  -2  12  315.87   22.10
   0  -2 -12  270.37   23.10
   1   2  12  139.09   12.20
  -1   2 -12  117.79   17.20
  -1  -2  12  147.69   15.10
   1  -2  12  144.39   14.60
  -1   2  12  140.69   11.80
  -1  -2 -12  116.09   16.50
  -2   2 -12  192.08   22.00
   2   2  12  260.27   17.90
  -2  -2  12  242.58   19.70
  -2  -2 -12  213.38   22.30
   2  -2  12  258.37   20.10
  -2   2  12  234.18   16.90
   3   2  12  172.08   17.30
  -3   2 -12  123.79   19.10
  -3  -2 -12  156.38   19.50
  -3   2  12  164.78   14.60
   4   2  12  196.58   17.50
  -4   2 -12  217.28   23.30
  -4  -2  12  185.58   19.10
  -4   2  12  173.28   17.00
   4  -2  12  214.88   20.00
  -4  -2 -12  207.58   22.80
   0   2  13  -12.80    7.00
   0  -2  13   -3.00    5.80
   1   2  13   26.60    7.60
  -1  -2  13   21.10    7.90
  -1   2 -13   10.40    8.80
   1  -2  13   31.50    8.80
  -1   2  13   21.50   10.30
  -1  -2 -13   16.70    8.80
  -2   2 -13   23.30   10.50
  -2  -2 -13   36.80   18.90
   0   3   0   -0.80    1.60
   0   3   0   -2.20    1.80
   0   3   0   -0.10    1.70
   0  -3   0    0.10    1.50
   0  -3   0   -1.10    1.80
   0   3   0    1.00    1.70
   0  -3   0    1.90    2.10
   0  -3   0    2.00    1.80
   0   3   0    0.00    1.90
   0  -3   0    0.90    1.60
  -1  -3   0   -0.40    1.40
   1   3   0    4.70    2.30
   1  -3   0    3.80    1.90
   1  -3   0    2.30    1.80
   1   3   0    1.00    1.90
  -1   3   0    4.50    2.20
   1   3   0    2.70    2.00
   1  -3   0    2.90    1.80
  -1   3   0    3.50    1.90
  -1   3   0    3.20    1.90
  -1  -3   0    1.90    1.80
  -1  -3   0    5.60    2.50
  -1   3   0    2.70    2.00
  -1  -3   0   -1.10    1.70
   1   3   0    2.50    1.70
   1  -3   0    2.50    2.20
   2  -3   0  473.25   25.00
  -2  -3   0  458.25   25.30
  -2  -3   0  482.35   25.80
  -2   3   0  489.05   26.10
  -2  -3   0  472.75   25.80
  -2   3   0  502.45   25.00
   2  -3   0  463.25   25.70
   2   3   0  461.05   25.70
  -2   3   0  445.96   25.70
   2   3   0  470.65   26.10
   2   3   0  484.35   25.60
   2  -3   0  472.55   25.80
  -2   3   0  485.65   25.80
   2   3   0  480.65   25.90
   2  -3   0  488.15   25.70
  -3  -3   0   94.09    7.50
  -3   3   0   89.59    7.00
   3   3   0   89.89    7.60
   3   3   0   79.99    8.60
   3  -3   0   88.89    8.30
   3  -3   0   92.19    8.20
  -3  -3   0   93.59    8.20
   3  -3   0   85.59    6.70
   3   3   0   87.69    8.30
  -3  -3   0   97.19    8.10
  -3  -3   0   85.99    8.70
   3  -3   0   88.79    7.90
  -3   3   0   96.39    8.20
  -3   3   0   90.09    8.10
   3   3   0   96.29    8.40
  -3   3   0   78.59    8.10
  -4   3   0  844.72   44.30
   4   3   0  798.32   44.10
  -4  -3   0  810.92   42.40
   4  -3   0  845.62   44.00
  -4  -3   0  801.32   43.40
   4  -3   0  811.72   41.80
   4  -3   0  808.42   43.60
   4   3   0  721.03   42.30
  -4  -3   0  856.11   44.00
   4   3   0  819.32   44.00
  -4   3   0  815.52   41.70
  -4   3   0  795.72   41.60
  -4   3   0  698.13   43.10
   4  -3   0  796.32   43.70
   4   3   0  823.12   43.70
   5  -3   0  136.49   12.40
   5   3   0  139.49   13.10
  -5   3   0  135.79   10.50
  -5   3   0  146.19   12.50
  -5  -3   0  148.99   12.40
   5  -3   0  135.69   12.90
   5   3   0  147.89   11.60
  -5  -3   0  156.38   14.20
  -5  -3   0  143.39   11.10
  -5   3   0  132.09   12.60
  -5  -3   0  146.39   13.00
   5   3   0  163.38   13.10
  -5   3   0  152.98   14.00
  -5   3   0  140.09   12.30
   6   3   0  227.88   15.80
  -6  -3   0  182.88   16.60
  -6   3   0  205.08   18.20
   6   3   0  213.08   17.50
  -6  -3   0  202.28   15.40
   6  -3   0  203.48   19.60
  -6  -3   0  215.78   18.60
  -7   3   0  116.49   15.60
  -7  -3   0  111.29   15.20
  -8   3   0   91.39   15.90
  -8  -3   0  116.49   16.80
  -9   3   0   69.39   15.00
   0  -3  -1 3337.67  147.59
   0  -3   1 2847.02  146.79
   0  -3   1 2721.33  147.09
   0   3  -1 3400.86  146.89
   0   3  -1 3327.67  147.09
   0   3   1 2812.12  146.39
   0   3  -1 3229.98  146.39
   0   3   1 2763.12  147.09
   0  -3   1 2805.62  146.09
   0  -3   1 2749.12  146.69
   0  -3   1 2789.42  146.19
  -1   3  -1 1934.01  104.69
   1  -3  -1 1965.40  105.09
  -1  -3   1 2285.17  104.99
  -1   3  -1 1982.90  104.59
   1   3   1 2257.07  105.09
   1  -3  -1 1945.41  103.89
  -1  -3   1 2159.38  104.59
   1   3   1 2339.27  105.09
   1   3   1 2347.36  104.49
   1  -3  -1 1902.91  103.89
   1  -3  -1 1994.30  104.09
   1  -3   1 2362.86  104.29
  -1   3   1 2278.77  104.29
  -1  -3  -1 1994.70  104.99
  -1  -3  -1 1969.10  104.09
  -1   3   1 2322.57  104.19
  -1   3   1 2339.97  105.49
   1  -3   1 2287.07  105.09
   1   3  -1 1953.90  104.99
   1  -3   1 2353.16  104.89
   1   3  -1 1928.31  104.99
   1   3  -1 2021.20  104.49
  -1  -3  -1 1990.20  103.99
   1   3  -1 1962.90  104.59
  -1  -3  -1 1956.90  104.59
   2  -3  -1 1533.75   72.69
  -2  -3   1 1257.37   72.09
   2   3   1 1322.67   72.59
  -2  -3   1 1262.87   72.79
   2  -3  -1 1610.84   73.69
   2  -3  -1 1448.36   71.59
  -2   3  -1 1584.94   73.29
   2  -3  -1 1549.05   72.59
   2   3   1 1286.17   72.99
   2   3   1 1295.47   72.49
  -2   3  -1 1584.34   72.89
  -2   3  -1 1432.56   76.69
   2   3  -1 1551.44   73.29
   2   3  -1 1587.44   74.49
   2   3  -1 1520.35   73.29
  -2  -3  -1 1568.24   73.49
  -2  -3  -1 1565.24   72.69
   2  -3   1 1254.87   72.39
  -2  -3  -1 1608.24   73.19
   2  -3   1 1275.57   72.29
   2  -3   1 1304.67   73.49
   3  -3  -1 1319.77   66.99
   3   3   1 1308.07   67.59
  -3  -3   1 1300.77   67.79
  -3   3  -1 1350.26   67.49
  -3  -3   1 1297.97   67.29
  -3   3  -1 1323.47   66.59
   3  -3  -1 1304.27   66.79
   3  -3  -1 1284.97   65.09
  -3   3  -1 1258.67   66.99
  -3   3  -1 1346.17   67.39
  -3  -3   1 1345.87   67.49
   3   3   1 1246.38   66.89
   3   3   1 1297.77   67.19
  -3  -3   1 1279.77   65.99
   3   3   1 1281.57   66.99
   3  -3  -1 1327.27   67.59
  -3   3   1 1331.17   65.09
   3   3  -1 1423.16   67.69
   3  -3   1 1303.07   67.19
  -3   3   1 1304.97   67.09
   3  -3   1 1284.57   66.79
   3  -3   1 1279.67   66.49
   3   3  -1 1288.27   67.19
  -3   3   1 1258.77   67.39
  -3  -3  -1 1346.67   67.79
  -3  -3  -1 1317.07   66.99
  -3  -3  -1 1299.47   66.89
  -3   3   1 1330.27   67.79
   3   3  -1 1275.97   67.59
   3  -3   1 1357.66   67.59
   3   3  -1 1309.57   66.19
  -3  -3  -1 1299.37   66.79
  -4  -3   1  667.03   36.90
  -4  -3   1  680.93   38.50
   4  -3  -1  741.03   38.90
   4   3   1  676.53   38.70
  -4  -3   1  670.03   38.70
  -4   3  -1  723.83   38.90
   4   3   1  702.43   38.30
  -4  -3   1  691.93   41.50
   4   3   1  677.83   39.00
   4  -3  -1  699.43   39.00
   4   3   1  721.63   38.70
  -4   3  -1  750.42   37.80
  -4   3  -1  733.23   39.00
   4   3  -1  712.53   37.30
   4  -3   1  723.43   38.70
   4  -3   1  720.83   38.80
   4   3  -1  725.93   38.80
   4   3  -1  733.63   39.60
  -4   3   1  691.83   38.70
  -4  -3  -1  714.33   38.00
  -4   3   1  671.23   35.90
  -4   3   1  695.53   35.90
   4   3  -1  742.23   39.30
   4  -3   1  695.03   39.00
  -4   3   1  599.54   43.80
   4  -3   1  675.53   37.40
  -4   3   1  655.83   39.30
  -4  -3  -1  703.83   38.40
  -5  -3   1  316.77   22.90
  -5  -3   1  307.97   22.10
  -5   3  -1  362.36   23.10
   5   3   1  340.27   22.90
  -5   3  -1  375.86   21.60
   5  -3  -1  372.76   23.40
  -5  -3   1  330.67   23.60
  -5   3  -1  354.56   21.10
   5  -3  -1  379.26   23.10
  -5  -3   1  306.37   20.20
  -5   3  -1  379.06   23.00
   5   3   1  330.37   21.90
  -5   3  -1  394.96   23.80
   5   3  -1  399.96   21.30
  -5   3   1  298.07   19.10
  -5   3   1  337.47   23.70
   5   3  -1  357.16   24.30
   5  -3   1  348.37   23.20
  -5  -3  -1  387.16   21.90
  -5  -3  -1  359.96   22.40
   5  -3   1  314.47   20.80
   5   3  -1  377.26   23.50
   5  -3   1  387.26   29.60
  -5  -3  -1  360.16   22.20
  -5  -3  -1  353.06   23.80
  -5   3   1  308.17   22.50
  -5  -3  -1  387.46   23.10
  -6   3  -1  418.46   27.90
  -6   3  -1  402.36   24.80
  -6  -3   1  405.86   27.20
  -6   3  -1  377.66   26.70
  -6  -3   1  424.06   28.60
   6   3   1  429.56   27.80
   6   3   1  419.26   25.80
   6   3  -1  407.76   24.40
  -6  -3  -1  401.86   25.90
  -6   3   1  420.36   28.50
  -6   3   1  404.86   27.20
   6  -3   1  431.86   27.70
  -6  -3  -1  413.86   28.30
   6   3  -1  385.66   27.00
  -7  -3   1  217.58   20.70
  -7   3  -1  244.18   21.30
  -7   3   1  261.47   21.10
  -7   3   1  244.68   24.00
  -7  -3  -1  241.58   22.40
  -8  -3   1   50.59   12.80
  -8   3  -1   76.99   14.60
  -8   3   1   54.59   12.40
  -8  -3  -1   55.09   12.70
  -9   3  -1   39.60   12.20
  -9  -3   1   27.70   12.20
  -9   3   1   19.10   13.00
   0  -3   2    1.30    2.40
   0  -3   2    2.30    2.30
   0   3   2    0.10    2.60
   0  -3  -2   -3.20    2.40
   0   3   2   -0.10    1.60
   0   3  -2   -1.70    1.20
   0   3  -2    1.10    2.10
   0  -3   2   -0.10    1.30
   0  -3  -2   -2.30    2.30
   0  -3  -2    3.20    1.80
   0  -3   2   -0.30    2.00
   0   3  -2   -1.80    1.80
   0   3  -2   -0.90    2.00
  -1   3  -2  420.16   21.60
  -1   3  -2  431.46   23.00
   1   3   2  416.66   23.20
  -1   3  -2  401.36   22.80
   1  -3  -2  411.26   23.50
   1  -3  -2  426.36   21.40
   1   3   2  425.96   21.80
  -1   3  -2  409.56   23.10
   1  -3  -2  423.96   21.90
  -1  -3   2  397.66   22.80
   1  -3  -2  398.06   21.20
  -1  -3   2  424.16   22.60
   1   3   2  427.26   23.10
   1   3   2  435.36   21.90
  -1  -3   2  440.26   23.30
  -1  -3   2  406.56   22.30
   1   3  -2  422.16   23.00
   1   3  -2  426.96   23.00
   1   3  -2  422.46   22.60
   1  -3   2  424.46   23.20
  -1   3   2  410.66   21.90
   1   3  -2  378.36   22.20
  -1  -3  -2  424.36   23.40
   1  -3   2  437.56   21.50
  -1   3   2  417.66   21.80
  -1  -3  -2  421.46   23.00
  -1  -3  -2  424.96   21.50
  -1  -3  -2  423.16   21.40
   1  -3   2  427.26   23.10
   1  -3   2  424.66   23.10
  -1   3   2  418.56   21.70
  -1   3   2  440.36   23.70
   2  -3  -2   24.60    2.70
   2  -3  -2   19.60    3.50
   2  -3  -2   17.90    4.00
   2   3   2   28.10    5.10
  -2   3  -2   22.40    3.70
   2   3   2   27.30    4.50
  -2   3  -2   18.80    4.00
  -2   3  -2   22.80    4.70
  -2  -3   2   22.80    4.30
   2   3   2   24.90    4.50
   2  -3  -2   18.20    3.40
  -2  -3   2   22.50    4.60
  -2  -3   2   27.40    3.90
  -2  -3   2   23.20    4.50
  -2   3  -2   25.10    4.40
  -2  -3  -2   21.80    3.60
  -2  -3  -2   19.70    3.50
  -2   3   2   28.60    2.80
   2  -3   2   27.90    4.60
   2   3  -2   24.30    4.50
   2   3  -2   19.50    3.80
  -2  -3  -2   15.50    3.70
  -2  -3  -2   14.30    3.60
   2   3  -2   21.20    4.30
   2  -3   2   22.20    4.20
  -2   3   2   32.60    5.60
  -2   3   2   20.30    3.90
   2   3  -2   19.70    4.00
   2  -3   2   29.50    4.80
   3  -3  -2  229.48   14.70
   3  -3  -2  230.48   14.80
  -3   3  -2  205.78   14.60
  -3  -3   2  214.58   15.40
  -3  -3   2  246.28   15.70
  -3   3  -2  243.98   15.50
  -3  -3   2  233.08   15.90
  -3   3  -2  242.78   15.60
   3   3   2  259.77   15.90
   3   3   2  253.97   15.90
  -3  -3   2  250.47   14.20
   3   3   2  254.27   15.40
   3   3   2  259.47   15.60
  -3   3  -2  231.98   15.50
   3   3  -2  243.38   15.90
  -3  -3  -2  238.88   16.10
   3   3  -2  231.58   15.70
  -3   3   2  238.78   15.20
  -3  -3  -2  239.78   14.90
   3  -3   2  257.97   15.60
   3   3  -2  223.08   14.20
   3  -3   2  248.18   14.90
  -3   3   2  269.27   16.90
   3  -3   2  247.18   15.70
   3  -3   2  219.58   15.50
  -3  -3  -2  250.27   15.00
  -3  -3  -2  262.27   15.80
  -3   3   2  226.88   15.10
   3   3  -2  233.88   15.40
  -4   3  -2  190.18   15.50
   4  -3  -2  191.28   14.90
  -4  -3   2  255.47   16.20
   4   3   2  239.38   15.90
  -4   3  -2  194.28   15.00
  -4  -3   2  241.18   16.50
   4   3   2  270.47   16.70
   4  -3  -2  190.38   14.60
   4  -3  -2  198.88   15.80
   4   3   2  233.98   15.80
  -4  -3   2  254.17   17.30
  -4   3  -2  205.98   15.40
   4   3   2  261.07   16.20
   4   3  -2  188.28   15.80
  -4  -3  -2  221.58   15.10
   4  -3   2  265.57   15.90
  -4   3   2  243.78   15.70
  -4   3   2  241.38   16.00
  -4   3   2  276.07   17.80
  -4  -3  -2  208.78   15.20
   4  -3   2  272.07   16.60
   4  -3   2  248.28   16.60
   4  -3   2  272.97   16.00
   4   3  -2  183.68   15.60
  -5   3  -2  299.47   20.10
  -5   3  -2  299.57   21.10
   5   3   2  347.67   21.70
   5  -3  -2  286.57   20.30
  -5  -3   2  288.87   23.50
  -5  -3   2  355.76   22.10
  -5  -3   2  344.67   22.60
  -5   3  -2  309.07   21.00
  -5   3  -2  278.47   19.40
  -5   3  -2  287.07   20.40
   5   3   2  328.77   20.90
   5   3  -2  304.57   21.20
  -5  -3  -2  305.57   22.00
   5  -3   2  340.87   20.30
  -5   3   2  298.67   21.00
   5  -3   2  336.87   21.80
  -5  -3  -2  280.17   19.70
  -5   3   2  318.77   22.40
   5   3  -2  323.37   18.70
   5  -3   2  323.87   21.20
  -5  -3  -2  290.67   20.60
  -5  -3  -2  311.57   20.50
   5   3  -2  286.87   20.40
   5  -3   2  302.17   20.50
  -6   3  -2  155.78   14.10
  -6  -3   2  170.88   17.40
   6   3   2  184.08   15.30
   6   3   2  169.18   16.10
  -6  -3   2  187.18   18.60
  -6   3  -2  149.88   15.60
  -6   3  -2  153.08   18.20
  -6   3   2  187.38   17.60
   6  -3   2  192.98   16.50
  -6  -3  -2  146.89   15.90
  -6   3   2  179.08   16.00
  -6  -3  -2  159.98   14.80
  -7  -3   2  100.49   15.60
  -7   3  -2   99.59   13.90
   7   3   2   98.39   13.80
  -7   3   2  100.89   13.70
  -7   3   2   98.29   15.10
  -7  -3  -2   89.09   11.90
  -7  -3  -2   78.99   14.20
  -8   3  -2   79.79   15.30
  -8  -3   2  102.89   16.80
  -8   3   2   78.49   15.60
  -8  -3  -2   82.49   15.20
  -9  -3   2   28.90   11.30
  -9   3  -2   35.80   11.70
  -9   3   2   33.20   12.50
   0  -3   3 4363.86  208.88
   0   3  -3 4208.08  208.58
   0  -3  -3 4383.56  209.18
   0  -3  -3 4100.49  209.18
   0  -3   3 4375.46  206.38
   0  -3   3 4446.06  208.88
   0   3   3 4192.98  209.38
   0   3  -3 4303.87  208.38
   0   3  -3 4121.49  208.18
   0  -3  -3 4122.99  208.08
   0   3  -3 3958.20  206.38
  -1  -3   3 2991.30  144.79
  -1  -3   3 2850.41  145.99
  -1   3  -3 2997.10  145.69
  -1   3  -3 3069.49  146.39
   1   3   3 3009.00  144.09
   1  -3  -3 3108.89  146.59
   1   3   3 2992.90  144.09
  -1  -3   3 2761.92  145.29
   1   3   3 2862.61  145.99
   1   3   3 2861.31  145.99
  -1  -3   3 2788.72  145.69
  -1   3  -3 2899.91  145.49
  -1   3   3 2839.72  146.49
  -1   3   3 2844.52  144.79
   1  -3   3 2868.01  146.09
  -1  -3  -3 3073.99  146.29
  -1  -3  -3 3145.89  146.49
   1   3  -3 2998.50  145.59
   1  -3   3 2851.71  145.79
   1   3  -3 3050.89  144.89
  -1   3   3 2852.61  143.99
   1  -3   3 2905.51  146.19
  -1  -3  -3 3038.60  146.09
   1   3  -3 2998.50  145.79
  -1   3   3 2876.61  143.89
   2   3   3 3172.68  155.38
  -2   3  -3 3305.77  156.38
   2  -3  -3 3184.68  157.08
   2   3   3 3060.89  156.78
   2   3   3 3079.39  156.38
  -2  -3   3 3048.99  155.38
   2  -3  -3 3198.58  154.58
  -2   3  -3 3188.88  156.28
  -2  -3   3 3039.80  156.38
  -2  -3   3 3145.29  156.68
  -2   3  -3 3175.18  156.88
  -2  -3   3 2990.70  155.98
  -2   3  -3 3261.77  154.78
   2   3   3 3131.29  155.38
   2  -3  -3 3219.78  154.98
   2  -3  -3 3237.08  154.28
   2   3  -3 3104.49  155.98
  -2  -3  -3 3279.77  156.98
   2   3  -3 3245.68  155.58
   2  -3   3 3113.19  156.58
  -2   3   3 3000.80  155.18
   2  -3   3 3135.19  156.58
   2  -3   3 3056.69  156.68
   2  -3   3 3127.39  154.68
  -2   3   3 2976.50  154.28
  -2  -3  -3 3335.77  156.88
   2   3  -3 3248.77  156.38
  -2  -3  -3 3254.87  154.78
  -2   3   3 3018.50  156.98
   2   3  -3 3093.19  156.18
  -2  -3  -3 3260.67  154.78
  -2   3   3 3102.39  155.28
   3   3   3 1926.31   96.99
  -3  -3   3 1888.71   97.09
   3   3   3 1928.91   97.29
  -3  -3   3 1745.63   96.49
   3  -3  -3 1943.41   99.39
  -3   3  -3 1931.11   95.59
  -3   3  -3 1970.90   97.29
  -3  -3   3 1863.51   96.99
  -3   3  -3 1943.61   96.89
  -3  -3   3 1880.71   95.09
  -3   3  -3 1929.51   96.79
   3  -3  -3 1868.71   95.49
   3  -3  -3 1896.81   95.49
   3   3   3 1969.80   96.39
   3  -3   3 1955.20   95.59
   3  -3   3 1893.21   96.99
  -3   3   3 1924.11   97.79
  -3  -3  -3 1935.11   95.79
   3   3  -3 1927.61   96.79
   3   3  -3 1822.92   96.69
   3   3  -3 1871.61   95.19
   3  -3   3 1960.30   97.19
  -3   3   3 1867.61   95.99
  -3  -3  -3 1989.80   95.69
  -3  -3  -3 1904.51   97.19
  -3  -3  -3 1918.81   97.39
   3  -3   3 1936.01   97.09
   3   3  -3 1838.92   96.69
   4  -3  -3 1271.17   65.69
  -4   3  -3 1391.96   67.19
  -4   3  -3 1356.26   66.09
   4   3   3 1211.78   66.79
  -4  -3   3 1193.98   66.49
  -4  -3   3 1185.88   64.09
  -4   3  -3 1362.26   67.09
   4   3   3 1271.47   66.49
  -4   3  -3 1300.17   66.69
   4   3   3 1261.37   66.89
   4   3   3 1234.78   66.29
  -4  -3   3 1198.68   66.89
  -4  -3   3 1171.48   66.89
   4  -3   3 1230.08   66.59
  -4   3   3 1177.68   65.79
  -4  -3  -3 1405.56   67.99
  -4   3   3 1189.58   66.09
   4  -3   3 1218.58   66.79
  -4  -3  -3 1298.07   67.19
   4   3  -3 1347.47   67.09
   4   3  -3 1292.87   64.39
  -4   3   3 1252.57   67.89
  -4  -3  -3 1420.66   67.79
   4   3  -3 1243.68   66.39
   4  -3   3 1244.68   65.69
   4  -3   3 1208.78   66.89
  -4  -3  -3 1316.17   66.99
   4   3  -3 1256.27   66.99
  -4  -3  -3 1333.47   65.89
  -5  -3   3  338.97   23.70
   5   3   3  335.27   22.70
  -5   3  -3  325.37   22.20
   5   3   3  366.26   22.90
  -5   3  -3  308.97   21.80
  -5   3  -3  322.87   21.90
  -5  -3   3  329.37   23.40
  -5   3  -3  345.77   22.60
  -5  -3  -3  352.96   23.10
   5   3  -3  334.97   22.50
   5  -3   3  347.57   21.90
   5   3  -3  332.47   19.40
  -5   3   3  334.87   23.70
   5  -3   3  372.86   25.70
  -5   3   3  347.17   22.80
  -5  -3  -3  335.67   23.40
  -6  -3   3  308.77   22.40
  -6   3  -3  291.27   21.40
  -6  -3   3  276.87   22.70
  -6   3  -3  298.77   20.90
  -6  -3  -3  275.87   21.10
  -6   3   3  273.47   22.90
  -6  -3  -3  303.27   22.60
   6  -3   3  285.27   21.90
  -6   3   3  264.77   21.40
  -7  -3   3  173.98   17.80
  -7   3  -3  147.99   16.90
  -7  -3   3  185.08   19.50
   7   3   3  166.08   17.20
  -7   3   3  179.08   19.20
  -7  -3  -3  195.68   18.90
  -7  -3  -3  159.98   16.20
  -7   3   3  169.38   17.40
  -8  -3   3   83.69   16.60
  -8   3  -3  125.09   16.00
  -8  -3  -3  117.99   16.60
  -8   3   3  100.39   14.80
  -8   3   3   81.69   16.50
  -9  -3   3    8.90    9.80
  -9   3  -3   20.90    9.90
  -9   3   3   14.00   10.70
   0  -3   4    2.00    3.00
   0  -3   4   -0.10    2.40
   0  -3  -4   -1.50    3.00
   0  -3   4   -0.30    3.50
   0   3   4   -0.30    2.30
   0  -3  -4   -0.60    2.00
   0   3  -4    0.40    2.70
   0   3   4    3.00    3.70
   0   3  -4   -0.50    2.00
   0  -3  -4   -0.90    2.70
   0   3  -4   -1.00    1.90
  -1   3  -4   54.69    6.30
   1  -3  -4   71.59    6.10
  -1  -3   4   70.69    7.60
  -1  -3   4   71.59    5.90
   1  -3  -4   52.19    5.80
  -1   3  -4   68.19    7.60
   1  -3  -4   60.19    7.20
  -1  -3   4   71.19    6.70
   1   3   4   63.69    7.10
   1   3   4   66.89    7.30
   1   3   4   67.79    4.70
  -1  -3   4   79.49    7.20
   1   3   4   76.69    4.80
  -1   3  -4   71.69    6.30
   1  -3   4   72.69    7.00
   1  -3   4   66.59    7.30
  -1  -3  -4   63.49    7.30
  -1  -3  -4   70.69    6.90
  -1   3   4   67.69    6.10
   1  -3   4   77.99    7.40
  -1  -3  -4   68.99    7.30
   1   3  -4   65.59    6.80
   1   3  -4   65.69    6.20
  -1   3   4   79.29    8.00
   1   3  -4   68.39    6.50
   2  -3  -4  202.08   11.80
  -2   3  -4  226.68   13.60
  -2  -3   4  179.28   13.40
   2  -3  -4  214.68   14.50
  -2   3  -4  229.88   11.70
  -2   3  -4  230.88   13.90
   2   3   4  193.78   13.60
   2  -3  -4  211.68   12.00
  -2  -3   4  197.78   14.10
  -2  -3   4  201.68   13.40
  -2   3  -4  221.68   14.90
   2   3   4  175.88   14.10
  -2  -3   4  194.48   12.90
   2   3   4  189.18   12.30
   2   3   4  220.18   12.60
   2   3  -4  215.38   13.50
  -2   3   4  189.98   14.60
  -2  -3  -4  221.38   14.50
   2   3  -4  220.78   13.30
   2   3  -4  209.58   13.40
  -2   3   4  199.88   12.30
  -2  -3  -4  214.28   14.70
   2  -3   4  206.38   13.10
  -2   3   4  189.38   11.70
  -2  -3  -4  222.98   14.40
   2  -3   4  213.68   14.30
   2  -3   4  191.48   14.30
   2  -3   4  201.08   14.10
   2   3  -4  204.98   13.50
  -2   3   4  184.98   12.20
   3   3   4    5.90    4.30
  -3   3  -4   15.20    3.90
   3   3   4    9.30    3.60
  -3   3  -4   17.20    8.50
   3  -3  -4   18.10    3.40
   3  -3  -4   16.00    4.90
   3   3   4    6.60    3.40
  -3  -3   4    8.00    4.20
  -3  -3   4    7.10    4.40
   3  -3  -4   20.10    3.70
  -3   3  -4   17.40    4.70
  -3   3  -4   22.50    4.20
   3   3  -4   22.30    5.30
  -3  -3  -4   16.30    5.20
   3  -3   4    9.50    4.20
   3  -3   4    4.20    4.00
  -3  -3  -4   18.00    5.90
  -3  -3  -4   17.50    4.60
   3   3  -4   15.50    3.50
   3   3  -4   17.80    4.30
  -3  -3  -4   19.60    5.50
  -3  -3  -4   18.50    3.60
   3   3  -4   21.90    4.80
  -4  -3   4   51.89    8.60
   4   3   4   41.50    7.40
   4   3   4   43.90    7.60
   4   3   4   50.29    8.80
  -4  -3   4   48.80    9.00
  -4   3  -4   48.40    6.80
  -4   3  -4   56.29    8.80
   4  -3  -4   52.89    6.60
  -4   3  -4   57.99    8.00
   4   3  -4   54.69    5.90
   4   3  -4   48.00    8.90
  -4  -3  -4   62.49    8.80
  -4   3   4   38.60    8.50
  -4  -3  -4   56.39    6.70
  -4   3   4   43.70    7.50
  -4  -3  -4   60.39    9.20
   4  -3   4   52.89    8.80
   4  -3   4   41.80    6.50
   4   3  -4   59.89    7.90
   5   3   4  135.29   13.60
  -5  -3   4  134.89   14.30
  -5  -3   4  127.29   13.40
   5   3   4  132.49   13.30
  -5   3  -4  118.49   13.10
  -5   3   4  138.79   13.00
   5   3  -4  121.59    9.40
  -5   3   4  130.79   14.90
   5  -3   4  133.79   13.50
  -5  -3  -4  130.69   13.50
  -5  -3  -4  129.29   13.50
  -6   3  -4  127.09   14.10
   6   3   4  108.59   13.50
  -6  -3   4  124.59   14.60
  -6   3  -4  130.29   13.30
  -6  -3   4  106.59   15.30
  -6  -3  -4  139.19   14.50
  -6   3   4  136.39   16.20
   6  -3   4  135.29   14.60
  -6  -3  -4  127.79   14.50
  -6   3   4  110.09   13.80
  -7  -3   4  149.99   18.20
   7   3   4  153.28   16.60
  -7   3  -4  142.39   15.40
  -7   3  -4  133.09   15.60
  -7  -3   4  152.58   17.10
  -7  -3  -4  155.88   17.30
   7  -3   4  136.39   16.00
  -7  -3  -4  145.39   16.00
  -7   3   4  111.59   17.10
  -7   3   4  134.49   17.60
  -8   3  -4   93.19   14.70
  -8  -3   4   56.39   13.90
   8   3   4   84.49   14.30
  -8  -3  -4   93.49   15.50
  -8   3   4   74.09   14.40
  -8   3   4   83.19   16.40
   0  -3   5 1218.48   61.99
   0   3   5 1217.18   61.69
   0  -3  -5 1176.98   61.69
   0   3   5 1280.97   62.99
   0   3  -5 1150.48   61.59
   0   3  -5 1206.08   60.59
   0  -3  -5 1140.39   61.39
   0   3  -5 1220.18   62.19
   0  -3  -5 1186.18   62.59
   0  -3  -5 1181.28   61.89
   0  -3   5 1123.59   61.69
  -1  -3   5 1619.44   84.49
  -1  -3   5 1719.43   82.19
   1  -3  -5 1621.44   84.19
   1  -3  -5 1651.23   83.19
  -1   3  -5 1654.83   84.79
  -1  -3   5 1648.34   83.69
  -1   3  -5 1582.24   82.89
  -1   3  -5 1646.74   83.09
   1  -3  -5 1606.24   82.99
   1   3   5 1748.72   84.69
   1   3  -5 1646.14   83.29
  -1   3   5 1709.03   85.09
  -1  -3  -5 1658.93   84.39
   1   3  -5 1608.54   83.69
  -1  -3  -5 1603.64   84.09
   1   3  -5 1593.14   81.99
   1  -3   5 1747.53   84.19
  -1  -3  -5 1617.84   84.49
  -1   3   5 1685.53   83.09
  -1  -3  -5 1597.14   84.49
   1   3  -5 1612.34   82.79
   2   3   5 1724.53   77.89
  -2   3  -5 1560.54   80.79
  -2   3  -5 1519.05   78.59
  -2  -3   5 1532.55   79.29
   2   3   5 1485.75   82.19
   2   3   5 1653.23   79.69
  -2  -3   5 1536.85   79.89
  -2   3  -5 1515.75   78.69
  -2  -3   5 1614.44   78.79
   2  -3  -5 1570.74   77.49
   2  -3  -5 1557.54   77.49
  -2  -3   5 1527.55   78.49
   2  -3   5 1555.24   79.89
  -2  -3  -5 1545.15   79.39
   2   3  -5 1608.24   78.69
  -2   3   5 1535.25   77.29
  -2  -3  -5 1432.96   82.29
   2   3  -5 1410.86   78.29
   2  -3   5 1691.83   79.89
  -2   3   5 1569.84   80.49
  -2  -3  -5 1495.15   80.09
  -2  -3  -5 1530.75   79.59
   2   3  -5 1467.75   78.69
   2   3  -5 1474.05   78.29
  -3  -3   5 1205.58   63.69
  -3  -3   5 1204.28   62.09
   3   3   5 1263.77   63.49
   3   3   5 1208.68   64.99
   3   3   5 1226.98   64.09
   3  -3  -5 1161.38   60.69
  -3  -3   5 1073.69   63.79
  -3   3  -5 1254.67   65.19
   3   3   5 1257.07   62.69
  -3   3  -5 1241.18   61.49
  -3   3  -5 1215.88   63.49
  -3  -3   5 1161.88   63.69
   3  -3  -5 1167.18   60.69
  -3  -3  -5 1192.18   63.79
  -3   3   5 1288.17   65.49
  -3   3   5 1267.07   62.79
   3   3  -5 1194.08   62.19
  -3  -3  -5 1243.28   65.39
  -3   3   5 1153.38   62.19
   3  -3   5 1281.97   64.49
   3  -3   5 1276.67   64.39
   3   3  -5 1162.38   63.09
  -3  -3  -5 1245.58   61.29
   3  -3   5 1261.17   61.49
  -4  -3   5  740.83   42.80
   4   3   5  773.72   43.80
   4  -3  -5  749.42   42.30
   4   3   5  788.42   42.00
  -4   3  -5  758.22   40.40
  -4   3  -5  732.03   43.40
  -4  -3   5  762.42   43.20
   4   3   5  752.62   42.40
   4   3  -5  720.93   39.60
  -4   3   5  768.92   44.20
  -4  -3  -5  789.22   43.10
   4  -3   5  760.12   43.00
  -4  -3  -5  758.42   43.90
  -4   3   5  763.72   41.90
  -5  -3   5  258.27   20.70
  -5   3  -5  280.47   18.80
  -5   3  -5  299.07   21.50
  -5  -3   5  257.47   21.10
  -5   3   5  254.67   19.60
  -5  -3  -5  305.07   21.90
   5  -3   5  277.17   20.90
  -5  -3  -5  316.67   21.30
  -5   3   5  263.27   22.00
  -6  -3   5  163.88   17.70
  -6   3  -5  149.09   14.40
   6   3   5  158.68   15.70
  -6   3  -5  161.68   16.40
  -6  -3   5  187.78   17.70
  -6   3   5  151.28   18.20
   6  -3   5  181.38   17.10
  -6   3   5  164.08   16.10
  -6  -3  -5  159.28   16.40
  -6  -3  -5  160.68   16.60
  -7  -3   5  152.08   17.60
   7   3   5  126.09   15.90
  -7  -3   5  155.58   18.50
  -7   3  -5  128.49   16.10
  -7   3   5  106.19   17.30
  -7  -3  -5  154.28   17.10
  -7  -3  -5  152.98   17.10
   7  -3   5  129.39   16.50
  -7   3   5  129.69   16.10
  -8  -3   5   57.19   13.60
   8   3   5   71.49   14.10
  -8  -3  -5   77.59   16.90
  -8  -3  -5   65.19   13.40
  -8   3   5   55.89   13.90
  -8   3   5   81.19   14.80
   0   3  -6   -0.20    2.20
   0  -3   6   -1.10    3.10
   0  -3   6   -2.40    3.40
   0  -3  -6    1.40    2.90
   0  -3   6    1.50    3.10
   0  -3  -6   -0.90    3.50
   0  -3  -6    3.00    3.20
   0   3  -6   -0.40    3.60
   0  -3  -6   -3.10    2.60
   0   3   6    1.40    4.10
  -1   3  -6  128.99    9.40
  -1  -3   6  125.39   11.40
   1   3   6  140.29   13.30
   1  -3  -6  121.59   10.10
  -1   3  -6  134.79   12.00
   1  -3  -6  116.69    9.80
  -1  -3   6  119.49    8.70
   1  -3  -6  146.09   11.20
  -1   3  -6  131.69    9.20
  -1  -3   6  123.69   10.50
   1   3  -6  116.59    9.00
  -1  -3  -6  128.29   10.70
   1  -3   6  123.59   10.90
   1  -3   6  144.49   11.50
  -1  -3  -6  129.39   11.20
  -1  -3  -6  135.39   13.00
   1   3  -6  120.39   10.90
  -1   3   6  131.09   12.10
   1   3  -6  121.59    8.60
   1   3  -6   93.29   11.40
  -1  -3  -6  132.09   11.20
  -2   3  -6  174.78   14.20
   2   3   6  154.98   12.50
  -2  -3   6  150.28   11.50
   2   3   6  163.98   13.80
   2  -3  -6  152.18   10.70
   2  -3  -6  152.48   12.60
  -2  -3   6  159.38   13.30
   2  -3  -6  150.38   10.80
   2   3   6  158.08   10.60
  -2  -3   6  156.68   11.60
  -2   3  -6  153.58   11.40
   2   3  -6  148.49   11.10
   2   3  -6  162.88   12.00
   2   3  -6  159.68   11.20
  -2   3   6  150.08   10.10
  -2  -3  -6  156.08   12.20
  -2  -3  -6  164.88   12.80
   2  -3   6  177.18   13.00
  -2  -3  -6  147.29   13.50
  -2   3   6  153.88   10.50
  -3   3  -6  130.99   12.00
   3  -3  -6  122.79    8.50
  -3  -3   6  130.69   12.50
  -3  -3   6  115.59   11.50
  -3   3  -6  130.59   13.20
  -3   3  -6  133.19    8.60
   3   3   6  122.49   11.30
   3   3  -6  134.99   11.20
   3   3  -6  144.99   12.50
   3  -3   6  118.19   11.80
   3   3  -6  137.19   10.50
  -3   3   6  118.19   10.30
  -3   3   6  115.89    9.80
  -3  -3  -6  140.39   11.80
  -3   3   6  116.89   12.70
  -3  -3  -6  155.88   13.60
  -4   3  -6  132.29   13.90
   4   3   6  102.49   10.80
  -4  -3   6   85.69   11.70
  -4   3  -6  125.79    9.40
  -4  -3   6   84.89   11.80
  -4  -3  -6  135.39   12.80
  -4   3   6  107.39   13.70
  -4  -3  -6  129.89   13.60
   4  -3   6   96.69   12.00
   4   3  -6  124.89    9.50
  -4   3   6  101.29   10.90
   5   3   6  175.58   15.40
  -5  -3   6  163.28   16.50
  -5   3  -6  191.68   17.70
  -5  -3   6  175.58   17.20
  -5  -3  -6  194.18   16.50
  -5  -3  -6  187.98   17.70
  -5   3   6  172.98   18.20
   5  -3   6  179.38   16.60
  -5   3   6  170.78   15.50
   6   3   6   74.19   12.00
  -6  -3   6   94.29   14.20
  -6   3  -6   97.59   15.90
   6  -3   6   76.49   13.10
  -6  -3  -6   97.69   13.30
  -6   3   6   56.39   12.70
  -6   3   6   74.49   12.10
  -6  -3  -6  101.39   14.30
  -7   3  -6  206.38   20.30
   7   3   6  198.88   19.40
  -7  -3   6  207.28   21.30
  -7  -3   6  191.58   20.30
  -7   3   6  180.18   21.30
  -7  -3  -6  249.48   21.00
   7  -3   6  214.18   20.50
  -7   3   6  201.88   19.80
  -7  -3  -6  180.08   19.70
   8   3   6   60.29   13.20
  -8  -3   6   62.99   14.20
  -8  -3  -6   50.59   11.90
  -8   3   6   45.60   14.60
  -8   3   6   83.59   15.30
   0   3  -7  723.43   36.50
   0  -3   7  587.84   38.30
   0   3   7  598.84   38.90
   0  -3  -7  753.62   39.20
   0  -3  -7  719.13   39.60
   0  -3  -7  732.23   38.90
   0  -3  -7  727.83   39.50
   0  -3   7  657.63   43.20
   0   3  -7  736.13   40.00
  -1   3  -7  634.24   33.10
   1  -3  -7  644.84   34.90
  -1  -3   7  544.55   35.30
  -1  -3   7  596.14   32.80
   1  -3  -7  659.13   35.50
   1  -3  -7  674.33   35.10
  -1  -3   7  577.44   35.00
  -1   3  -7  653.33   36.90
  -1  -3  -7  649.24   35.20
   1   3  -7  667.13   33.10
   1  -3   7  559.74   34.80
  -1   3   7  597.84   36.20
   1   3  -7  598.24   32.50
  -1  -3  -7  610.74   36.00
  -1  -3  -7  636.54   35.50
   2  -3  -7  529.55   32.60
  -2  -3   7  502.65   28.80
   2   3   7  527.45   27.90
  -2  -3   7  527.45   31.20
   2  -3  -7  513.45   28.70
  -2   3  -7  503.65   31.90
   2  -3  -7  461.65   28.30
   2   3   7  550.54   28.10
  -2   3   7  495.85   27.40
  -2   3   7  519.65   27.80
   2   3  -7  466.15   28.40
  -2  -3  -7  561.04   30.60
  -2   3   7  539.85   31.90
   2   3  -7  528.35   29.90
  -2  -3  -7  489.75   31.50
   2  -3   7  515.95   30.40
  -3  -3   7  503.55   31.40
   3   3   7  522.05   29.20
   3  -3  -7  470.05   28.80
  -3   3  -7  518.15   32.90
   3   3  -7  528.35   29.60
  -3   3   7  514.75   32.30
   3  -3   7  543.95   31.50
   3   3  -7  491.25   29.70
  -3  -3  -7  526.65   30.50
  -3   3   7  509.85   29.20
  -3  -3  -7  538.35   33.00
  -4  -3   7  381.26   25.90
  -4   3  -7  349.47   27.10
  -4  -3   7  399.46   26.60
   4   3   7  397.96   24.70
  -4   3   7  411.86   24.80
   4  -3   7  421.96   26.60
  -4  -3  -7  384.66   25.50
  -4   3   7  385.36   27.30
  -4  -3  -7  389.76   27.60
  -5   3  -7  120.79   19.00
  -5  -3   7   95.29   13.80
  -5  -3   7   75.39   12.70
   5   3   7   78.69   11.50
  -5  -3  -7  129.99   13.40
  -5  -3  -7  111.69   14.80
  -5   3   7   77.19   13.90
   5  -3   7   85.09   12.60
  -5   3   7   93.49   12.10
  -6  -3   7  149.59   17.30
  -6  -3   7  124.09   17.10
  -6   3  -7  163.18   18.20
   6   3   7  152.08   15.90
  -6  -3  -7  166.18   16.60
  -6  -3  -7  174.38   18.30
   6  -3   7  154.88   17.20
  -6   3   7  147.59   18.00
  -6   3   7  145.09   15.70
  -7  -3   7   72.09   14.60
  -7   3  -7   45.90   11.70
   7   3   7   72.89   13.20
  -7  -3   7   80.59   15.20
  -7   3   7   91.29   14.40
  -7  -3  -7   60.89   13.10
  -7   3   7  103.59   17.50
   7  -3   7   84.79   14.70
   0  -3  -8    1.50    4.60
   0   3  -8    5.00    5.10
   0  -3  -8   -4.20    3.40
   0  -3   8    6.60    4.70
   0  -3  -8   -4.60    4.10
   1   3   8   96.99    7.10
   1  -3  -8   82.59    9.30
  -1  -3   8   92.29   11.30
   1  -3  -8   87.99    9.80
  -1   3  -8   94.09   12.20
   1  -3  -8   77.99    9.70
   1   3   8   91.19    7.20
   1  -3   8   83.69   10.30
  -1  -3  -8   90.69   11.60
  -1  -3  -8   69.89    9.10
  -1   3   8   86.99   11.30
   1   3  -8   80.89   10.70
  -1  -3  -8   88.09   10.20
   2  -3  -8   22.00    5.60
  -2  -3   8   34.90    8.10
   2   3   8   29.20    5.60
  -2   3  -8   27.60    8.00
  -2   3   8   36.00    5.70
  -2  -3  -8   25.20    7.60
   2   3  -8   25.70    6.70
  -2   3   8   36.60    8.50
   2  -3   8   39.00    7.50
  -2  -3  -8   21.90    6.20
   3   3   8  115.29   10.60
  -3   3  -8  110.39   14.40
  -3  -3   8  117.09   13.40
  -3  -3   8  106.59   11.60
  -3   3   8  125.29   10.90
  -3  -3  -8  129.79   14.80
  -3   3   8  104.59   13.60
  -3  -3  -8  138.49   12.00
   3   3  -8  118.19   11.30
   3  -3   8  118.79   12.80
   4   3   8  146.49   13.10
  -4  -3   8  139.39   15.30
  -4  -3   8  151.28   14.50
  -4   3  -8  149.19   16.90
  -4   3   8  126.49   15.80
   4  -3   8  152.38   15.10
  -4   3   8  127.59   13.00
  -4  -3  -8  141.39   13.70
  -4  -3  -8  160.08   16.70
  -5  -3   8   19.80    8.40
  -5  -3   8   18.40    8.10
  -5   3  -8   37.90   10.60
   5   3   8   30.30    7.80
  -5  -3  -8   12.30    8.10
   5  -3   8   29.30    9.00
  -5   3   8   14.50    8.40
  -5   3   8   27.90    7.70
   6   3   8  170.08   16.80
  -6   3  -8  166.38   18.80
  -6  -3   8  164.28   18.40
  -6  -3   8  143.09   17.30
  -6   3   8  163.98   16.70
  -6  -3  -8  151.18   18.80
  -6   3   8  190.48   20.10
   6  -3   8  188.48   18.60
  -7   3  -8   66.59   14.00
   7   3   8   80.99   13.80
  -7  -3   8   76.49   15.20
  -7  -3   8   42.10   12.10
  -7   3   8   50.19   13.50
  -7   3   8   85.49   14.40
  -7  -3  -8   41.10   11.80
   7  -3   8   56.69   11.90
   0   3  -9  893.91   52.29
   0  -3  -9  902.31   51.79
   0  -3   9  930.41   51.59
   0  -3  -9  971.70   51.59
   1   3   9  429.66   24.80
   1  -3  -9  517.25   30.10
   1  -3  -9  503.35   28.80
  -1   3  -9  507.45   31.00
  -1  -3   9  444.96   29.30
  -1  -3  -9  528.85   31.10
   1  -3   9  432.16   28.50
  -1   3   9  419.66   24.70
   1   3  -9  464.75   29.40
  -1   3   9  391.46   28.90
  -2   3  -9  485.95   31.40
  -2  -3   9  420.46   28.90
   2  -3  -9  480.15   29.60
   2   3   9  434.06   25.50
  -2  -3  -9  452.55   28.60
   2   3  -9  513.75   28.90
  -2   3   9  400.56   29.30
   2  -3   9  427.66   28.50
  -2  -3  -9  514.45   31.50
  -2   3   9  423.36   25.40
   3   3   9  492.65   29.00
  -3  -3   9  498.45   31.80
  -3   3  -9  461.85   33.40
   3  -3   9  515.65   31.50
  -3   3   9  510.75   28.90
  -3  -3  -9  478.75   33.10
  -3   3   9  489.35   32.60
  -4   3  -9  277.47   22.30
   4   3   9  216.78   16.90
  -4  -3   9  213.18   19.00
  -4   3   9  208.78   20.20
   4  -3   9  213.68   18.70
  -4   3   9  170.98   16.10
  -5   3  -9  209.58   21.10
  -5  -3   9  184.58   18.80
   5   3   9  194.18   17.20
   5  -3   9  201.48   19.00
  -5   3   9  154.78   18.90
  -5  -3  -9  208.88   21.00
  -5   3   9  193.78   17.20
  -6   3  -9  175.38   19.80
   6   3   9  141.49   16.10
  -6  -3   9  155.28   18.30
  -6   3   9  124.89   18.10
  -6   3   9  136.69   16.20
   6  -3   9  176.88   18.70
  -6  -3  -9  184.88   19.90
   0  -3  10   -5.60    5.00
   0  -3 -10   -0.80    4.90
   0   3 -10   -2.40    6.00
  -1  -3  10   55.39    9.70
   1  -3 -10   41.50    8.70
  -1   3 -10   51.49   11.20
   1  -3 -10   73.09   15.70
   1   3 -10   44.70    9.70
  -1  -3 -10   41.20    9.60
   1  -3  10   66.39   10.60
  -2   3 -10   32.20   10.10
  -2  -3  10   33.30    8.60
   2   3  10   20.50    5.30
  -2   3  10   30.30    6.10
   2   3 -10   37.80    8.20
   2  -3  10   41.40    8.70
  -2  -3 -10   32.80    8.80
   3   3  10   12.00    5.30
  -3   3 -10   21.60    9.50
  -3  -3  10   -2.00    6.20
  -3   3  10    7.50    5.20
   3  -3  10    5.70    6.20
  -3  -3 -10   14.50    7.90
  -4  -3  10   58.59   11.00
  -4   3 -10   42.60   11.20
   4   3  10   32.90    7.50
  -4  -3 -10   43.70   11.30
   4  -3  10   48.70   10.50
  -4   3  10   53.89    9.70
  -4   3  10   40.50   11.50
   5   3  10   58.19   10.80
  -5  -3  10   30.10   10.00
  -5   3 -10   44.00   11.90
  -5   3  10   64.39   10.90
  -5   3  10   48.60   12.50
   5  -3  10   43.40   10.30
  -5  -3 -10   50.29   12.50
  -6  -3  10    3.90    8.20
   6   3  10   14.30    7.60
  -6   3 -10  -10.30    7.30
  -6   3  10   12.80   10.00
  -6  -3 -10    0.60    7.60
   6  -3  10   15.40    9.70
  -6   3  10    9.00    7.40
   0   3 -11  385.36   28.00
   0  -3 -11  367.96   26.90
   0  -3  11  379.46   26.40
  -1  -3  11  267.07   20.80
  -1   3 -11  242.98   23.00
   1   3  11  267.77   16.80
  -1  -3 -11  258.07   22.10
   1  -3  11  259.17   20.70
  -1   3  11  256.67   16.30
   1   3 -11  266.37   21.80
  -2   3 -11  379.66   28.60
   2   3  11  362.56   21.90
  -2  -3  11  329.67   25.10
  -2   3  11  347.17   21.50
  -2  -3 -11  369.46   27.90
   2  -3  11  347.37   25.30
   3   3  11   82.19   10.50
  -3  -3  11   77.09   13.60
  -3   3 -11   86.49   15.50
  -3  -3 -11   85.79   15.00
   3  -3  11   98.29   13.60
  -3   3  11   93.89   10.70
  -4  -3  11  263.77   22.90
   4   3  11  236.88   19.60
  -4   3 -11  276.67   25.70
   4  -3  11  302.97   23.20
  -4   3  11  263.47   19.80
  -4  -3 -11  283.77   25.30
   5   3  11  116.59   14.10
  -5  -3  11  105.39   16.10
  -5   3 -11  131.59   19.20
  -5   3  11  120.89   14.40
  -5  -3 -11  147.89   19.10
   5  -3  11  107.79   15.50
   0  -3  12   -5.20    5.80
   0   3 -12   -0.50    7.70
   0  -3 -12   -3.40    5.90
  -1  -3  12    0.70    6.10
  -1   3 -12    8.80    8.60
   1   3  12    6.40    4.70
  -1   3  12   11.80    4.50
   1  -3  12    8.80    6.90
  -1  -3 -12   11.70    7.80
  -2   3 -12   -4.60    7.20
   2   3  12    7.00    5.10
  -2  -3  12   -3.20    5.70
  -2  -3 -12    2.40    7.40
  -2   3  12    0.20    4.30
   2  -3  12   -4.00    5.70
  -3   3 -12  106.79   22.10
  -3  -3  12   85.09   17.10
  -3   3  12   77.39   12.00
  -3  -3 -12   92.39   16.00
   3  -3  12   66.99   19.10
   0   3 -13  149.59   20.00
   0  -3  13  173.48   17.50
   1   3  13  111.89   14.00
  -1  -3  13  100.39   14.00
  -1   3 -13  124.59   18.30
  -1  -3 -13  165.48   18.10
   1  -3  13  101.29   14.20
   0  -4   0 1109.69   55.19
   0  -4   0 1078.89   55.09
   0   4   0 1089.99   55.19
   0   4   0 1079.09   55.29
   0  -4   0 1116.19   55.59
   0  -4   0 1084.99   55.09
   0  -4   0 1069.79   55.69
   0   4   0 1065.39   55.59
   0   4   0 1121.59   55.39
   1   4   0 5584.24  267.87
  -1   4   0 5259.97  267.87
  -1  -4   0 5585.44  267.67
   1  -4   0 5449.65  267.77
   1   4   0 5458.55  267.87
   1  -4   0 5557.84  268.07
   1   4   0 5150.28  267.57
  -1   4   0 5513.45  268.07
  -1  -4   0 5483.75  267.77
   1  -4   0 5553.24  267.57
   1   4   0 5405.76  267.87
  -1  -4   0 5566.44  267.77
   1  -4   0 5437.06  267.57
  -2  -4   0 1579.64   81.49
  -2   4   0 1647.84   82.09
   2  -4   0 1601.24   80.99
   2   4   0 1606.54   81.69
   2  -4   0 1688.43   81.99
  -2  -4   0 1563.84   82.09
  -2   4   0 1601.24   81.69
  -2   4   0 1706.93   81.09
  -2  -4   0 1630.24   81.69
   2   4   0 1619.44   82.09
  -2   4   0 1587.94   81.79
   2   4   0 1617.74   81.69
   2  -4   0 1612.44   81.59
  -2  -4   0 1656.23   81.79
   2  -4   0 1601.54   81.79
   3   4   0 2399.26  118.09
   3   4   0 2306.37  118.19
   3  -4   0 2334.97  117.79
  -3   4   0 2373.86  116.49
  -3   4   0 2274.37  117.79
  -3  -4   0 2473.95  118.19
  -3  -4   0 2233.98  116.99
   3  -4   0 2308.97  116.49
   3   4   0 2351.96  120.39
   3  -4   0 2359.86  117.69
  -3  -4   0 2314.07  117.69
  -3   4   0 2323.17  117.79
   3  -4   0 2398.76  119.29
  -3   4   0 2459.05  118.29
   3   4   0 2277.57  117.39
   4  -4   0  467.85   27.00
  -4   4   0  455.95   27.00
   4  -4   0  443.16   25.00
   4  -4   0  447.76   26.60
  -4   4   0  420.36   26.60
  -4  -4   0  464.05   27.90
  -4  -4   0  448.56   25.70
   4   4   0  390.46   26.60
  -4  -4   0  452.65   26.70
  -4  -4   0  465.35   27.00
   4   4   0  447.46   26.70
  -4   4   0  491.55   27.60
   4   4   0  484.35   26.40
   4  -4   0  464.95   27.00
   4   4   0  430.76   27.10
  -4   4   0  470.55   25.20
   5   4   0 1564.84   78.99
  -5  -4   0 1552.74   80.29
   5  -4   0 1481.15   79.79
   5  -4   0 1446.86   77.39
   5  -4   0 1507.35   80.09
  -5   4   0 1515.35   77.49
  -5   4   0 1506.35   80.09
  -5   4   0 1587.44   80.89
   5   4   0 1653.43   89.19
  -5  -4   0 1538.75   81.09
  -5  -4   0 1457.05   79.69
   5   4   0 1544.95   80.49
   6   4   0  221.48   16.70
  -6  -4   0  230.98   20.00
  -6   4   0  229.98   19.10
  -6   4   0  212.38   18.20
   6   4   0  259.97   21.50
  -7   4   0  258.37   25.10
  -7   4   0  265.77   26.80
  -7  -4   0  240.58   21.80
  -8   4   0   48.70   12.30
  -8  -4   0   35.50   11.00
  -9  -4   0   58.69   14.80
  -9   4   0   75.29   15.60
   0  -4  -1    2.70    1.50
   0   4  -1   -0.70    2.00
   0  -4   1    1.10    2.20
   0  -4   1    0.40    2.00
   0   4   1    0.50    0.60
   0   4  -1   -0.70    2.40
   0  -4  -1    0.20    1.30
   0  -4   1   -0.40    2.10
   0   4  -1    4.40    2.20
   0   4  -1   -0.40    2.10
   0  -4  -1    1.60    2.70
   0   4   1    0.80    2.60
   0   4   1    1.70    1.90
   0   4   1    1.60    2.10
   0  -4   1    0.60    2.10
   0  -4  -1    0.70    2.70
   0  -4  -1   -0.10    1.90
   0  -4   1    0.40    2.30
   1  -4  -1    8.40    3.30
   1  -4  -1    6.40    2.30
  -1   4  -1    6.30    2.60
   1   4   1    7.60    3.00
  -1  -4   1    5.70    2.40
   1   4   1    3.00    2.30
  -1  -4   1    4.00    2.50
  -1   4  -1    7.30    2.60
   1  -4  -1    6.60    2.10
   1  -4  -1    6.70    2.10
  -1   4  -1    5.90    2.50
  -1   4  -1    7.20    2.90
   1   4   1    6.40    2.50
   1   4  -1    8.10    2.90
  -1  -4  -1    7.80    2.70
  -1   4   1    3.30    2.10
   1  -4   1    4.50    3.60
   1   4  -1    6.10    2.60
  -1   4   1    4.90    2.30
   1  -4   1    4.40    2.70
   1   4  -1    5.70    2.50
  -1  -4  -1    5.30    2.70
  -1  -4  -1    6.30    2.20
  -1  -4  -1    9.30    2.50
   1  -4   1    1.70    2.20
   1   4  -1    9.50    2.70
  -1   4   1    6.00    3.10
   1  -4   1    4.10    2.40
  -2  -4   1   20.40    3.80
   2   4   1   24.40    4.70
   2  -4  -1   23.50    3.90
   2   4   1   14.40    3.50
   2  -4  -1   28.10    5.00
   2   4   1   15.80    3.50
  -2  -4   1   18.30    4.20
  -2  -4   1   18.10    3.80
  -2   4  -1   24.60    4.60
  -2   4  -1   26.80    4.50
   2   4   1   20.70    4.00
  -2   4  -1   23.50    4.50
   2  -4  -1   23.50    3.90
  -2  -4   1   19.80    4.40
  -2  -4  -1   32.70    4.40
  -2   4   1   15.90    3.50
  -2   4   1   14.80    4.00
   2  -4   1   20.80    3.90
  -2  -4  -1   24.10    4.80
   2   4  -1   26.10    4.30
   2  -4   1   22.50    4.10
   2   4  -1   13.80    3.50
  -2  -4  -1   21.10    4.10
   2   4  -1   19.70    4.10
  -2   4   1   18.80    3.60
   2  -4   1   17.30    3.70
  -2   4   1   18.30    3.40
  -2  -4  -1   23.90    4.10
   2  -4   1   26.10    4.90
   2   4  -1   22.10    4.50
  -3  -4   1  507.45   27.10
   3   4   1  546.55   28.80
  -3   4  -1  475.95   27.90
   3  -4  -1  473.95   26.70
  -3   4  -1  475.05   27.60
   3  -4  -1  482.85   27.40
  -3   4  -1  478.75   27.20
  -3  -4   1  490.55   28.00
  -3  -4   1  503.05   28.20
  -3  -4   1  518.15   28.70
   3  -4  -1  476.35   27.50
   3  -4  -1  461.85   28.10
  -3   4  -1  437.86   27.70
   3   4   1  503.55   27.90
   3   4   1  533.85   28.30
   3  -4   1  511.15   27.70
  -3  -4  -1  510.35   28.70
  -3   4   1  496.55   27.80
   3   4  -1  490.85   28.00
  -3   4   1  506.85   28.50
   3   4  -1  453.75   28.00
  -3  -4  -1  493.55   27.60
  -3   4   1  521.65   26.00
   3  -4   1  496.65   27.90
  -3  -4  -1  487.45   27.50
   3  -4   1  495.95   27.20
  -3   4   1  524.05   28.80
   3   4  -1  481.75   28.20
   3  -4   1  517.15   28.40
  -3  -4  -1  478.25   27.60
  -4  -4   1    4.80    4.60
   4  -4  -1   10.40    4.10
  -4   4  -1    9.40    4.30
   4   4   1    1.20    3.20
   4   4   1    6.10    4.00
   4  -4  -1    3.70    3.30
   4   4   1    5.30    4.00
  -4  -4   1    5.30    3.60
  -4   4  -1    8.40    3.50
   4   4   1    4.70    3.60
  -4  -4   1    0.70    3.60
   4  -4  -1   10.40    2.80
  -4   4  -1    8.40    4.70
   4  -4  -1   12.40    4.90
  -4   4  -1   13.60    4.10
  -4  -4   1    4.90    2.90
  -4   4   1    4.30    4.70
  -4  -4  -1   18.00    4.60
  -4  -4  -1   12.00    4.10
   4  -4   1    3.80    3.80
   4   4  -1   15.20    3.90
  -4   4   1    2.00    3.40
   4   4  -1    8.70    4.00
   4  -4   1    7.00    3.30
   4   4  -1   11.70    4.90
  -4   4   1    6.50    2.60
  -4  -4  -1   14.50    4.20
   4  -4   1    7.70    4.20
  -4  -4  -1   14.30    5.30
   4   4  -1   10.30    4.30
  -5   4  -1  369.56   23.10
   5  -4  -1  335.47   22.00
   5   4   1  354.46   23.10
  -5  -4   1  305.97   20.00
  -5   4  -1  335.37   20.60
  -5   4  -1  331.37   22.20
  -5  -4   1  338.77   22.60
  -5   4  -1  332.57   20.40
   5  -4  -1  309.67   18.70
  -5  -4   1  329.27   22.10
  -5  -4   1  320.77   23.10
  -5   4  -1  336.67   22.50
  -5   4   1  330.67   18.80
  -5  -4  -1  355.56   22.20
  -5  -4  -1  354.96   21.40
  -5   4   1  322.47   22.20
  -5  -4  -1  339.77   23.50
   5  -4   1  342.97   20.70
   5   4  -1  339.17   22.70
  -5   4   1  348.77   23.50
   5   4  -1  313.97   22.30
   5  -4   1  325.37   22.00
   5  -4   1  313.57   22.30
   5   4  -1  349.07   20.90
   6   4   1   29.70    7.10
   6   4   1   16.70    6.70
  -6  -4   1   25.70    7.30
  -6   4  -1   32.30    7.90
  -6   4  -1   26.00    7.80
  -6   4  -1   28.90    6.40
  -6  -4   1   20.20    7.50
  -6  -4  -1   19.80    6.40
  -6   4   1   31.60    8.30
   6  -4   1   32.00    7.60
  -6  -4  -1   45.10   10.20
   6   4  -1   39.40    8.90
   6   4  -1   34.40    7.10
  -6   4   1   24.00    8.40
   7   4   1  280.57   23.40
  -7   4  -1  312.17   24.30
   7   4   1  305.67   21.70
  -7  -4   1  299.07   24.80
  -7  -4  -1  315.77   25.00
  -7   4   1  299.97   24.70
  -7   4   1  275.97   23.00
  -8  -4   1    1.60    8.00
  -8   4  -1   14.30    9.00
  -8   4   1   10.50    9.30
  -8  -4  -1   11.80    9.10
  -9  -4   1   93.29   18.10
  -9   4  -1  108.59   18.30
  -9  -4  -1  144.19   19.40
   0   4   2  324.17   18.10
   0  -4  -2  242.48   16.10
   0   4   2  305.37   15.40
   0  -4   2  309.87   17.40
   0  -4   2  301.37   15.80
   0   4   2  255.37   16.10
   0  -4  -2  249.18   17.40
   0   4  -2  244.98   16.60
   0  -4   2  320.77   17.40
   0  -4   2  317.17   16.10
   0  -4   2  315.27   16.90
   0   4  -2  254.07   16.50
   1   4   2 4289.17  212.08
  -1  -4   2 4343.87  211.18
  -1  -4   2 4323.57  211.68
   1  -4  -2 4181.28  210.08
   1   4   2 4354.46  210.88
  -1  -4   2 4535.55  212.38
   1   4   2 4332.67  212.38
   1  -4  -2 4288.07  210.98
  -1   4  -2 4301.07  212.08
  -1   4  -2 4261.77  211.98
   1  -4  -2 4278.17  212.58
  -1  -4   2 4320.77  212.18
   1   4   2 4330.17  210.68
   1   4  -2 4410.56  212.98
  -1  -4  -2 4263.17  211.88
   1   4  -2 4165.48  211.88
  -1   4   2 4359.06  212.78
  -1   4   2 4182.78  210.88
  -1  -4  -2 4404.46  212.68
  -1  -4  -2 4221.88  210.28
   1   4  -2 4223.38  211.08
  -1   4   2 4269.27  210.98
  -1  -4  -2 4000.20  210.08
   1  -4   2 4437.76  212.08
   1  -4   2 4301.77  212.28
   1   4  -2 4377.26  211.78
   1  -4   2 4402.86  210.58
  -2   4  -2  691.43   37.50
  -2  -4   2  680.53   40.50
   2   4   2  777.42   38.10
  -2  -4   2  781.12   38.80
   2  -4  -2  674.03   37.30
   2  -4  -2  689.83   37.20
  -2   4  -2  693.23   38.60
   2  -4  -2  670.43   38.90
  -2   4  -2  708.43   38.60
   2   4   2  777.72   39.10
  -2  -4   2  767.02   38.00
  -2  -4   2  781.72   39.10
   2  -4  -2  690.23   36.80
   2  -4   2  795.62   38.90
   2   4  -2  696.33   37.90
   2   4  -2  659.73   38.20
  -2   4   2  751.62   37.90
   2  -4   2  764.92   37.50
  -2  -4  -2  702.03   39.00
   2  -4   2  803.32   39.10
   2   4  -2  696.33   38.60
  -2  -4  -2  692.13   38.60
  -2  -4  -2  701.63   37.40
  -2  -4  -2  695.93   37.40
  -2   4   2  774.62   36.90
   2  -4   2  780.82   39.20
   2   4  -2  644.64   38.30
  -2   4   2  774.42   39.60
  -3  -4   2 1813.72   93.09
  -3   4  -2 1908.81   92.09
   3  -4  -2 1932.91   91.99
   3   4   2 1743.23   92.09
  -3  -4   2 1721.63   92.79
  -3   4  -2 1954.10   92.79
   3   4   2 1864.51   93.09
  -3   4  -2 1731.33   92.69
   3  -4  -2 1846.02   95.49
   3   4   2 1818.32   92.39
   3   4   2 1780.82   92.99
   3  -4  -2 1906.01   91.99
  -3  -4   2 1704.93   91.29
  -3  -4   2 1766.42   92.79
   3  -4  -2 1867.21   90.09
  -3   4  -2 1839.72   92.89
   3   4  -2 1769.52   92.59
  -3  -4  -2 1931.31   91.99
   3  -4   2 1793.52   92.49
   3  -4   2 1749.12   91.69
  -3   4   2 1798.92   92.19
  -3   4   2 1809.02   93.59
  -3  -4  -2 1948.01   92.09
   3  -4   2 1747.23   92.69
   3   4  -2 1801.22   92.89
  -3   4   2 1766.72   89.99
  -3   4   2 1724.23   92.09
   3   4  -2 1942.61   91.89
   3  -4   2 1770.22   92.89
  -3  -4  -2 1877.41   92.89
  -3  -4  -2 1904.31   93.49
  -4  -4   2  223.78   13.00
  -4   4  -2  177.08   14.30
   4   4   2  194.38   14.50
   4  -4  -2  169.78   10.70
  -4   4  -2  189.88   14.00
   4   4   2  225.58   15.10
  -4  -4   2  204.98   14.60
   4  -4  -2  174.68   13.30
  -4  -4   2  193.98   15.30
   4   4   2  213.08   14.50
   4  -4  -2  158.18   14.20
   4  -4  -2  175.28   13.50
  -4  -4   2  219.58   15.40
  -4   4  -2  181.08   14.20
  -4   4  -2  190.88   14.20
   4   4   2  211.68   15.00
   4  -4   2  212.98   15.10
  -4  -4  -2  182.58   13.80
   4   4  -2  176.48   14.00
   4  -4   2  206.78   13.90
  -4   4   2  211.18   16.00
  -4  -4  -2  189.98   13.50
  -4   4   2  208.58   17.00
  -4  -4  -2  201.18   15.30
   4   4  -2  164.08   12.60
   4   4  -2  179.88   14.70
  -4  -4  -2  177.58   13.60
   4   4  -2  188.08   14.60
   4  -4   2  209.88   14.80
   4  -4   2  221.38   14.10
   5  -4  -2 1082.39   58.59
  -5  -4   2  974.70   54.89
  -5   4  -2 1050.59   54.59
  -5   4  -2  959.30   53.19
  -5   4  -2 1021.80   55.59
   5   4   2  990.20   54.29
  -5  -4   2  979.90   55.59
   5   4   2 1002.90   54.69
  -5   4  -2 1042.80   54.99
  -5   4  -2  964.50   54.39
   5   4  -2 1045.80   55.09
   5  -4   2  974.50   54.89
  -5   4   2  995.10   55.89
  -5   4   2  951.00   54.39
   5  -4   2  996.00   56.39
  -5  -4  -2 1007.60   54.29
   5   4  -2 1019.60   52.39
   5  -4   2  933.01   53.79
  -5  -4  -2 1040.40   55.89
   5  -4   2  973.70   53.49
   5   4  -2  957.60   54.29
  -6   4  -2  120.59   12.10
   6   4   2  123.99   12.90
   6   4   2  108.29   13.20
  -6   4  -2   99.99   12.90
  -6  -4   2  121.79   14.70
  -6  -4   2  118.49   15.80
   6   4  -2  107.89   10.40
  -6   4   2  128.99   15.40
  -6   4   2  132.29   13.70
   6  -4   2  125.09   13.70
  -6  -4  -2  106.49   12.60
  -6  -4  -2  102.39   13.90
   7   4   2  256.87   20.20
  -7   4  -2  263.07   21.80
  -7  -4   2  248.58   22.80
  -7   4   2  238.08   20.80
  -7   4   2  239.28   22.40
  -7  -4  -2  270.37   23.10
  -7  -4  -2  241.28   19.80
  -8  -4   2   53.49   12.80
  -8   4  -2   80.09   14.90
  -8   4   2   55.89   13.10
  -8  -4  -2   54.99   12.80
  -9  -4   2  126.09   19.70
  -9   4  -2  111.19   17.60
  -9  -4  -2  125.09   19.00
  -9   4   2  117.39   19.20
   0  -4  -3    0.50    2.00
   0  -4   3   -0.90    2.60
   0  -4  -3   -0.30    2.80
   0   4  -3    1.60    2.80
   0   4  -3    0.10    1.50
   0  -4   3    0.60    1.50
   0   4  -3   -1.30    2.40
   0  -4   3   -0.90    2.50
   0  -4   3    3.60    2.70
   0   4   3    0.70    2.20
   0   4  -3   -1.50    2.30
   0  -4  -3    0.10    2.60
   0   4   3   -2.50    2.50
   1  -4  -3   65.99    5.60
   1   4   3   60.89    4.90
   1  -4  -3   69.09    7.20
  -1  -4   3   61.79    5.70
  -1  -4   3   64.39    7.10
   1   4   3   60.59    4.80
   1   4   3   52.19    6.20
  -1   4  -3   69.69    6.80
  -1   4  -3   76.49    6.70
  -1   4  -3   68.49    4.50
  -1  -4   3   66.29    7.00
  -1   4  -3   68.19    7.20
   1   4   3   65.79    7.00
  -1  -4   3   60.99    6.30
   1   4  -3   66.99    6.70
  -1  -4  -3   72.59    7.10
  -1   4   3   56.59    4.90
  -1   4   3   51.39    4.50
   1  -4   3   61.59    4.40
  -1  -4  -3   77.09    6.80
   1  -4   3   59.09    6.90
   1  -4   3   59.59    6.70
  -1   4   3   61.39    5.70
  -1  -4  -3   74.79    7.70
   1   4  -3   59.79    6.60
   1  -4   3   64.99    7.00
   1   4  -3   65.29    6.50
  -1   4   3   58.09    7.20
   1   4  -3   62.49    5.50
  -2  -4   3   72.59    7.80
  -2   4  -3   83.89    7.70
  -2  -4   3   71.99    6.90
  -2   4  -3   68.69    7.40
  -2   4  -3   85.59    6.20
  -2  -4   3   71.89    7.30
   2  -4  -3   81.09    5.90
  -2  -4   3   78.99    7.90
   2   4   3   84.79    6.70
   2   4   3   84.29    8.10
   2   4   3   89.59    6.90
  -2   4  -3   84.49    8.40
   2  -4  -3   74.19    5.60
   2  -4  -3   73.69    5.80
   2   4   3   78.49    8.20
   2  -4  -3   66.29    8.00
  -2  -4  -3   84.49    8.00
   2   4  -3   75.99    7.70
  -2   4   3   73.19    5.90
  -2   4   3   90.49    8.90
   2  -4   3   74.69    7.80
  -2   4   3   72.39    6.50
   2  -4   3   78.69    8.00
  -2   4   3   76.39    6.50
  -2  -4  -3   85.09    8.60
   2   4  -3   77.69    7.50
   2  -4   3   83.69    6.00
   2   4  -3   81.79    7.20
   2  -4   3   73.69    7.90
  -2  -4  -3   78.79    6.00
   2   4  -3   67.49    7.00
  -2  -4  -3   79.59    7.90
   3   4   3  557.84   35.00
  -3  -4   3  554.14   31.30
   3  -4  -3  544.55   29.50
  -3  -4   3  542.65   29.60
  -3   4  -3  542.55   31.00
  -3  -4   3  558.34   31.30
   3  -4  -3  541.35   27.80
  -3  -4   3  527.05   31.30
  -3   4  -3  551.04   31.40
   3  -4  -3  567.44   31.90
   3  -4  -3  530.55   29.30
  -3   4  -3  566.74   31.30
   3   4   3  561.64   31.70
   3   4   3  558.94   30.50
  -3   4  -3  541.35   29.60
   3   4  -3  546.75   29.80
   3  -4   3  547.95   31.30
  -3   4   3  549.25   30.30
   3   4  -3  527.95   30.90
  -3   4   3  523.45   32.00
  -3  -4  -3  577.04   31.60
   3  -4   3  549.85   32.90
  -3  -4  -3  551.04   29.70
  -3  -4  -3  523.45   31.30
  -3   4   3  545.25   27.80
  -3  -4  -3  559.94   29.60
   3  -4   3  536.55   31.40
   3   4  -3  560.54   31.90
   3   4  -3  554.94   31.10
   3  -4   3  557.04   29.60
  -4   4  -3   20.30    6.50
   4   4   3   33.40    6.90
   4   4   3   35.10    6.50
   4   4   3   34.80    6.40
  -4  -4   3   23.70    4.90
  -4  -4   3   26.50    5.90
   4  -4  -3   32.00    5.60
   4   4   3   23.40    5.80
  -4   4  -3   32.60    6.60
  -4   4  -3   29.50    5.70
  -4  -4   3   30.70    6.60
  -4   4  -3   17.00    5.20
  -4  -4   3   22.50    6.20
   4  -4   3   36.90    7.10
   4   4  -3   22.90    4.50
  -4   4   3   24.20    5.30
  -4   4   3   28.10    7.20
   4   4  -3   21.50    5.30
   4   4  -3   29.40    6.50
  -4  -4  -3   26.80    7.00
   4  -4   3   24.80    5.60
  -4  -4  -3   35.30    5.70
  -4   4   3   28.10    5.70
   4  -4   3   37.70    6.00
   4  -4   3   35.30    6.40
   4   4  -3   15.10    5.50
   5   4   3  181.68   15.20
  -5   4  -3  159.78   14.50
  -5  -4   3  182.68   16.10
   5   4   3  181.78   15.00
  -5   4  -3  155.48   14.30
  -5   4  -3  167.58   14.10
   5  -4   3  182.18   13.90
   5   4  -3  154.78   14.40
  -5   4   3  186.38   16.40
   5  -4   3  193.38   15.70
   5   4  -3  163.28   12.20
  -5  -4  -3  170.48   15.10
  -5  -4  -3  154.08   15.40
  -5   4   3  177.48   15.00
   6   4   3  109.29   13.10
  -6   4  -3  108.49   12.60
  -6  -4   3  100.59   14.50
  -6  -4   3  109.49   13.60
  -6   4  -3   98.39   12.10
   6   4   3  105.49   12.90
   6  -4   3  102.89   13.10
  -6   4   3   90.99   14.40
  -6  -4  -3  102.49   13.70
  -6  -4  -3  100.89   12.80
  -6   4   3  107.59   13.00
  -7  -4   3  199.28   19.80
  -7   4  -3  140.39   15.80
  -7  -4  -3  139.49   15.70
  -7   4   3  179.48   17.20
  -7   4   3  157.88   19.00
  -7  -4  -3  139.29   17.40
  -8  -4   3   23.30   10.30
  -8   4  -3   20.10    9.00
  -8   4   3    6.70    9.10
  -8   4   3   19.90    8.80
  -8  -4  -3   32.20   10.80
  -9  -4   3   96.49   18.30
  -9   4   3  104.39   19.00
  -9  -4  -3   75.09   15.70
   0   4   4   42.10    5.50
   0   4  -4   23.70    5.30
   0  -4   4   44.70    6.60
   0  -4   4   40.30    6.10
   0   4  -4   30.30    5.00
   0  -4   4   35.20    5.60
   0   4   4   41.50    7.00
   0   4  -4   30.70    5.10
   0  -4  -4   31.30    6.10
   0  -4  -4   32.60    5.00
   0  -4  -4   28.10    6.10
   1   4   4 3795.72  194.18
  -1   4  -4 3883.61  193.58
  -1   4  -4 3872.91  193.38
   1   4   4 3791.72  193.98
  -1   4  -4 3995.20  194.38
  -1  -4   4 3936.41  194.68
   1   4   4 3919.31  191.38
  -1  -4   4 3738.33  193.88
  -1  -4   4 3814.72  192.08
   1  -4  -4 4043.90  192.88
  -1  -4   4 3705.23  193.38
   1   4   4 4017.10  191.28
   1  -4  -4 4077.09  194.68
  -1   4   4 3948.81  195.08
  -1   4   4 3979.10  191.18
  -1   4   4 3734.53  192.68
   1   4  -4 3900.31  192.08
   1   4  -4 3812.52  193.58
  -1  -4  -4 4055.09  194.98
   1   4  -4 3869.91  193.38
  -1  -4  -4 4020.80  194.58
   1  -4   4 3830.92  194.28
  -1  -4  -4 4074.49  194.18
   1  -4   4 4001.70  194.28
   1   4  -4 4016.00  193.78
  -1   4   4 3864.31  191.28
  -2  -4   4  349.27   19.50
  -2  -4   4  339.67   20.60
  -2  -4   4  328.07   19.20
   2   4   4  332.97   20.60
   2  -4  -4  298.97   17.80
  -2   4  -4  301.17   17.20
   2   4   4  354.46   20.40
   2   4   4  349.37   18.40
  -2  -4   4  351.26   20.20
   2   4   4  352.06   18.50
  -2   4  -4  302.67   20.50
  -2   4  -4  311.97   19.80
   2  -4  -4  308.27   22.10
  -2   4  -4  315.57   19.50
  -2   4   4  349.17   18.40
  -2  -4  -4  293.97   20.00
   2  -4   4  354.26   17.30
   2   4  -4  286.47   18.80
  -2   4   4  371.16   21.70
   2  -4   4  338.67   20.50
  -2  -4  -4  297.17   20.30
   2   4  -4  301.17   19.10
  -2   4   4  349.96   18.40
   2   4  -4  290.57   19.30
   2   4  -4  278.97   19.30
  -2   4   4  338.57   18.00
   2  -4   4  343.87   20.80
  -3  -4   4 2353.36  120.89
   3   4   4 2462.75  121.79
   3  -4  -4 2284.87  121.59
  -3   4  -4 2427.36  121.59
   3  -4  -4 2363.06  118.39
   3   4   4 2464.65  119.69
  -3  -4   4 2385.36  119.29
  -3   4  -4 2316.47  120.49
   3   4   4 2467.95  119.89
  -3   4  -4 2416.66  118.69
   3  -4  -4 2262.87  118.09
  -3  -4   4 2533.85  121.69
  -3  -4   4 2480.65  120.89
   3   4   4 2392.36  120.99
  -3   4  -4 2406.76  120.69
   3  -4   4 2431.06  121.49
   3  -4   4 2538.95  121.59
  -3  -4  -4 2408.36  118.59
   3   4  -4 2281.67  120.39
  -3   4   4 2149.28  121.49
   3   4  -4 2257.97  120.39
   3  -4   4 2376.36  123.39
   3  -4   4 2495.85  118.79
  -3  -4  -4 2439.46  121.49
  -3   4   4 2416.56  119.69
   3   4  -4 2378.66  119.39
  -3   4   4 2374.86  119.59
  -3  -4  -4 2317.67  121.29
  -3  -4  -4 2423.16  118.59
   3   4  -4 2366.66  120.59
   4   4   4   95.39   11.00
  -4   4  -4   96.99   11.50
  -4  -4   4   84.29   10.90
  -4   4  -4   90.89   10.80
   4   4   4   83.79    9.50
  -4  -4   4   89.49   10.80
   4  -4  -4   93.29    8.30
  -4   4  -4   91.39    8.70
  -4  -4  -4   90.69   10.90
   4  -4   4   82.19    8.30
   4  -4   4  101.99   12.90
   4   4  -4   90.69    8.30
  -4   4   4   74.39    9.30
  -4   4   4   79.19   11.60
  -4  -4  -4  100.59    8.40
  -4  -4  -4   97.39   11.30
   4   4  -4   94.59   10.10
  -5  -4   4 1376.66   74.49
  -5   4  -4 1383.46   73.69
   5   4   4 1373.06   74.19
  -5  -4   4 1407.16   74.39
   5   4   4 1375.56   73.09
  -5   4   4 1398.76   75.49
  -5  -4  -4 1397.66   74.49
  -5  -4  -4 1384.66   74.39
  -5   4   4 1345.17   73.09
   5  -4   4 1488.95   74.69
   5   4  -4 1255.27   70.09
  -6  -4   4   44.20    9.60
  -6   4  -4   28.70    7.90
   6   4   4   42.90    9.10
  -6  -4   4   50.79   11.10
  -6   4  -4   26.30    8.50
   6   4   4   41.90    9.20
  -6  -4  -4   33.90    8.80
  -6   4   4   33.00   10.50
  -6   4   4   37.60    8.60
   6  -4   4   33.90    8.60
  -6  -4  -4   34.90    9.90
  -7  -4   4  211.28   21.70
  -7   4  -4  225.08   19.20
  -7  -4   4  199.98   21.40
  -7   4  -4  233.28   19.40
  -7  -4  -4  262.97   29.40
  -7   4   4  215.08   19.90
  -7  -4  -4  212.98   20.70
  -7   4   4  203.58   21.60
   8   4   4  124.09   16.50
  -8  -4   4   76.39   16.00
  -8   4   4  106.99   15.60
  -8  -4  -4  126.59   17.30
  -8   4   4   88.19   16.80
   0   4   5    0.90    3.00
   0  -4  -5   -0.80    2.40
   0  -4  -5    1.50    3.00
   0  -4  -5   -0.20    3.70
   0  -4  -5   -1.40    3.10
   0   4  -5   -0.20    2.20
   0   4  -5    1.50    2.80
   0   4   5   -1.10    3.90
   0  -4   5   -2.80    2.70
   0  -4   5   -1.00    2.90
   0   4  -5    0.90    3.30
   0  -4   5    5.50    3.90
   1  -4  -5   57.49    6.80
  -1   4  -5   75.69    7.50
  -1  -4   5   82.39    8.50
   1   4   5   73.69    8.40
  -1  -4   5   74.79    6.20
  -1   4  -5   74.79    7.00
  -1   4  -5   66.29    8.20
   1  -4  -5   75.09    7.00
   1  -4  -5   67.79    8.00
  -1  -4   5   75.79    8.80
  -1  -4   5   63.49    7.40
   1   4  -5   78.49    8.10
   1  -4   5   70.29    8.40
   1  -4   5   82.59    8.50
   1   4  -5   67.19    5.80
  -1   4   5   64.59    9.30
  -1  -4  -5   65.59    8.00
  -1  -4  -5   63.79    8.00
   1   4  -5   69.59    7.10
   1   4  -5   71.39    7.20
  -1  -4  -5   75.89    8.90
   1  -4   5   79.39    8.20
  -1  -4  -5   84.19    8.40
  -1   4   5   72.09    7.10
  -2  -4   5  142.29   11.40
   2   4   5  148.39    9.70
   2   4   5  156.38    9.80
  -2   4  -5  151.48   11.30
   2   4   5  139.89   12.30
   2   4   5  128.59   11.30
   2  -4  -5  137.89   11.90
  -2  -4   5  137.79   10.60
   2  -4  -5  148.09    9.60
  -2  -4   5  156.98   12.80
  -2  -4   5  139.29   10.70
  -2   4  -5  126.39   12.10
   2  -4  -5  139.39    9.80
  -2   4  -5  139.29   10.70
  -2  -4  -5  137.29   11.60
   2   4  -5  122.29   10.50
  -2  -4  -5  156.98   12.80
  -2  -4  -5  144.69   12.10
   2  -4   5  158.48   12.50
   2   4  -5  142.09   11.00
   2  -4   5  142.39   12.10
  -2   4   5  144.59    9.50
   2   4  -5  128.19   10.10
  -2  -4  -5  150.68   12.10
  -2   4   5  130.79    9.50
  -2   4   5  141.39   14.20
  -2   4   5  123.89    9.20
   2  -4   5  137.19   11.70
   2   4  -5  138.19   10.80
   3   4   5   93.19    8.40
  -3  -4   5   97.39    9.90
   3  -4  -5   77.09    6.10
   3  -4  -5   78.49    6.10
   3   4   5  100.59   10.70
  -3  -4   5  101.39    8.30
  -3   4  -5   73.09   10.10
  -3   4  -5   84.69    9.20
   3   4   5  107.69    8.60
   3   4   5  105.99    9.80
  -3  -4   5  104.19   10.90
  -3   4  -5   69.79    6.70
   3   4  -5   70.89    8.40
  -3   4   5   98.49    8.50
   3  -4   5  120.29   10.90
   3   4  -5   91.79   13.20
  -3  -4  -5   79.79   10.20
  -3   4   5   83.29   10.90
  -3  -4  -5   89.19    6.50
   3   4  -5   74.39    8.20
  -3   4   5   98.09    8.10
  -3  -4  -5   74.79   10.80
   4   4   5   24.70    7.10
  -4   4  -5    2.60    3.70
   4   4   5    5.40    4.30
  -4  -4   5   13.20    6.00
  -4  -4   5   16.40    6.10
  -4   4  -5    4.00    5.60
   4   4  -5    4.50    3.50
   4  -4   5   14.10    6.10
  -4  -4  -5   10.00    5.80
  -4  -4  -5    6.50    6.00
  -4   4   5    0.90    5.50
  -4   4   5   12.40    5.00
   5   4   5  262.77   20.20
  -5  -4   5  260.67   21.60
  -5  -4   5  278.37   21.70
   5   4   5  279.07   21.90
  -5   4  -5  306.07   19.30
  -5   4  -5  318.27   22.20
  -5   4   5  275.17   23.00
  -5  -4  -5  300.27   22.00
  -5  -4  -5  322.77   22.80
  -5   4   5  256.77   20.10
   5  -4   5  289.37   21.70
  -6   4  -5  166.98   17.30
  -6   4  -5  137.29   15.30
  -6  -4   5  203.98   18.50
  -6  -4   5  194.48   18.90
  -6   4   5  164.98   16.40
  -6  -4  -5  164.58   17.20
  -6  -4  -5  169.18   17.10
  -6   4   5  172.28   18.70
   6  -4   5  189.08   17.60
  -7   4  -5  316.87   24.60
  -7  -4   5  296.97   25.60
   7   4   5  304.27   24.40
  -7  -4   5  300.07   25.20
  -7  -4  -5  306.37   25.10
  -7   4   5  306.17   24.40
  -7  -4  -5  325.77   25.30
  -7   4   5  295.87   26.40
   7  -4   5  278.57   26.50
   8   4   5  119.49   16.30
  -8  -4   5  101.59   16.90
  -8  -4  -5  104.19   18.40
  -8   4   5   86.79   15.20
  -8   4   5  115.99   18.40
  -8  -4  -5   68.19   13.80
   0  -4  -6  395.56   24.70
   0  -4  -6  395.26   23.90
   0   4  -6  379.26   22.50
   0  -4   6  322.77   22.00
   0   4   6  323.97   22.00
   0  -4  -6  400.16   23.40
   0  -4  -6  368.66   22.50
   0  -4   6  312.97   22.50
   0   4  -6  376.26   21.10
   0   4  -6  384.76   25.00
   0   4   6  335.97   23.40
  -1   4  -6 2661.03  134.99
  -1   4  -6 2502.35  132.69
  -1  -4   6 2662.03  134.99
   1  -4  -6 2664.93  133.29
  -1  -4   6 2711.03  134.19
  -1  -4   6 2836.72  131.39
   1  -4  -6 2630.84  133.09
   1  -4  -6 2554.04  134.29
   1   4   6 2813.42  134.79
   1  -4   6 2760.72  135.29
   1  -4   6 2843.82  134.59
   1   4  -6 2579.04  132.59
   1   4  -6 2572.04  133.79
  -1  -4  -6 2459.75  134.59
  -1  -4  -6 2526.55  134.19
  -1   4   6 2984.40  136.09
  -1  -4  -6 2599.14  134.89
   1   4  -6 2488.95  131.09
  -1   4   6 2741.03  133.19
   1  -4   6 2642.44  136.59
  -1  -4  -6 2619.44  134.69
   2   4   6  608.84   33.30
   2   4   6  595.94   30.00
   2  -4  -6  535.65   32.80
   2  -4  -6  530.55   30.40
  -2  -4   6  563.14   31.80
  -2  -4   6  601.24   33.90
  -2  -4   6  587.24   31.30
   2   4   6  609.64   30.20
  -2   4  -6  554.54   33.70
   2   4   6  610.04   34.00
   2  -4  -6  503.05   30.40
  -2   4  -6  503.35   31.20
  -2  -4  -6  532.05   33.50
   2   4  -6  560.84   31.40
  -2  -4  -6  540.85   32.50
  -2  -4  -6  521.55   32.70
   2   4  -6  516.35   31.70
   2   4  -6  542.05   30.90
  -2   4   6  613.24   30.00
   2  -4   6  617.84   33.20
  -2   4   6  595.14   34.20
  -2   4   6  579.84   29.70
  -3  -4   6  986.60   54.59
  -3  -4   6 1032.70   56.29
   3  -4  -6 1028.30   51.99
   3   4   6  975.80   53.29
  -3   4  -6 1054.09   51.49
   3   4   6  994.70   55.29
   3   4   6 1004.00   56.49
  -3   4  -6 1112.39   57.39
  -3   4   6 1011.20   56.89
  -3  -4  -6 1012.80   55.39
  -3  -4  -6 1061.89   55.89
   3  -4   6  991.40   55.79
   3   4  -6 1029.80   54.49
   3   4  -6 1042.20   54.19
  -3  -4  -6 1062.69   57.19
  -3   4   6  994.50   53.39
   4   4   6  534.35   33.90
  -4  -4   6  557.74   33.70
  -4   4  -6  549.85   34.20
  -4  -4   6  567.14   33.10
   4   4   6  533.85   31.40
   4   4  -6  498.85   30.10
   4  -4   6  540.95   33.20
  -4  -4  -6  545.45   33.10
  -4  -4  -6  547.15   34.40
  -4   4   6  526.35   31.30
  -4   4   6  547.05   34.50
  -5  -4   6  639.54   39.20
  -5   4  -6  686.43   39.80
  -5  -4   6  568.04   38.20
  -5  -4  -6  688.73   40.30
  -5   4   6  572.04   39.70
  -5  -4  -6  696.33   39.10
   5  -4   6  585.74   38.20
  -5   4   6  616.94   37.10
  -6  -4   6  167.18   17.50
  -6   4  -6  163.38   17.40
  -6  -4   6  156.58   18.80
   6   4   6  138.69   15.40
  -6  -4  -6  190.08   18.30
   6  -4   6  141.99   16.60
  -6   4   6  149.49   18.60
  -6  -4  -6  139.59   16.30
  -6   4   6  138.99   15.70
   7   4   6  143.79   16.80
  -7   4  -6  174.58   18.10
  -7  -4   6  117.09   17.70
  -7  -4   6  120.59   17.20
  -7   4   6  118.89   18.60
  -7  -4  -6  193.18   18.80
  -7   4   6  134.49   16.70
   7  -4   6  130.29   16.90
   8   4   6    7.80    8.00
  -8  -4   6   20.00   11.90
  -8  -4  -6   13.40    8.80
  -8   4   6    7.60    8.30
  -8   4   6    1.00    9.20
  -8  -4  -6   15.50    9.70
   0  -4  -7   -4.10    3.00
   0   4  -7    2.40    4.50
   0   4  -7    1.20    2.60
   0  -4  -7    6.80    5.20
   0  -4  -7    1.70    4.00
   0  -4   7   -1.90    4.30
   0   4   7    3.60    5.70
   0  -4  -7   -3.20    3.80
  -1  -4   7  109.49   12.30
   1  -4  -7  124.49   11.40
  -1   4  -7  125.49   12.90
  -1  -4   7  113.29   11.00
  -1  -4   7  121.79    8.90
   1  -4  -7  115.39   11.40
  -1   4  -7  118.29    9.70
   1  -4  -7  112.89   10.60
   1  -4   7  112.59   11.70
  -1  -4  -7  128.09   11.40
   1   4  -7  125.29   12.10
   1   4  -7  124.59    9.70
  -1   4   7  123.19   13.30
  -1  -4  -7  119.09   12.30
   1   4  -7  117.49    8.40
  -1  -4  -7  142.49   12.60
  -2  -4   7  199.88   16.80
   2   4   7  233.68   13.50
  -2   4  -7  220.28   17.80
  -2  -4   7  196.78   14.90
   2  -4  -7  195.98   14.10
  -2  -4   7  207.58   14.20
   2  -4  -7  180.18   14.10
   2   4  -7  218.58   17.60
   2  -4   7  242.88   16.90
  -2   4   7  203.28   12.70
  -2  -4  -7  217.98   16.10
  -2  -4  -7  189.68   17.00
  -2   4   7  210.78   13.00
  -2   4   7  235.98   18.10
  -3  -4   7  708.13   41.10
  -3  -4   7  640.84   40.70
  -3   4  -7  670.53   41.60
   3   4  -7  681.63   38.70
  -3   4   7  734.23   42.20
  -3   4   7  703.33   37.80
  -3  -4  -7  723.93   40.30
   3  -4   7  717.13   40.70
  -3  -4  -7  679.03   41.60
  -4  -4   7   58.59   10.40
   4   4   7   61.89    8.70
  -4   4  -7   29.80    8.80
  -4  -4   7   39.80    9.30
   4  -4   7   47.50    9.20
  -4   4   7   42.70   10.20
  -4  -4  -7   52.49   10.00
  -4   4   7   48.10    8.00
  -4  -4  -7   50.59   10.20
  -5  -4   7  356.76   28.00
  -5  -4   7  377.66   27.80
  -5   4  -7  409.96   29.20
   5   4   7  409.76   26.50
   5  -4   7  411.26   28.40
  -5   4   7  401.96   35.90
  -5  -4  -7  436.66   30.00
  -5  -4  -7  441.96   28.20
  -5   4   7  388.36   26.30
   6   4   7   43.80    9.50
  -6  -4   7   42.90   10.60
  -6  -4   7   45.80   10.90
  -6   4  -7   48.60   11.70
  -6  -4  -7   39.60   10.50
  -6   4   7   39.00    9.30
  -6  -4  -7   51.99   11.90
   6  -4   7   47.80   11.10
  -6   4   7   36.40   11.20
  -7  -4   7   60.19   13.30
  -7   4  -7   77.39   14.50
  -7  -4   7   64.99   13.60
   7   4   7   76.29   13.50
  -7  -4  -7   55.69   12.50
  -7   4   7   71.39   12.90
   7  -4   7   53.89   12.30
  -7   4   7   47.50   12.50
   0  -4  -8 1249.68   65.79
   0  -4  -8 1216.58   64.99
   0   4  -8 1185.18   65.59
   0  -4  -8 1136.59   64.19
   0  -4   8 1264.07   65.49
   1  -4  -8 1986.80   96.09
  -1   4  -8 1909.81   96.09
  -1  -4   8 1668.83   94.79
   1  -4  -8 1896.91   93.79
   1  -4  -8 1828.62   93.59
  -1  -4  -8 1845.12   95.29
   1   4  -8 1893.11   94.89
  -1   4   8 1634.34   94.99
   1  -4   8 1648.24   94.09
  -1  -4  -8 1764.02   93.79
  -1  -4  -8 1886.51   94.79
  -2  -4   8  401.16   26.60
   2  -4  -8  344.87   23.20
   2   4   8  417.46   22.10
  -2   4  -8  387.86   27.20
  -2   4   8  423.86   22.00
  -2  -4  -8  385.16   25.20
  -2  -4  -8  318.47   25.70
   2  -4   8  428.76   26.20
   2   4  -8  360.26   24.60
  -2   4   8  399.86   27.10
   3   4   8  702.63   38.60
  -3  -4   8  674.43   42.10
  -3   4  -8  761.82   43.90
   3  -4   8  650.43   41.10
   3   4  -8  702.13   40.00
  -3   4   8  672.83   38.40
  -3  -4  -8  805.42   41.80
  -3  -4  -8  770.12   43.90
  -3   4   8  663.03   42.60
  -4   4  -8   36.10   10.00
  -4  -4   8   55.19   10.40
   4   4   8   58.39    9.20
   4  -4   8   37.20    8.50
  -4   4   8   56.09    9.10
  -4  -4  -8   42.50    9.00
  -4  -4  -8   41.80   10.10
  -4   4   8   53.99   11.70
  -5  -4   8  471.95   32.80
  -5   4  -8  414.26   32.90
   5   4   8  536.55   31.20
  -5  -4   8  495.45   33.40
  -5  -4  -8  420.26   32.90
   5  -4   8  546.25   33.50
  -5   4   8  501.95   30.80
  -5   4   8  468.65   34.00
  -6   4  -8   26.70   10.10
   6   4   8   34.00    9.10
  -6  -4   8   46.20   11.10
  -6  -4   8   46.50   10.80
  -6   4   8   62.89   11.20
  -6   4   8   34.30   11.50
  -6  -4  -8   49.80   12.30
   6  -4   8   47.70   11.30
  -7  -4   8   76.89   15.60
   7   4   8  154.48   25.40
  -7   4  -8   77.89   14.80
  -7  -4   8  107.59   17.10
   7  -4   8   83.09   15.20
  -7   4   8   97.19   19.00
   0  -4   9    2.10    5.70
   0   4  -9   -2.20    5.90
   0  -4  -9   -2.40    4.70
   0  -4  -9    1.00    5.80
   1  -4  -9   89.59   10.80
   1  -4  -9   83.59   12.10
  -1  -4   9   81.99   12.40
  -1   4  -9   93.59   13.00
  -1   4   9   68.49   11.80
   1   4  -9   80.89   12.00
  -1  -4  -9   74.79   11.80
   1  -4   9   75.19   11.40
  -1  -4  -9  102.39   11.80
  -2  -4   9   71.39   11.80
   2   4   9   65.39    7.70
  -2   4  -9   84.29   13.10
  -2   4   9   80.19    7.80
   2  -4   9   76.29   11.50
  -2  -4  -9   73.89   10.40
  -2  -4  -9   82.39   12.80
  -2   4   9   70.59   12.20
   2   4  -9   83.49   11.70
  -3   4  -9    8.00    7.50
   3   4   9    1.30    4.10
  -3  -4   9   15.90    7.60
  -3   4   9    3.60    4.30
   3  -4   9    7.90    6.50
  -3  -4  -9    2.40    6.50
  -3   4   9   -3.00    6.60
  -4  -4   9  121.29   15.20
  -4   4  -9  135.79   17.20
   4   4   9  114.29   12.00
  -4   4   9  107.59   20.50
  -4   4   9  113.99   12.30
   4  -4   9  125.09   14.70
  -4  -4  -9  130.89   16.70
  -5  -4   9  111.69   16.00
   5   4   9  126.99   13.50
  -5   4  -9  112.89   17.00
  -5  -4  -9  129.89   17.40
   5  -4   9  110.69   15.00
  -5   4   9   94.09   16.60
  -5   4   9  113.29   13.30
   6   4   9   26.20    8.60
  -6  -4   9   21.00    9.20
  -6   4  -9   11.50    9.00
  -6  -4  -9   16.40    9.20
   6  -4   9   36.80   10.50
  -6   4   9   11.80    8.90
  -6   4   9   29.00    8.70
   0  -4 -10   36.10    8.50
   0  -4  10   71.89   11.70
   0   4 -10   53.89   11.30
  -1  -4  10  605.24   34.80
   1  -4 -10  537.65   34.10
   1  -4 -10  513.75   32.70
  -1   4 -10  525.75   37.10
   1  -4  10  541.55   33.90
   1   4 -10  503.05   33.90
  -1  -4 -10  519.75   34.80
  -2  -4  10   20.10    8.00
  -2   4 -10   15.80    8.40
   2   4  10   41.40    6.70
  -2   4  10   26.50    5.30
   2  -4  10   27.50    8.30
  -2  -4 -10   20.90    8.50
   2   4 -10   22.70    7.60
  -3   4 -10  540.25   34.70
   3   4  10  441.26   27.60
  -3  -4  10  460.25   32.00
  -3  -4 -10  544.95   34.80
   3  -4  10  446.86   31.30
  -3   4  10  474.75   27.70
  -3   4  10  433.06   32.40
  -4   4 -10   80.09   15.90
   4   4  10  132.09   12.90
  -4  -4  10  127.99   15.80
  -4   4  10  109.69   16.00
  -4  -4 -10  107.09   16.50
  -4   4  10  128.59   12.80
   4  -4  10  128.99   15.40
  -5   4 -10  339.97   29.00
  -5  -4  10  340.57   27.50
   5   4  10  343.97   24.30
  -5   4  10  325.87   28.60
  -5   4  10  329.17   24.30
  -5  -4 -10  371.46   29.60
   5  -4  10  370.26   27.40
   0  -4  11    8.90    7.40
   0  -4 -11    9.00    7.00
   0   4 -11   -8.10    5.90
  -1  -4  11   46.20   10.20
  -1   4 -11   41.50   10.80
  -1  -4 -11   75.69   13.10
   1  -4  11   50.39   10.60
   2   4  11    9.30    4.40
  -2  -4  11   10.30    7.40
  -2   4 -11   10.10    8.20
  -2  -4 -11   11.20    8.10
   2  -4  11   19.40    7.90
  -3   4 -11   65.39   13.90
  -3  -4  11   67.69   12.60
   3   4  11   77.29    9.80
  -3  -4 -11   54.89   12.40
  -3   4  11   61.99    9.00
   3  -4  11   80.19   13.10
  -4   4 -11   44.80   12.10
   4   4  11   47.40    9.60
  -4  -4  11   70.59   13.20
   4  -4  11   32.90    9.80
  -4  -4 -11   23.50    9.70
  -4   4  11   47.70    9.40
  -5   4 -11   27.10   11.20
  -5  -4 -11   44.40   12.80
   0   4 -12   94.39   15.50
   0  -4 -12  107.89   22.40
   0  -4  12  101.29   14.40
  -1   4 -12  434.06   31.90
  -1  -4  12  389.06   28.80
  -1  -4 -12  391.76   30.10
   1  -4  12  420.06   29.20
  -2  -4  12   59.29   11.60
   2   4  12   56.19    8.50
  -2   4 -12   49.40   12.50
  -2   4  12   68.09    8.30
  -2  -4 -12   71.59   14.10
   2  -4  12   65.39   12.70
  -3  -4  12  219.68   21.40
   3   4  12  221.48   22.80
  -3   4 -12  272.67   27.30
   3  -4  12  246.28   21.80
   0   4 -13   -1.00    7.20
   0  -4  13   -5.20    6.40
  -1  -4  13   43.50   10.90
  -1   4 -13   69.69   22.60
  -1  -4 -13   52.29   11.70
   1  -4  13   44.40   10.60
   0   5   0    2.20    2.50
   0  -5   0    0.60    2.30
   0  -5   0    1.30    2.90
   0  -5   0   -0.50    2.10
   0  -5   0    2.10    2.40
   0  -5   0    1.20    2.20
   0   5   0    2.30    2.60
   0   5   0   -2.10    2.10
   1  -5   0  105.99    8.20
   1   5   0   96.29    8.10
  -1   5   0  106.19    8.80
   1  -5   0  104.39    7.90
  -1   5   0  110.29    8.20
   1   5   0  102.99    8.40
  -1   5   0  101.89    8.30
  -1   5   0  100.99    7.90
   1   5   0  100.59    8.40
  -1  -5   0  104.19    7.90
   1  -5   0  105.69    7.80
   1  -5   0  102.89    8.70
  -1  -5   0  108.69    8.10
  -1  -5   0  101.29    8.60
   1   5   0  103.79    7.90
  -2  -5   0    5.90    2.90
   2   5   0    0.70    2.70
   2  -5   0    4.70    3.20
   2  -5   0    2.70    3.00
   2   5   0    2.80    2.50
  -2   5   0    3.60    2.60
   2  -5   0    4.40    2.80
   2   5   0    4.60    3.10
  -2   5   0    4.50    3.00
  -2  -5   0    8.80    3.10
  -2   5   0    5.00    2.90
  -2  -5   0    3.20    2.90
  -2   5   0    5.80    3.60
   2  -5   0    5.90    2.70
  -2  -5   0    8.30    3.00
   2   5   0    1.90    2.80
   3  -5   0   33.20    5.80
   3   5   0   20.70    4.60
  -3  -5   0   35.30    5.60
   3   5   0   22.40    5.80
  -3   5   0   26.40    5.30
  -3  -5   0   24.40    4.70
   3  -5   0   25.70    5.20
  -3  -5   0   29.10    6.00
   3  -5   0   38.30    5.60
  -3   5   0   22.40    5.50
   3  -5   0   27.50    4.70
  -3   5   0   25.20    5.10
  -3   5   0   23.80    4.80
   3   5   0   31.60    6.30
  -4  -5   0   59.89    7.80
   4   5   0   63.29    8.50
  -4  -5   0   63.69    7.40
  -4  -5   0   66.39    8.50
   4   5   0   59.49    8.00
   4  -5   0   56.69    7.40
   4   5   0   57.39    7.90
  -4   5   0   67.29   11.60
  -4   5   0   59.29    8.40
  -4   5   0   64.99    6.80
   4  -5   0   56.79    7.70
   4  -5   0   71.79    8.70
   4  -5   0   62.39    6.50
  -4  -5   0   57.99    9.40
  -4   5   0   73.99    8.40
  -5   5   0   14.50    4.20
   5  -5   0   12.80    3.70
  -5   5   0   12.00    6.40
  -5   5   0   17.00    5.90
  -5  -5   0   12.00    4.30
  -5  -5   0    6.90    5.10
   5   5   0   11.70    5.80
   5  -5   0   14.20    5.80
  -5  -5   0    5.70    5.50
   6   5   0   11.40    6.30
  -6  -5   0    4.20    7.00
  -6   5   0   23.20    7.20
  -6   5   0   16.10    6.80
   6   5   0   13.90    5.80
  -7   5   0    2.80    7.30
  -7  -5   0    2.40    7.60
  -7   5   0    4.90    7.50
  -8  -5   0  143.29   19.00
  -8   5   0  162.08   19.00
  -9   5   0    4.80   12.00
  -9  -5   0    9.10    9.30
   0  -5   1 7042.20  327.67
   0  -5   1 6663.03  327.27
   0  -5   1 6935.51  327.67
   0  -5   1 6915.41  326.97
   0  -5   1 6744.43  327.17
   0  -5  -1 6554.54  326.97
   0   5  -1 6442.85  327.37
   0   5   1 6498.25  327.97
   0  -5  -1 6505.05  327.97
   0  -5  -1 6829.12  326.27
   0   5  -1 6509.75  327.47
   0  -5  -1 6443.96  328.07
   1  -5  -1  148.19   11.40
   1  -5  -1  151.38   10.10
   1   5   1  156.48   10.90
  -1  -5   1  156.58   11.00
   1   5   1  145.89   10.90
  -1   5  -1  151.38   10.90
  -1  -5   1  158.08   10.60
  -1   5  -1  155.68   10.70
   1   5   1  153.28   10.50
  -1  -5   1  157.58   10.50
  -1   5  -1  159.98   10.90
   1  -5  -1  159.98   10.10
  -1   5  -1  146.19   10.50
   1  -5  -1  135.39    9.50
   1  -5   1  160.18   10.80
   1  -5   1  167.48   14.70
   1  -5   1  159.38   10.70
  -1  -5  -1  150.48    9.70
   1   5  -1  140.19   10.40
   1   5  -1  157.68   11.10
  -1   5   1  152.58   10.10
  -1  -5  -1  155.98   10.70
  -1  -5  -1  161.08   10.10
   1  -5   1  160.68   10.60
  -1  -5  -1  153.68   11.40
   1   5  -1  141.19   10.20
   1   5  -1  166.18   11.00
  -1   5   1  153.28   10.10
  -1   5   1  171.58   11.90
   2   5   1 2691.93  129.69
  -2  -5   1 2695.63  129.79
   2  -5  -1 2492.05  128.89
  -2   5  -1 2445.06  129.59
   2  -5  -1 2424.36  130.49
   2   5   1 2715.73  130.69
   2   5   1 2817.42  130.59
  -2  -5   1 2781.52  130.49
  -2  -5   1 2717.93  130.29
  -2  -5   1 2656.43  130.29
  -2   5  -1 2460.35  129.69
   2  -5  -1 2405.66  129.09
   2   5   1 2725.23  130.09
  -2   5  -1 2402.86  130.09
  -2  -5  -1 2383.36  129.79
  -2   5   1 2801.62  129.09
  -2  -5  -1 2397.76  129.39
   2  -5   1 2755.22  129.79
  -2   5   1 2805.12  131.09
  -2   5   1 2670.73  129.89
   2   5  -1 2413.46  129.89
   2  -5   1 2731.53  130.49
   2  -5   1 2653.83  130.09
  -2  -5  -1 2426.06  129.29
   2   5  -1 2423.96  129.69
  -2   5   1 2667.13  129.79
   2  -5   1 2816.12  130.09
   3  -5  -1    5.60    3.80
   3   5   1   15.70    5.30
   3   5   1    9.00    3.80
  -3   5  -1   13.00    3.90
  -3  -5   1   13.60    4.30
  -3   5  -1    9.60    3.70
   3   5   1   13.70    4.20
  -3  -5   1   15.00    3.60
   3   5   1   10.80    3.80
   3  -5  -1   13.30    3.30
  -3  -5   1   13.90    4.20
  -3   5  -1   10.80    4.30
  -3  -5   1   11.60    4.70
   3  -5  -1    8.60    3.40
  -3   5  -1   16.50    4.50
   3  -5  -1   21.30    4.60
  -3   5   1   11.30    3.10
   3  -5   1   11.20    3.60
   3   5  -1   13.10    4.30
   3  -5   1   12.20    3.90
  -3   5   1   12.10    4.70
   3  -5   1    5.60    3.50
  -3  -5  -1   12.00    3.80
  -3  -5  -1   22.10    5.60
  -3   5   1    8.10    3.70
  -3  -5  -1   11.20    3.50
  -3  -5  -1   11.50    4.00
   3  -5   1    8.80    3.50
  -3   5   1   12.30    4.30
   3   5  -1   10.20    4.30
   3   5  -1   14.30    4.00
   3   5  -1   10.60    4.40
   4   5   1 2380.86  120.59
   4  -5  -1 2275.67  120.29
  -4  -5   1 2468.45  121.19
  -4  -5   1 2562.34  122.09
   4   5   1 2472.25  121.19
  -4   5  -1 2358.76  120.79
   4  -5  -1 2266.97  120.09
   4   5   1 2573.14  120.99
  -4   5  -1 2288.57  120.89
  -4   5  -1 2393.66  121.19
  -4  -5   1 2346.17  119.59
  -4   5  -1 2434.76  119.79
   4  -5  -1 2209.18  120.89
   4  -5  -1 2228.58  118.19
  -4  -5   1 2465.15  121.19
  -4  -5  -1 2344.47  121.59
   4  -5   1 2386.16  120.49
   4   5  -1 2364.66  121.19
  -4   5   1 2432.96  120.79
  -4  -5  -1 2284.97  120.29
  -4   5   1 2479.25  121.89
   4   5  -1 2248.68  120.69
  -4  -5  -1 2368.76  120.49
  -4  -5  -1 2213.88  119.99
  -4   5   1 2514.55  118.29
  -4   5   1 2351.96  122.49
   4  -5   1 2394.96  120.89
   4  -5   1 2546.45  121.49
   4  -5   1 2410.36  119.79
   5   5   1   21.10    6.00
  -5   5  -1   15.90    6.20
   5  -5  -1   12.30    5.80
  -5  -5   1   15.00    5.20
   5   5   1   20.40    6.70
  -5   5  -1   15.90    6.50
  -5  -5   1   13.70    5.10
  -5  -5   1   12.50    5.90
  -5  -5   1   16.20    7.20
  -5   5  -1   11.20    4.80
  -5   5   1   28.50    6.70
   5  -5   1   24.50    6.70
   5   5  -1   16.20    5.20
  -5   5   1   25.60    7.60
   5   5  -1   18.70    6.40
  -5  -5  -1   16.00    5.10
   5  -5   1   19.90    5.40
  -5  -5  -1    8.30    6.20
   5  -5   1   22.30    5.30
  -5   5   1   22.90    4.20
  -5  -5  -1   17.30    5.80
   6   5   1  944.61   53.69
  -6   5  -1  971.40   53.69
  -6  -5   1  959.70   55.09
   6   5   1  923.91   52.09
  -6  -5  -1  991.90   54.99
   6   5  -1  944.91   51.29
  -6   5   1  910.01   53.19
  -6   5   1  926.61   54.49
   6   5  -1  910.01   53.29
  -7  -5   1    7.70    7.90
  -7   5  -1   24.10    9.10
   7   5   1   26.00    7.50
   7   5   1   28.40    8.50
  -7   5   1   21.20    9.40
  -7  -5  -1   27.60    9.40
  -7   5   1   14.90    7.20
  -8  -5   1  267.47   25.30
  -8   5  -1  328.77   26.00
  -8   5   1  260.87   25.50
  -8  -5  -1  290.77   25.90
  -9   5  -1    0.90    8.20
  -9  -5   1   10.50   10.80
  -9   5   1   -0.50    8.80
  -9  -5  -1   -5.30    8.60
   0  -5  -2   -1.60    3.00
   0   5  -2   -0.60    2.40
   0   5  -2    0.60    2.70
   0  -5  -2    0.30    1.40
   0  -5  -2   -0.90    2.90
   0  -5  -2   -1.10    2.00
   0   5   2   -0.20    2.20
   0  -5   2   -0.60    2.40
   0   5  -2    2.30    2.80
   0  -5   2    3.00    2.60
   0  -5  -2    0.30    1.30
   0  -5   2    2.10    2.10
   0  -5   2    1.10    2.80
   0   5   2    6.70    3.70
   0   5   2   -1.20    1.80
   0  -5   2    1.40    3.20
   0   5   2   -0.70    1.80
   1   5   2  150.88   11.20
   1  -5  -2  157.58    9.10
  -1  -5   2  135.99    9.80
   1  -5  -2  141.19    9.70
  -1  -5   2  135.89   10.20
  -1  -5   2  163.58   11.40
  -1   5  -2  145.29   10.90
   1  -5  -2  133.49    8.70
   1   5   2  147.59    9.90
   1   5   2  146.19   10.90
   1   5   2  143.19    9.40
  -1   5  -2  153.78   11.00
  -1   5  -2  150.18   10.80
  -1   5  -2  147.29    9.70
   1  -5  -2  158.88   11.70
  -1   5   2  144.29    9.80
   1  -5   2  157.48   11.30
  -1  -5  -2  154.48    8.90
   1   5  -2  137.49   10.50
  -1  -5  -2  157.58    9.10
   1   5  -2  147.69    9.90
  -1   5   2  143.09    9.50
  -1  -5  -2  157.18   11.70
   1   5  -2  160.18   11.10
  -1   5   2  144.19    9.90
   1  -5   2  165.58   11.30
  -1   5   2  134.99   11.60
  -1  -5  -2  151.88   10.70
   1   5  -2  150.68   10.80
  -1  -5  -2  143.19   11.10
   1  -5   2  145.09   10.60
   1  -5   2  138.19    9.40
   2   5   2  106.09    8.70
  -2   5  -2   77.89    7.80
   2  -5  -2   73.89    6.20
   2  -5  -2   80.99    8.50
   2  -5  -2   75.69    6.60
   2  -5  -2   74.69    6.30
  -2   5  -2   80.29    8.00
  -2  -5   2  102.09    8.30
  -2   5  -2   76.69    6.90
  -2   5  -2   69.99    7.90
  -2  -5  -2   77.49    6.60
  -2  -5  -2   85.59    7.80
   2   5  -2   70.49    7.90
  -2   5   2  110.29    9.60
   2  -5   2  107.39    8.70
   2   5  -2   78.29    7.60
   2   5  -2   68.49    7.40
  -2  -5  -2   65.69    8.30
   2   5  -2   77.79    7.50
  -2  -5  -2   69.99    6.30
   3  -5  -2   49.60    5.90
   3   5   2   60.49    7.50
  -3   5  -2   50.69    7.00
   3   5   2   57.09    7.20
  -3   5  -2   54.19    7.50
   3  -5  -2   47.80    6.00
  -3  -5   2   60.89    7.90
  -3  -5   2   40.70    7.40
   3   5   2   58.29    7.20
   3   5   2   44.20    6.30
  -3  -5   2   50.39    7.10
   3  -5  -2   48.10    5.10
  -3  -5   2   53.99    6.30
  -3   5  -2   57.39    6.80
  -3   5  -2   54.69    7.40
   3  -5  -2   60.19    7.90
   3   5  -2   57.39    7.70
  -3   5   2   49.60    5.00
   3   5  -2   48.00    6.40
  -3  -5  -2   48.10    7.30
  -3   5   2   61.19    6.80
  -3  -5  -2   56.09    6.30
   3  -5   2   50.69    6.60
   3  -5   2   53.49    7.70
   3   5  -2   42.50    6.80
  -3   5   2   49.99    6.50
  -3   5   2   51.29    8.00
   3   5  -2   52.39    7.00
  -3  -5  -2   52.49    6.20
   3  -5   2   59.39    6.30
   3  -5   2   53.39    7.20
  -3  -5  -2   51.39    7.70
  -4   5  -2  565.14   33.10
  -4  -5   2  630.64   34.10
   4  -5  -2  528.95   31.70
  -4   5  -2  520.55   32.60
  -4  -5   2  574.54   33.00
   4   5   2  591.54   32.60
  -4  -5   2  570.84   31.30
   4   5   2  635.34   33.30
  -4   5  -2  541.45   32.20
   4   5   2  594.24   33.30
  -4  -5   2  626.14   33.80
   4  -5  -2  532.75   31.60
   4  -5   2  580.14   33.00
  -4   5   2  617.04   34.50
   4   5  -2  536.85   31.40
   4  -5   2  587.04   33.50
   4  -5   2  605.24   32.70
  -4  -5  -2  527.95   33.60
   4  -5   2  558.64   31.90
  -4   5   2  553.04   32.40
  -4   5   2  581.84   29.40
  -4   5   2  602.14   32.80
  -4  -5  -2  503.35   31.40
   4   5  -2  513.45   32.30
   4   5  -2  524.75   32.90
  -4  -5  -2  528.65   32.20
   5   5   2   26.40    6.70
  -5  -5   2   23.80    7.20
  -5   5  -2   32.90    7.50
  -5  -5   2   29.10    7.90
   5   5   2   20.20    6.20
  -5   5  -2   33.00    7.30
  -5   5  -2   28.10    6.60
  -5   5   2   31.60    8.40
   5  -5   2   17.70    6.40
   5   5  -2   25.90    7.10
   5  -5   2   20.70    5.50
   5   5  -2   26.90    6.40
   5   5  -2   27.30    5.70
  -5   5   2   23.60    6.20
  -5  -5  -2   26.40    8.00
  -6  -5   2  263.07   21.60
   6   5   2  269.87   20.00
  -6  -5   2  242.68   20.10
   6   5   2  264.67   20.40
  -6   5  -2  230.38   19.60
  -6   5  -2  256.47   18.70
  -6  -5  -2  231.48   19.40
   6  -5   2  265.67   20.80
  -6  -5  -2  243.18   20.90
  -6   5   2  256.27   21.70
   6   5  -2  244.68   17.50
  -6   5   2  265.07   20.20
  -7  -5   2   15.00    8.80
   7   5   2   -7.00    5.10
  -7   5  -2    6.20    6.90
   7   5   2    1.80    6.00
  -7   5   2   -4.80    5.90
  -7   5   2   -5.60    6.70
  -7  -5  -2    2.20    5.60
  -7  -5  -2    2.10    7.70
  -8   5  -2  177.98   18.70
  -8  -5   2  156.58   19.60
  -8   5   2  145.99   19.50
  -8  -5  -2  172.88   20.00
  -9  -5   2   12.00    9.40
  -9   5  -2   -6.40    6.80
  -9  -5  -2   10.90   10.30
  -9   5   2    8.20   10.00
   0  -5  -3 8324.47  434.76
   0  -5   3 9320.97  434.76
   0   5  -3 8651.73  434.06
   0  -5   3 9228.78  434.66
   0  -5   3 9077.79  432.26
   0   5  -3 8568.74  434.06
   0  -5   3 9169.08  434.06
   0  -5  -3 8647.43  433.46
   0   5  -3 8708.03  434.06
   1  -5  -3  216.78   13.30
  -1  -5   3  206.18   14.00
   1  -5  -3  212.48   15.30
   1   5   3  214.88   14.40
  -1  -5   3  205.38   14.70
   1   5   3  217.38   12.80
   1   5   3  220.08   12.50
  -1  -5   3  203.28   14.70
  -1  -5   3  218.08   13.20
   1   5   3  216.18   15.00
  -1   5  -3  227.48   15.00
  -1   5  -3  222.08   14.40
  -1  -5  -3  215.98   15.00
   1   5  -3  211.88   14.90
   1  -5   3  209.38   14.30
   1   5  -3  214.18   14.20
   1  -5   3  219.68   14.80
   1  -5   3  218.28   15.00
   1   5  -3  217.78   14.50
   1   5  -3  204.08   13.00
  -1   5   3  225.98   16.00
  -1  -5  -3  222.28   14.40
  -1   5   3  223.58   13.60
   1  -5   3  224.98   12.20
  -1   5   3  214.78   12.90
   1  -5   3  216.98   12.80
  -1  -5  -3  232.68   15.70
  -1   5   3  206.18   12.40
   2   5   3 2436.36  120.69
   2   5   3 2567.94  119.09
  -2  -5   3 2415.16  120.39
  -2   5  -3 2311.57  120.09
  -2   5  -3 2159.18  119.79
   2  -5  -3 2279.77  118.19
  -2   5  -3 2344.87  120.49
  -2  -5   3 2479.15  119.79
   2  -5  -3 2304.77  117.79
   2  -5  -3 2261.87  121.19
   2   5   3 2448.56  120.69
   2   5   3 2552.94  118.99
  -2  -5   3 2397.26  119.49
  -2  -5   3 2500.75  120.89
   2  -5  -3 2257.07  117.59
   2  -5   3 2473.95  120.69
  -2   5   3 2686.83  121.99
   2   5  -3 2366.06  120.29
   2   5  -3 2253.67  120.09
   2  -5   3 2505.05  120.89
  -2  -5  -3 2366.66  117.89
  -2  -5  -3 2446.96  121.19
  -2  -5  -3 2298.27  120.39
   2   5  -3 2277.87  119.49
   2   5  -3 2248.68  119.39
  -2   5   3 2447.85  118.29
  -2   5   3 2360.06  118.69
  -2   5   3 2469.45  118.89
  -2  -5  -3 2336.37  117.99
   2  -5   3 2441.56  120.49
  -3  -5   3   17.30    5.20
   3   5   3   24.80    5.40
   3  -5  -3   19.40    4.20
  -3   5  -3   18.70    4.30
  -3   5  -3   16.20    4.80
  -3  -5   3   18.10    5.30
  -3   5  -3   19.80    5.20
  -3  -5   3   19.60    4.20
  -3  -5   3   19.70    5.30
   3  -5  -3   21.70    3.80
   3  -5  -3   28.80    6.50
   3  -5  -3   17.80    3.60
  -3   5  -3   19.90    5.10
   3   5   3   12.60    4.90
   3   5   3   22.60    5.20
   3  -5   3   17.80    4.70
   3   5  -3   28.50    8.30
  -3   5   3   24.30    6.70
  -3  -5  -3   18.40    4.00
  -3  -5  -3   15.40    3.70
  -3   5   3   19.80    3.50
   3   5  -3   13.00    3.80
   3   5  -3   31.10    5.90
   3  -5   3   16.50    4.70
   3  -5   3   26.90    4.70
  -3  -5  -3   13.60    5.40
   3  -5   3   19.10    5.00
   3   5  -3   24.30    5.30
  -3  -5  -3   17.80    4.60
  -3   5   3   15.70    4.40
  -4  -5   3 1413.36   74.79
  -4   5  -3 1393.16   74.59
  -4  -5   3 1424.06   75.19
   4  -5  -3 1331.57   72.89
  -4   5  -3 1407.76   74.79
  -4   5  -3 1478.85   74.69
   4   5   3 1425.86   75.19
  -4  -5   3 1429.76   75.19
  -4  -5   3 1385.06   72.59
   4   5   3 1502.85   74.39
  -4   5  -3 1415.26   73.39
   4   5  -3 1317.47   74.39
   4  -5   3 1367.06   72.89
  -4  -5  -3 1485.15   75.79
  -4   5   3 1510.85   74.29
   4   5  -3 1440.96   73.09
  -4  -5  -3 1467.85   73.19
  -4   5   3 1432.86   76.09
   4  -5   3 1393.46   74.29
   4  -5   3 1372.46   74.99
   4   5  -3 1405.66   74.69
   4  -5   3 1444.66   74.99
   5   5   3   38.60    8.10
  -5   5  -3   43.50    8.90
  -5  -5   3   53.39   11.00
   5   5   3   41.70    7.80
  -5   5  -3   48.60    8.60
  -5  -5   3   39.60    9.40
  -5   5  -3   46.80    8.70
  -5  -5  -3   36.20    9.00
   5   5  -3   39.50    7.60
  -5   5   3   35.10    9.10
   5  -5   3   42.50    8.40
  -5   5   3   46.10    8.90
   5   5  -3   47.50    9.10
  -6   5  -3  516.45   31.40
   6   5   3  524.25   32.40
  -6   5  -3  484.05   31.30
  -6  -5   3  501.85   32.90
   6   5   3  483.45   32.00
  -6  -5   3  476.65   33.10
  -6  -5  -3  502.95   32.60
  -6   5   3  511.65   32.30
  -6   5   3  457.45   33.30
  -6  -5  -3  533.75   33.90
   6  -5   3  498.95   32.70
  -7  -5   3   30.60   10.70
  -7   5  -3   19.00    8.00
   7   5   3   20.50    8.10
   7   5   3   20.50    8.10
  -7   5   3   29.80   10.30
  -7   5   3   14.40    7.60
  -7  -5  -3   21.80    9.90
  -7  -5  -3   28.80    8.90
  -8  -5   3  106.79   17.60
  -8   5  -3   97.59   15.30
  -8   5   3   83.79   16.90
  -8  -5  -3  105.09   16.80
  -8   5   3  114.09   15.80
   0   5  -4    0.90    1.80
   0  -5   4    1.50    3.30
   0   5  -4   -0.60    3.10
   0  -5  -4    5.20    2.90
   0   5  -4   -2.30    2.50
   0   5   4   -0.10    2.80
   0  -5  -4   -4.20    3.40
   0  -5  -4   -2.40    2.90
   0  -5   4    3.60    3.70
   0  -5   4   -0.40    1.70
   0  -5   4   -0.60    2.80
   0  -5   4   -0.10    1.80
   0   5   4    0.20    3.80
   0   5  -4    5.50    3.20
  -1  -5   4   50.99    7.50
   1   5   4   35.50    6.50
  -1   5  -4   49.20    7.50
   1   5   4   38.80    4.20
  -1   5  -4   41.70    5.90
   1   5   4   43.90    4.50
   1  -5  -4   38.40    6.80
  -1  -5   4   35.50    7.50
  -1   5  -4   30.90    5.90
  -1  -5   4   40.40    6.00
   1  -5  -4   44.60    5.40
  -1  -5   4   36.70    5.00
  -1   5   4   43.90    5.60
   1   5  -4   35.10    4.60
   1   5  -4   36.80    5.80
  -1  -5  -4   44.70    6.30
  -1   5   4   48.90    8.00
   1  -5   4   55.79    8.60
  -1   5   4   38.70    4.00
   1   5  -4   44.40    6.10
  -1   5   4   47.70    4.50
   1   5  -4   42.60    6.60
  -1  -5  -4   47.30    7.90
   1  -5   4   49.00    7.30
  -1  -5  -4   38.80    6.70
  -2  -5   4  436.36   26.40
   2  -5  -4  444.26   24.20
  -2  -5   4  422.06   25.20
  -2  -5   4  432.76   25.40
  -2   5  -4  434.66   24.70
   2  -5  -4  461.35   27.40
  -2   5  -4  482.05   26.60
  -2  -5   4  456.95   27.00
   2   5   4  446.86   24.40
  -2   5  -4  441.76   28.90
  -2   5  -4  451.95   28.60
  -2  -5  -4  448.36   27.20
  -2   5   4  426.56   26.00
  -2   5   4  448.76   24.40
   2  -5   4  474.85   26.90
   2   5  -4  460.25   25.80
   2  -5   4  464.25   26.90
   2   5  -4  429.56   25.10
   2  -5   4  451.95   23.20
   2  -5   4  444.56   26.90
  -2   5   4  419.46   24.10
  -2  -5  -4  455.65   26.60
   2   5  -4  450.65   26.10
  -2   5   4  439.86   27.80
  -3  -5   4  146.59   12.90
   3  -5  -4  151.48   10.30
  -3   5  -4  154.48   12.50
   3   5   4  161.38   12.10
  -3   5  -4  171.08   14.00
  -3  -5   4  162.98   11.80
  -3   5  -4  161.08   11.00
  -3   5  -4  169.78   14.40
   3   5   4  157.58   13.80
  -3  -5   4  168.08   13.80
   3   5   4  170.38   11.80
   3  -5  -4  135.39   10.80
  -3  -5   4  160.28   13.00
   3   5   4  161.08   13.10
   3  -5   4  156.78   13.50
   3   5  -4  159.88   13.00
   3  -5   4  176.58   10.80
  -3   5   4  160.38    9.80
   3  -5   4  170.28   13.60
  -3  -5  -4  168.38   10.50
   3   5  -4  178.08   13.00
  -3   5   4  157.48   11.60
   3  -5   4  156.78   12.90
   3   5  -4  165.38   12.20
  -3  -5  -4  178.88   14.10
  -3   5   4  161.48   14.50
  -3   5   4  145.79   11.60
   3   5  -4  157.48   16.90
  -4   5  -4  877.41   48.00
   4  -5  -4  876.51   51.99
  -4   5  -4  899.91   50.39
  -4   5  -4  886.61   49.90
   4   5   4  959.10   49.50
   4   5   4  926.41   50.69
  -4  -5   4  951.80   50.49
  -4  -5   4  934.91   50.89
   4   5  -4  876.41   49.70
  -4   5   4  933.61   49.10
  -4  -5  -4  924.11   51.09
  -4   5   4  883.41   51.39
   4   5  -4  853.21   47.90
   5   5   4   78.49   10.30
  -5   5  -4   51.49   10.40
  -5  -5   4   50.29   10.20
  -5  -5   4   76.39   11.70
   5   5   4   68.39   10.60
  -5   5   4   72.99   10.00
  -5  -5  -4   56.99   10.70
  -5   5   4   66.19   12.30
   5   5  -4   53.89    7.70
   5  -5   4   53.59   10.50
  -5  -5  -4   44.90    9.70
  -6  -5   4  182.88   18.30
  -6   5  -4  167.18   15.30
  -6   5  -4  186.28   17.00
   6   5   4  171.38   17.10
   6   5   4  185.58   16.80
  -6  -5   4  171.18   17.90
  -6  -5  -4  175.28   18.10
  -6  -5  -4  196.88   17.90
   6  -5   4  188.18   17.80
  -6   5   4  184.58   16.80
  -6   5   4  155.28   18.40
  -7   5  -4   60.39   11.50
  -7  -5   4   47.50   11.60
  -7   5   4   48.10   10.80
  -7   5   4   57.29   13.10
  -7  -5  -4   40.60    9.90
  -7  -5  -4   33.40   10.70
  -8  -5   4  172.08   20.50
   8   5   4  192.88   19.80
  -8   5   4  198.78   22.40
  -8  -5  -4  139.09   19.50
  -8   5   4  181.08   19.20
   0   5  -5 3693.43  184.68
   0  -5  -5 3802.92  185.08
   0  -5   5 3537.95  185.78
   0  -5   5 3622.04  185.48
   0   5   5 3850.01  187.18
   0   5  -5 3836.12  185.88
   0   5   5 3678.33  185.08
   0  -5   5 3853.31  186.38
   0   5  -5 3573.64  184.78
   0  -5  -5 3772.82  186.88
  -1  -5   5  364.86   19.70
  -1   5  -5  376.86   21.80
  -1  -5   5  309.17   22.50
  -1   5  -5  353.86   21.30
  -1  -5   5  332.67   22.80
  -1   5  -5  340.27   22.50
   1  -5  -5  373.86   21.00
  -1  -5   5  368.46   22.50
   1   5   5  350.16   18.80
   1   5   5  346.07   22.20
   1  -5  -5  361.96   22.70
   1   5   5  369.76   18.80
   1   5  -5  344.07   21.90
  -1   5   5  370.06   23.70
   1   5  -5  356.06   21.50
  -1  -5  -5  337.17   23.00
  -1   5   5  344.77   20.80
  -1  -5  -5  369.86   22.20
   1  -5   5  350.16   22.50
  -1  -5  -5  346.27   24.50
   1   5  -5  342.37   19.40
   1   5  -5  353.96   21.30
   1  -5   5  364.46   22.70
   2   5   5 1986.90  104.69
  -2   5  -5 2138.09  104.19
  -2  -5   5 1918.51  102.59
   2   5   5 2048.40  101.89
  -2   5  -5 2215.38  105.49
   2  -5  -5 2091.79  102.19
  -2  -5   5 1920.21  103.39
  -2   5  -5 2110.49  103.99
   2   5   5 1976.30  104.59
   2   5   5 2036.00  101.79
   2  -5  -5 2171.18  105.69
  -2  -5   5 1919.51  104.19
   2  -5   5 2024.70  106.69
   2   5  -5 2189.78  103.99
  -2  -5  -5 2183.08  104.99
  -2  -5  -5 2312.17  106.09
  -2   5   5 1838.02  101.79
   2   5  -5 2045.90  103.99
  -2   5   5 2008.00  105.69
  -2   5   5 2014.60  101.69
   2   5  -5 2094.19  103.79
   2   5  -5 2010.90  102.59
  -2   5   5 1921.81  101.59
   2  -5   5 1927.01  104.79
  -3   5  -5  111.69   10.90
  -3  -5   5  101.99   10.90
   3   5   5  125.99   10.10
   3   5   5   96.49   11.70
   3   5   5  119.59   11.20
  -3   5  -5  126.79    8.40
  -3  -5   5  121.69   12.40
   3  -5  -5  122.19    8.20
  -3   5  -5  123.39   12.70
  -3  -5   5   99.19    9.50
   3   5   5  118.39    9.90
   3  -5  -5  109.59    7.90
   3   5  -5  124.99   10.50
   3  -5   5  122.19   11.80
  -3  -5  -5  128.89   12.60
  -3   5   5  109.59    9.40
  -3   5   5  114.79   12.60
  -3  -5  -5  118.69   12.20
  -3   5   5  105.49    7.80
   3   5  -5  108.29   10.80
   3   5  -5  129.59   10.70
  -3   5   5  122.39    9.90
  -4  -5   5 1386.86   70.29
  -4  -5   5 1337.27   70.99
   4   5   5 1365.66   71.19
  -4   5  -5 1246.38   70.59
   4   5   5 1378.36   68.79
  -4   5  -5 1202.08   66.89
   4   5  -5 1171.48   67.49
  -4  -5  -5 1236.48   70.89
  -4  -5  -5 1231.58   70.29
  -4   5   5 1395.16   68.89
  -4   5   5 1350.66   71.89
   4  -5   5 1442.56   71.19
   5   5   5   24.10    7.80
  -5  -5   5   32.40    8.90
  -5   5  -5   26.60    8.30
  -5   5  -5   38.60    7.60
   5   5   5   35.80    7.90
  -5  -5   5   30.60    8.70
  -5   5   5   40.60    8.00
  -5  -5  -5   31.20    8.90
  -5  -5  -5   35.20    9.40
   5  -5   5   21.10    7.50
  -5   5   5   31.00    9.40
   6   5   5  782.52   56.79
  -6  -5   5  821.92   53.99
  -6  -5   5  763.32   46.70
  -6   5  -5  744.03   45.90
   6   5   5  829.82   54.69
  -6  -5  -5  764.82   46.90
  -6   5   5  766.92   48.30
  -6   5   5  786.02   45.50
  -6  -5  -5  635.14   48.50
   6  -5   5  819.82   47.10
  -7   5  -5   -3.40    6.30
  -7  -5   5   -2.40    7.10
   7   5   5   -4.90    5.70
  -7   5   5   -1.40    5.90
  -7  -5  -5    4.60    6.60
  -7  -5  -5   -2.50    7.20
  -7   5   5    1.50    7.70
   8   5   5  208.38   21.10
  -8  -5   5  182.48   21.70
  -8  -5  -5  178.98   20.00
  -8   5   5  190.88   20.90
  -8  -5  -5  209.58   22.50
   0  -5  -6   -0.30    3.20
   0   5   6   -0.30    3.60
   0  -5  -6    2.20    4.80
   0  -5   6   -0.30    2.80
   0   5  -6   -1.60    3.70
   0  -5  -6    5.00    3.30
   0  -5   6   -0.60    3.40
   0  -5   6    4.90    4.30
   0   5  -6   -2.20    2.90
   0  -5  -6    3.30    4.20
  -1  -5   6   74.59    6.40
   1  -5  -6   81.09    8.40
   1  -5  -6   76.79    9.30
   1   5   6   66.69    9.10
  -1   5  -6   74.29    9.80
   1  -5  -6   72.89    7.80
  -1  -5   6   77.79   10.30
  -1  -5   6   75.29    8.50
  -1   5  -6   74.19    8.10
   1   5  -6   73.29    9.50
  -1   5   6   82.49   10.90
   1  -5   6   71.99    9.40
   1   5  -6   65.79    6.00
  -1  -5  -6   68.99    9.30
  -1  -5  -6   58.99   10.60
  -1  -5  -6   69.99    8.90
  -1   5   6   74.69    8.20
   1   5  -6   69.19    7.80
   2   5   6   31.50    6.90
   2   5   6   35.80    7.40
  -2   5  -6   48.60    8.80
  -2  -5   6   34.30    6.60
  -2   5  -6   50.89    7.20
  -2  -5   6   33.90    6.30
   2  -5  -6   47.70    6.40
   2  -5  -6   54.19    6.10
   2   5   6   36.70    5.10
   2   5   6   40.40    5.50
  -2  -5   6   32.30    7.20
  -2  -5  -6   65.69    9.40
   2   5  -6   45.90    8.00
  -2  -5  -6   57.89    8.10
   2   5  -6   40.90    5.60
  -2   5   6   30.30    5.70
  -2   5   6   32.50    8.10
  -2   5   6   34.00    5.10
   2   5  -6   53.29    6.80
   2  -5   6   31.60    6.80
  -2   5   6   34.60    5.00
  -2  -5  -6   56.69    9.30
  -3  -5   6   50.59   10.10
  -3  -5   6   53.89    8.80
   3   5   6   44.70    8.70
   3   5   6   48.50    7.10
  -3   5  -6   50.29    9.70
   3  -5  -6   53.09    5.70
  -3   5   6   56.09   11.10
  -3  -5  -6   55.59   10.20
   3   5  -6   48.70    7.50
   3   5  -6   58.79    8.30
  -3  -5  -6   59.59    9.70
  -3   5   6   53.19    7.10
   3  -5   6   55.59    9.20
  -4  -5   6  291.27   20.10
   4   5   6  284.07   18.50
   4   5   6  268.37   21.20
  -4  -5   6  293.47   21.10
  -4   5  -6  200.08   19.90
  -4   5   6  285.37   18.70
  -4  -5  -6  218.28   20.20
   4  -5   6  311.47   21.30
  -4  -5  -6  209.18   19.40
  -4   5   6  278.67   22.10
  -5  -5   6   39.40    9.50
  -5  -5   6   36.20    9.70
   5   5   6   45.10   10.00
   5   5   6   32.70    7.60
  -5   5  -6   36.10    9.50
  -5   5   6   38.10    8.80
  -5  -5  -6   46.10   10.00
  -5  -5  -6   32.50    8.90
   5  -5   6   36.20    8.90
  -5   5   6   32.70   10.20
  -6   5  -6  312.57   26.20
  -6  -5   6  351.16   27.10
  -6  -5   6  359.96   27.30
   6  -5   6  354.76   26.70
  -6  -5  -6  353.56   30.10
  -6   5   6  387.56   29.10
  -6   5   6  352.26   25.50
  -6  -5  -6  344.07   27.00
  -7  -5   6   58.79   13.20
  -7  -5   6   54.29   12.60
   7   5   6   33.50    9.50
  -7   5  -6   51.49   11.20
  -7   5   6   38.80    9.80
  -7   5   6   40.50   12.40
  -7  -5  -6   51.59   11.90
  -7  -5  -6   44.90   11.40
   8   5   6  256.87   23.20
  -8   5   6  249.88   26.00
  -8   5   6  251.37   23.30
  -8  -5  -6  234.48   23.60
  -8  -5  -6  199.88   22.40
   0   5   7 3039.50  143.39
   0   5  -7 2701.83  143.69
   0  -5  -7 2694.43  142.99
   0  -5  -7 2781.72  144.39
   0   5   7 3199.18  145.49
   0  -5  -7 2567.54  144.39
  -1  -5   7    5.70    5.70
   1  -5  -7   14.60    4.90
   1   5   7    8.40    5.10
  -1   5  -7   17.80    6.40
   1  -5  -7   14.90    5.00
   1  -5   7   15.60    6.10
  -1   5   7    4.50    4.30
  -1   5   7   17.40    7.00
  -1  -5  -7   11.60    5.10
  -1  -5  -7   15.70    5.90
   1   5  -7   15.50    5.80
  -1  -5  -7   11.80    6.00
  -2  -5   7 2147.59  114.49
  -2   5  -7 2074.19  114.29
  -2  -5   7 2125.59  110.79
   2   5   7 2270.57  114.39
   2  -5  -7 2192.38  111.19
   2   5   7 2212.28  109.59
  -2  -5   7 2014.00  112.09
   2   5   7 2246.28  109.79
   2   5  -7 2192.58  112.79
  -2   5   7 2280.97  109.59
  -2  -5  -7 2250.67  114.19
   2  -5   7 2293.77  114.09
  -2   5   7 2223.88  115.09
  -2  -5  -7 2424.86  115.29
  -2   5   7 2138.19  109.29
   3   5   7   12.70    4.60
   3   5   7    6.90    6.20
  -3  -5   7    3.30    5.10
  -3   5  -7   -2.30    5.80
  -3   5   7   19.20    8.00
  -3   5   7    2.40    3.90
  -3  -5  -7    6.50    5.80
  -3  -5  -7   12.30    6.70
   3   5  -7    1.70    4.80
   3  -5   7   11.10    5.60
  -4  -5   7 1306.37   72.79
   4   5   7 1306.07   71.39
  -4   5  -7 1437.56   75.79
   4   5   7 1285.87   74.79
  -4  -5   7 1342.97   74.79
  -4  -5  -7 1474.45   76.19
   4  -5   7 1328.97   74.29
  -4   5   7 1345.77   71.49
  -4  -5  -7 1471.95   74.59
  -4   5   7 1373.26   75.99
  -5   5  -7   64.29   13.00
  -5  -5   7   58.89   12.10
  -5  -5   7   76.29   13.00
  -5   5   7   75.09   11.00
   5  -5   7   73.19   12.90
  -5  -5  -7   61.79   12.90
  -5   5   7   75.19   14.40
  -5  -5  -7   71.99   12.70
  -6   5  -7  437.76   30.90
  -6  -5   7  389.16   29.70
   6   5   7  404.06   28.30
  -6  -5   7  400.76   30.50
  -6  -5  -7  445.66   31.40
  -6   5   7  384.16   31.20
  -6   5   7  381.46   28.10
  -6  -5  -7  422.26   30.00
   6  -5   7  421.66   30.30
  -7   5  -7   20.20    9.80
  -7  -5   7    3.30    7.90
   7   5   7   22.10    8.60
  -7  -5   7    9.20    8.90
  -7   5   7    2.90    7.60
  -7  -5  -7    7.70    8.20
  -7  -5  -7   -2.20    6.80
  -7   5   7    0.00    7.30
   0  -5  -8    1.80    4.50
   0  -5   8    4.60    5.70
   0  -5  -8   -2.20    5.60
   0   5  -8    3.50    5.20
  -1  -5   8   15.40    7.00
   1  -5  -8   25.90    6.50
   1  -5  -8   11.80    6.90
  -1   5  -8   16.50    7.50
  -1  -5  -8   24.60    7.30
   1   5  -8   23.90    7.10
   1  -5   8   12.20    6.50
  -1   5   8   25.40    8.30
  -1  -5  -8   19.30    6.60
   2  -5  -8  378.76   23.20
  -2   5  -8  348.47   26.50
  -2  -5   8  357.06   26.10
   2  -5   8  391.96   25.80
  -2  -5  -8  358.66   25.40
   2   5  -8  367.76   24.80
  -2  -5  -8  393.26   26.70
  -2   5   8  383.46   27.00
  -2   5   8  380.56   21.10
  -3   5  -8   39.90    9.60
  -3  -5   8   32.10    8.70
   3   5  -8   36.20    7.60
  -3   5   8   34.70    9.50
   3  -5   8   45.60    9.10
  -3  -5  -8   49.50    9.60
  -3  -5  -8   22.50    8.20
  -3   5   8   35.10    6.40
  -4   5  -8  184.28   19.90
   4   5   8  238.48   16.80
  -4   5   8  236.78   21.30
  -4   5   8  213.18   16.20
   4  -5   8  221.78   19.70
  -4  -5  -8  201.38   19.80
  -4  -5  -8  203.28   18.30
  -5   5  -8   -5.70    6.70
  -5  -5   8    5.60    7.30
   5   5   8    9.00    6.30
  -5   5   8    5.70    6.20
  -5  -5  -8   11.90    7.60
  -5  -5  -8    0.80    7.00
   5  -5   8    2.90    7.10
  -5   5   8   10.40    8.50
   6   5   8  108.39   14.20
  -6  -5   8   98.49   16.30
  -6   5  -8  122.09   17.30
  -6   5   8  101.09   17.50
  -6  -5  -8  115.19   16.90
   6  -5   8   95.49   15.50
  -6   5   8   94.29   14.00
  -7   5  -8   13.30   11.20
  -7  -5   8    8.80    8.90
   7   5   8    5.70    7.70
   7  -5   8   13.40    9.00
  -7  -5  -8    2.20    8.00
  -7   5   8   15.30    8.40
  -7   5   8   21.70   11.00
   0  -5  -9 1385.36   73.99
   0  -5  -9 1372.46   73.19
   0   5  -9 1369.96   74.39
   0  -5   9 1295.47   73.39
   1  -5  -9   33.90    7.60
  -1  -5   9   33.10    8.60
   1  -5  -9   38.20    9.40
  -1   5  -9   20.30    8.40
   1  -5   9   42.00    9.10
  -1   5   9   29.70    9.00
  -1  -5  -9   42.40    9.20
   1   5  -9   19.60    7.50
  -1  -5  -9   37.00    8.90
  -2  -5   9 1479.15   89.39
   2   5   9 1538.95   74.49
  -2   5  -9 1507.65   91.89
  -2  -5  -9 1399.36   78.59
  -2   5   9 1473.75   80.79
   2  -5   9 1371.36   81.19
  -2  -5  -9 1533.45   80.79
   2   5  -9 1456.95   78.59
   3   5   9   20.60    5.60
  -3  -5   9   22.40    8.40
  -3   5  -9   22.40    8.90
  -3  -5  -9   16.40    6.90
  -3   5   9   13.20    5.00
   3  -5   9   18.50    7.80
  -3  -5  -9   32.20    9.50
  -3   5   9   15.10    8.10
  -4   5  -9  527.75   39.10
  -4  -5   9  625.04   39.30
   4   5   9  655.53   35.30
  -4   5   9  606.64   40.00
  -4  -5  -9  496.15   38.50
   4  -5   9  638.64   38.90
  -4   5   9  617.74   34.90
   5   5   9    7.80    6.30
  -5  -5   9   10.40    8.50
  -5   5  -9    1.30    7.70
   5  -5   9    3.70    7.30
  -5  -5  -9    2.50    7.40
  -5   5   9   12.10    9.20
  -5   5   9    4.10    5.50
  -6   5  -9   86.19   16.20
  -6  -5   9  132.29   18.20
   6  -5   9  108.59   16.40
  -6   5   9  125.39   19.10
   0  -5 -10   -2.60    5.20
   0  -5 -10    4.40    6.00
   0  -5  10   -1.80    5.80
   0   5 -10    3.80    6.60
   1  -5 -10    5.20    6.10
  -1   5 -10   16.10    8.20
  -1  -5  10    4.90    6.40
   1  -5 -10    7.90    5.70
   1  -5  10   12.80    6.90
  -1  -5 -10   10.60    7.50
  -1   5  10    7.10    8.00
   1   5 -10    3.90    6.20
  -2  -5  10   90.69   13.70
  -2   5 -10   90.99   14.40
   2   5  10   80.79    8.00
   2  -5  10   75.49   12.90
   2   5 -10   68.49   11.80
  -2  -5 -10  102.59   14.30
  -2   5  10   70.39   13.20
   3   5  10   26.40    6.10
  -3  -5  10    4.90    7.90
  -3   5 -10   14.50    8.60
  -3   5  10   22.00    9.10
   3  -5  10   25.90    8.30
  -3  -5 -10   23.00    9.10
  -3   5  10   27.80    6.00
   4   5  10   87.39   11.20
  -4   5 -10  104.99   16.40
  -4  -5  10  100.09   15.60
  -4   5  10   81.99   14.20
  -4   5  10   97.49   11.20
  -4  -5 -10  126.89   17.20
   4  -5  10   98.29   14.80
  -5  -5  10   23.00    9.60
  -5   5 -10   23.40   11.20
   5   5  10   29.20    9.80
  -5   5  10   36.00    9.80
  -5  -5 -10   21.90   15.20
  -5   5  10   41.60   12.40
   5  -5  10   13.50    8.60
   0  -5  11  402.06   28.50
   0   5 -11  407.56   29.10
   0  -5 -11  339.47   29.70
  -1   5 -11   19.20    9.00
  -1  -5  11   14.50    7.50
   1   5 -11   12.30    7.50
  -1  -5 -11   13.90    8.20
   1  -5  11   22.10    8.00
  -2  -5  11  535.25   35.50
  -2   5 -11  520.85   36.80
  -2  -5 -11  542.25   36.70
   2  -5  11  503.95   34.40
  -3   5 -11    7.30    8.70
   3   5  11    8.80    5.10
  -3  -5  11    9.30    8.30
  -3  -5 -11   11.80    8.60
   3  -5  11    9.10    7.90
  -3   5  11   14.80    5.30
  -4  -5  11  365.56   30.50
   4  -5  11  408.16   30.70
  -4   5  11  457.35   33.00
  -4  -5 -11  390.96   43.90
   0  -5  12   -7.80    5.90
   0   5 -12   -0.20    7.20
  -1   5 -12   26.80   10.40
  -1  -5  12   18.00    8.40
   1  -5  12   20.00    8.70
  -1  -5 -12   18.80    8.90
  -2   5 -12   32.70   11.80
  -2  -5  12   55.49   14.60
   2  -5  12   42.20   12.10
  -2  -5 -12   38.10   10.70
  -3   5 -12    6.20    9.40
   3   5  12   13.30    5.50
  -3  -5  12   15.20    9.40
  -3   5  12   11.90    5.80
  -3  -5 -12    4.20    8.10
   3  -5  12    9.40    8.30
   0   6   0   14.00    4.20
   0  -6   0   16.40    3.60
   0  -6   0   11.00    4.40
   0  -6   0   17.40    3.70
   0  -6   0   12.90    4.30
   0  -6   0   21.70    4.20
   0   6   0   12.90    3.70
   0   6   0   19.20    4.10
   1   6   0 4196.48  207.28
  -1  -6   0 4124.39  206.58
  -1   6   0 4116.59  206.68
  -1  -6   0 4373.56  206.58
   1  -6   0 4035.60  206.28
  -1  -6   0 4178.18  206.78
  -1  -6   0 4072.89  207.08
  -1   6   0 4185.08  207.38
   1  -6   0 4024.10  207.28
   1   6   0 4134.09  207.08
  -1   6   0 4097.09  208.48
   1   6   0 4493.45  208.28
   1   6   0 4195.08  206.98
  -1   6   0 4182.48  206.48
   1  -6   0 4245.58  206.58
   1  -6   0 4310.07  206.88
   2  -6   0  405.96   23.80
  -2   6   0  408.26   22.90
  -2   6   0  391.26   23.40
   2   6   0  404.86   24.10
  -2   6   0  416.26   28.30
   2  -6   0  400.06   23.60
  -2  -6   0  412.66   23.20
   2  -6   0  413.56   23.00
   2   6   0  384.56   23.60
   2   6   0  380.26   23.50
  -2   6   0  409.46   24.00
  -2  -6   0  394.36   24.00
  -2  -6   0  416.56   23.50
   2   6   0  410.16   23.80
  -2  -6   0  414.56   23.50
   2  -6   0  391.46   22.90
   3   6   0 4192.28  218.38
   3  -6   0 4324.57  218.58
   3   6   0 4418.96  219.08
   3  -6   0 4470.75  218.58
   3   6   0 4257.47  218.58
  -3   6   0 4503.05  218.68
  -3   6   0 4498.55  218.88
  -3  -6   0 4298.87  217.98
  -3  -6   0 4541.65  218.58
   3   6   0 4525.35  218.58
   3  -6   0 4301.87  217.98
  -3   6   0 4470.75  217.38
  -3   6   0 4776.12  225.88
  -3  -6   0 4278.17  218.18
  -3  -6   0 4336.97  219.28
   3  -6   0 4296.37  217.28
   4  -6   0   37.50    7.50
  -4   6   0   24.00    5.90
   4  -6   0   48.70    7.10
  -4  -6   0   47.90    8.50
   4   6   0   38.20    7.20
  -4   6   0   50.99    8.70
   4   6   0   38.90    8.00
   4  -6   0   34.80    5.70
  -4  -6   0   48.10    6.90
   4   6   0   38.30    7.60
  -4   6   0   43.60    7.20
   4  -6   0   39.20    7.20
  -4  -6   0   49.20    8.00
  -4  -6   0   42.60    7.10
  -4   6   0   39.70    6.30
  -5   6   0 1331.87   67.99
  -5   6   0 1350.76   70.89
  -5  -6   0 1318.37   70.99
   5   6   0 1303.67   69.69
  -5  -6   0 1299.77   71.59
  -5  -6   0 1289.87   70.19
   5   6   0 1361.16   71.69
   5  -6   0 1236.38   70.19
  -5   6   0 1349.16   71.29
   6   6   0  190.38   16.40
   6   6   0  193.68   17.80
  -6   6   0  218.38   18.20
  -6  -6   0  192.28   18.20
  -6   6   0  195.88   18.10
  -7   6   0  160.38   17.70
  -7  -6   0  157.98   18.50
  -8  -6   0  240.68   23.30
  -8   6   0  204.78   22.10
   0  -6  -1   -0.80    2.30
   0  -6   1    1.80    2.90
   0  -6  -1   -1.20    1.90
   0   6  -1   -0.30    2.60
   0  -6  -1   -2.10    3.00
   0  -6   1   -2.50    2.60
   0   6  -1    2.40    3.00
   0  -6  -1    1.50    3.00
   0  -6  -1   -0.30    1.70
   0   6  -1   -0.30    2.50
   0  -6   1    0.30    2.70
   0  -6   1    0.60    2.90
   0  -6   1    2.00    2.50
   0   6   1   -0.40    2.50
   0   6   1    2.50    2.70
   1  -6  -1  312.37   19.60
  -1   6  -1  335.87   20.90
   1  -6  -1  350.66   20.00
  -1   6  -1  340.87   20.80
   1  -6  -1  340.47   21.50
  -1   6  -1  348.97   20.70
  -1   6  -1  345.57   20.60
  -1  -6   1  352.56   20.80
  -1  -6   1  363.06   22.80
  -1  -6   1  353.96   20.50
  -1  -6   1  391.76   20.90
   1   6   1  349.47   20.80
   1   6   1  377.86   20.90
   1  -6  -1  330.17   19.40
   1   6   1  371.16   21.40
   1  -6   1  363.06   20.60
   1   6  -1  337.17   20.70
  -1   6   1  364.26   20.20
   1   6  -1  346.17   21.10
  -1  -6  -1  349.67   19.60
   1   6  -1  371.36   20.90
  -1  -6  -1  349.37   20.60
  -1  -6  -1  329.77   21.30
   1  -6   1  367.46   20.80
  -1   6   1  330.27   21.50
  -1   6   1  363.76   20.30
   1  -6   1  373.96   20.80
  -1  -6  -1  347.77   19.80
  -1  -6  -1  330.27   21.10
   1   6  -1  330.97   20.40
  -2  -6   1   12.80    4.30
   2  -6  -1   13.20    3.60
  -2   6  -1   11.30    4.10
   2   6   1    9.10    3.70
   2  -6  -1   14.70    3.40
  -2   6  -1   13.60    4.30
  -2  -6   1    7.50    3.70
   2  -6  -1   15.70    3.60
   2   6   1    8.10    3.30
  -2  -6   1    4.60    2.90
  -2   6  -1    9.80    3.90
  -2  -6   1    5.20    3.40
  -2   6  -1    9.50    3.40
   2   6   1    9.00    3.90
   2  -6  -1   13.70    4.40
   2   6   1    9.40    3.30
   2   6  -1   13.40    4.10
   2  -6   1    1.90    2.90
  -2   6   1    6.80    3.20
   2  -6   1   11.30    3.80
   2  -6   1   10.30    3.50
  -2  -6  -1   12.50    3.50
   2   6  -1    7.40    3.40
   2   6  -1    7.90    3.70
  -2  -6  -1    8.00    4.20
   2  -6   1    6.80    3.60
  -2  -6  -1   15.00    3.90
  -2   6   1    6.50    3.10
  -2  -6  -1    6.20    3.20
  -2   6   1    9.90    3.70
   2   6  -1   14.50    4.10
  -2   6   1    3.60    4.10
  -3   6  -1  348.07   22.50
  -3  -6   1  387.06   22.30
   3   6   1  388.86   22.60
  -3   6  -1  385.76   23.20
   3   6   1  358.26   23.00
   3  -6  -1  374.76   22.40
  -3  -6   1  376.66   22.90
   3   6   1  384.36   22.90
   3  -6  -1  362.16   21.20
  -3  -6   1  388.46   23.60
   3  -6  -1  347.07   21.80
  -3  -6   1  411.56   23.40
   3   6   1  396.26   23.30
  -3   6  -1  377.96   22.30
   3  -6  -1  363.06   23.20
  -3   6  -1  318.27   22.40
  -3   6   1  369.36   22.70
   3  -6   1  399.06   23.40
   3   6  -1  377.36   22.70
  -3   6   1  403.46   24.00
  -3  -6  -1  365.26   22.20
   3  -6   1  387.26   22.30
   3   6  -1  351.56   22.70
  -3  -6  -1  379.66   22.70
   3  -6   1  395.96   22.90
   3   6  -1  343.77   22.90
  -3   6   1  373.66   21.20
  -3   6   1  403.16   22.90
  -3  -6  -1  372.86   22.30
   3   6  -1  361.96   23.00
   3  -6   1  368.26   22.30
  -4   6  -1  192.18   15.10
   4   6   1  225.98   15.70
   4  -6  -1  197.88   13.00
  -4   6  -1  186.98   14.10
  -4  -6   1  196.68   14.20
   4   6   1  222.38   17.60
   4  -6  -1  177.68   14.50
  -4  -6   1  212.78   15.30
  -4  -6   1  194.78   15.40
  -4   6  -1  200.98   15.70
  -4  -6   1  212.18   16.40
  -4   6  -1  168.18   16.00
   4  -6   1  203.88   14.00
   4  -6   1  189.68   14.80
   4   6  -1  182.38   14.30
  -4   6   1  219.28   15.60
  -4   6   1  204.28   13.00
   4  -6   1  181.38   14.40
  -4   6   1  241.58   17.00
   4   6  -1  175.08   14.60
   4  -6   1  223.88   16.00
   4   6  -1  204.98   15.80
  -4  -6  -1  206.38   14.70
  -4  -6  -1  176.98   14.10
  -4  -6  -1  177.48   16.10
  -4  -6  -1  187.48   16.70
  -5   6  -1  378.76   22.00
  -5  -6   1  305.57   23.90
   5   6   1  313.67   22.70
  -5   6  -1  363.66   23.80
  -5  -6   1  314.37   24.10
  -5   6  -1  368.96   23.70
  -5  -6   1  315.97   23.00
   5   6   1  305.47   23.10
   5   6  -1  363.86   22.50
  -5   6   1  343.17   24.20
  -5  -6  -1  379.86   25.10
  -5   6   1  314.57   22.90
   5  -6   1  314.17   23.00
   5   6  -1  391.56   24.60
   6   6   1   84.29   11.60
   6   6   1   98.09   12.60
  -6   6  -1   73.09   12.50
  -6  -6   1   82.09   13.20
  -6   6  -1   72.79   11.80
   6   6  -1   77.49   10.70
  -6  -6  -1   62.99   12.10
  -6   6   1   89.19   12.50
   6   6  -1   75.49   12.00
  -6   6   1   83.69   13.10
   7   6   1  192.08   18.80
  -7  -6   1  210.28   20.40
   7   6   1  191.68   17.50
  -7  -6  -1  196.08   20.20
  -7   6   1  192.78   18.40
  -7   6   1  199.48   20.10
  -8   6  -1   -9.70    6.70
  -8  -6   1    2.50    8.50
  -8   6   1   -6.50    7.00
  -8  -6  -1   14.20    9.60
   0   6   2 1311.97   59.89
   0   6  -2 1028.30   59.79
   0  -6   2 1252.37   60.89
   0  -6  -2 1076.49   58.49
   0  -6  -2 1100.79   61.79
   0  -6   2 1293.37   61.69
   0   6  -2 1043.10   60.79
   0   6  -2 1067.59   60.49
   0  -6   2 1262.37   60.49
   0   6   2 1290.77   60.89
   0  -6   2 1266.77   59.89
   0   6   2 1304.47   62.49
   0  -6  -2 1066.79   60.09
   0  -6   2 1299.97   61.69
   0   6  -2 1120.59   61.09
   0  -6  -2 1019.70   61.39
   1   6   2 5246.17  265.87
   1   6   2 5248.07  264.47
  -1   6  -2 5282.87  264.07
  -1  -6   2 5730.43  265.97
  -1  -6   2 5259.07  265.47
   1   6   2 5365.86  265.27
  -1  -6   2 5208.28  264.87
  -1  -6   2 5151.28  264.27
   1  -6  -2 5863.91  263.57
   1  -6  -2 5476.85  264.37
  -1   6  -2 5618.64  265.47
   1  -6  -2 5436.76  266.47
  -1   6  -2 5491.65  265.57
  -1   6  -2 5392.96  265.67
   1  -6  -2 5352.36  263.17
   1   6   2 5346.27  264.07
   1  -6   2 5339.37  264.17
  -1  -6  -2 5422.76  263.37
   1   6  -2 5492.35  265.57
   1  -6   2 5441.46  264.27
  -1  -6  -2 5588.64  266.47
   1   6  -2 5506.95  265.67
  -1   6   2 5347.77  263.97
   1   6  -2 4744.13  264.67
   1   6  -2 5312.37  264.47
  -1   6   2 5077.19  264.37
  -1   6   2 5425.26  266.57
   1  -6   2 5192.58  265.07
  -1   6   2 5362.36  264.37
   1  -6   2 5384.56  265.77
  -1  -6  -2 5411.96  266.07
   1  -6   2 5232.78  265.47
  -1  -6  -2 5458.75  265.17
  -1  -6  -2 5668.23  263.37
   2   6   2 1471.15   74.19
   2   6   2 1545.75   75.39
   2   6   2 1452.15   76.59
  -2  -6   2 1496.55   74.59
  -2  -6   2 1613.64   75.59
  -2   6  -2 1428.46   74.79
  -2   6  -2 1371.46   73.69
  -2  -6   2 1571.24   75.59
  -2   6  -2 1312.17   74.49
   2  -6  -2 1423.86   73.39
   2  -6  -2 1367.26   75.69
  -2   6  -2 1335.57   74.79
   2  -6  -2 1384.86   73.89
  -2  -6   2 1462.45   74.29
   2  -6  -2 1358.46   73.19
   2   6  -2 1329.97   74.69
  -2   6   2 1554.24   73.49
  -2  -6  -2 1359.86   74.29
   2  -6   2 1582.44   73.69
   2   6  -2 1355.46   74.19
   2   6  -2 1402.96   75.09
  -2   6   2 1524.95   73.99
   2   6  -2 1375.26   74.39
  -2  -6  -2 1480.35   75.89
   2  -6   2 1555.14   75.59
  -2   6   2 1637.74   76.59
   2  -6   2 1542.15   75.19
  -2  -6  -2 1352.16   74.89
  -2  -6  -2 1410.96   73.09
   2  -6   2 1537.15   74.99
  -3  -6   2 1849.61   91.69
   3  -6  -2 1685.83   91.89
   3   6   2 1918.31   92.39
  -3  -6   2 1823.42   91.59
  -3  -6   2 1786.32   90.29
   3   6   2 1892.91   94.19
  -3   6  -2 1736.03   91.39
   3   6   2 1844.72   90.69
  -3   6  -2 1727.83   90.79
  -3   6  -2 1721.03   91.39
   3  -6  -2 1695.33   89.99
   3   6   2 1802.42   91.89
  -3  -6   2 1812.32   91.49
  -3   6  -2 1770.22   90.29
   3  -6  -2 1735.23   88.99
   3  -6  -2 1713.33   89.69
   3   6  -2 1703.13   90.39
  -3   6   2 1898.91   89.09
  -3  -6  -2 1720.53   91.09
   3   6  -2 1692.83   91.19
   3  -6   2 1860.51   90.19
   3   6  -2 1639.64   91.19
  -3   6   2 1788.62   90.69
  -3  -6  -2 1734.73   92.19
  -3  -6  -2 1664.33   89.79
  -3  -6  -2 1777.02   89.99
   3   6  -2 1730.93   91.19
  -3   6   2 1926.61   92.79
   3  -6   2 1809.42   91.89
   3  -6   2 1895.81   91.59
  -4   6  -2  221.38   16.60
  -4  -6   2  243.78   17.80
   4  -6  -2  233.78   15.90
   4  -6  -2  205.68   13.60
  -4  -6   2  236.78   17.30
  -4  -6   2  247.78   16.90
  -4   6  -2  214.58   16.10
  -4   6  -2  219.48   17.00
   4   6   2  209.98   16.50
   4   6   2  235.58   16.70
  -4  -6   2  222.28   16.70
   4  -6   2  247.28   17.50
  -4   6   2  236.78   13.80
  -4   6   2  229.88   17.80
  -4  -6  -2  206.38   17.40
   4   6  -2  222.08   15.80
  -4  -6  -2  236.78   15.80
   4  -6   2  218.38   15.90
   4   6  -2  233.78   17.40
  -4   6   2  197.18   15.60
   4   6  -2  220.18   16.60
   4  -6   2  246.38   16.90
   5   6   2  632.84   37.30
  -5   6  -2  607.34   36.00
   5   6   2  659.43   37.50
  -5  -6   2  668.53   37.90
  -5   6  -2  576.14   37.00
  -5   6  -2  621.44   36.60
  -5  -6   2  633.94   38.10
   5  -6   2  697.23   38.20
  -5  -6  -2  600.14   38.10
  -5   6   2  665.13   39.10
   5   6  -2  602.54   36.90
   5  -6   2  593.74   37.40
   5   6  -2  562.84   37.00
  -5   6   2  638.74   37.00
  -6  -6   2   32.80    9.70
  -6   6  -2   35.30    8.90
   6   6   2   29.30    7.70
   6   6   2   23.90    8.10
  -6   6  -2   42.80    8.10
   6   6  -2   39.40    8.10
  -6   6   2   24.20    8.60
  -6  -6  -2   32.70    9.30
  -6   6   2   36.10    8.80
  -7  -6   2  399.66   29.80
   7   6   2  400.46   27.50
   7   6   2  383.56   28.30
  -7   6  -2  402.56   28.50
  -7   6   2  370.46   28.00
  -7   6   2  375.16   29.80
  -7  -6  -2  399.36   27.80
  -7  -6  -2  384.16   29.80
  -8  -6   2    4.50    9.00
  -8   6  -2   24.60   10.10
  -8   6   2   10.30    9.40
  -8  -6  -2   15.50   10.30
   0   6   3    2.70    3.00
   0  -6   3    1.20    3.20
   0   6  -3    1.30    3.00
   0   6   3    0.00    3.70
   0   6  -3    0.20    2.40
   0  -6  -3   -2.60    2.20
   0   6  -3   -1.60    3.10
   0  -6  -3   -0.90    3.50
   0  -6   3   -1.80    2.60
   0  -6   3    1.50    3.20
   0  -6  -3    4.10    3.70
   0  -6   3   -1.50    2.50
   0   6   3    0.90    2.20
   0  -6   3   -0.60    2.30
   0   6  -3   -0.40    3.00
   0   6   3   -0.10    2.30
   1  -6  -3   68.29    8.60
  -1   6  -3   69.39    7.60
  -1   6  -3   73.49    8.10
   1   6   3   55.59    6.20
  -1  -6   3   54.49    6.30
  -1   6  -3   70.19    7.50
   1  -6  -3   67.39    6.30
  -1  -6   3   55.59    6.90
   1   6   3   49.20    5.40
   1   6   3   46.20    7.00
  -1  -6   3   54.39    7.50
  -1  -6   3   58.19    7.80
   1   6   3   54.59    7.60
  -1  -6  -3   55.09    8.30
  -1   6   3   59.39    6.40
  -1   6   3   49.20    8.40
  -1   6   3   51.19    5.50
   1  -6   3   45.80    7.20
  -1  -6  -3   73.29    8.20
   1  -6   3   55.09    5.40
   1  -6   3   53.69    7.20
   1   6  -3   74.59    7.80
   1   6  -3   61.29    7.20
   1  -6   3   61.99    5.60
   1   6  -3   73.59    7.80
   1  -6   3   59.99    7.60
   1   6  -3   70.39    6.20
  -1   6   3   47.70    5.90
   2   6   3  687.63   38.60
  -2  -6   3  674.93   37.60
   2  -6  -3  691.13   39.40
  -2   6  -3  719.83   38.80
  -2  -6   3  703.23   37.70
   2  -6  -3  680.33   35.80
  -2   6  -3  684.43   36.50
  -2  -6   3  711.23   38.90
  -2   6  -3  667.93   38.20
   2  -6  -3  661.93   35.50
   2   6   3  699.33   38.80
   2   6   3  715.33   37.20
  -2   6  -3  658.53   38.30
   2   6   3  715.53   36.90
  -2  -6   3  725.93   39.10
   2  -6  -3  687.13   36.50
   2   6  -3  675.83   37.50
  -2   6   3  689.63   36.80
  -2  -6  -3  671.33   38.30
  -2   6   3  708.33   39.80
   2  -6   3  719.43   39.10
   2  -6   3  731.33   36.30
   2   6  -3  660.03   38.20
   2  -6   3  703.93   38.50
   2   6  -3  666.93   38.40
  -2  -6  -3  676.83   35.80
  -2  -6  -3  708.33   35.80
   2   6  -3  690.63   38.00
   2  -6   3  705.43   38.90
  -2  -6  -3  709.23   39.50
  -2   6   3  692.23   37.00
  -2   6   3  713.33   36.60
  -3   6  -3  287.37   17.50
   3   6   3  220.18   15.80
   3   6   3  215.18   16.60
   3   6   3  209.48   16.90
  -3  -6   3  204.68   15.30
  -3  -6   3  207.18   16.40
  -3   6  -3  294.47   17.90
   3  -6  -3  281.37   14.50
  -3  -6   3  202.98   16.80
  -3   6  -3  288.17   17.70
  -3   6  -3  286.77   15.80
  -3  -6   3  210.98   16.40
   3  -6   3  215.48   14.60
  -3   6   3  215.58   15.50
   3  -6   3  207.58   16.40
   3  -6   3  214.18   16.90
  -3   6   3  218.68   13.90
   3  -6   3  221.38   16.30
  -3  -6  -3  296.87   18.00
  -3   6   3  214.48   17.60
   3   6  -3  287.57   17.30
  -4   6  -3   51.99    7.80
  -4   6  -3   45.80    7.80
  -4  -6   3   62.29    9.80
  -4  -6   3   49.60    9.10
   4   6   3   26.10    7.00
  -4   6  -3   40.00    7.60
  -4  -6   3   54.49   10.00
   4   6   3   54.29    8.40
   4  -6  -3   37.50    5.00
  -4   6  -3   31.80    7.40
   4  -6  -3   53.89    7.80
  -4  -6   3   39.00    6.50
  -4   6   3   60.29   10.40
   4   6  -3   39.60    7.80
  -4  -6  -3   43.40    7.40
   4   6  -3   37.00    7.40
  -4   6   3   46.30    7.90
   4  -6   3   53.59    9.30
  -4  -6  -3   59.79   10.30
   4  -6   3   55.89    7.10
   4   6  -3   54.09    7.60
  -4   6   3   58.79    7.10
   4  -6   3   48.10    8.10
  -5  -6   3  291.17   23.10
  -5   6  -3  307.07   22.30
  -5   6  -3  341.27   21.70
   5   6   3  322.67   22.60
  -5  -6   3  296.17   23.00
   5   6   3  310.97   22.10
  -5   6  -3  338.77   22.30
  -5   6   3  297.27   23.50
  -5  -6  -3  316.77   23.80
   5   6  -3  324.27   24.60
   5   6  -3  346.07   20.80
  -5   6   3  276.37   21.20
   5  -6   3  316.77   23.00
  -6   6  -3   81.79   12.00
  -6  -6   3   97.19   13.60
  -6  -6   3  110.99   14.50
  -6   6  -3   94.09   12.40
   6   6   3   87.89   13.00
   6   6   3   98.79   13.30
  -6   6   3   86.99   12.60
  -6  -6  -3   83.19   14.20
  -6  -6  -3  107.09   13.60
  -7  -6   3  308.17   25.50
  -7   6  -3  283.97   23.10
  -7  -6  -3  286.17   32.10
  -7   6   3  296.77   26.20
  -7   6   3  294.07   24.10
  -7  -6  -3  301.97   25.70
  -8  -6   3   14.00    9.60
  -8   6   3    5.00    7.10
  -8   6   3    4.60    8.70
  -8  -6  -3    4.60    8.30
   0  -6   4  229.38   16.90
   0  -6   4  271.77   18.30
   0   6   4  251.67   14.60
   0  -6  -4  271.27   16.80
   0  -6  -4  307.47   19.10
   0   6   4  240.88   16.70
   0  -6   4  226.48   14.30
   0   6  -4  312.67   18.10
   0  -6   4  236.98   15.00
   0   6  -4  283.17   18.00
   0   6   4  260.57   18.90
   0   6  -4  295.87   17.60
   0  -6  -4  260.77   18.70
   0   6   4  260.67   14.60
   1  -6  -4 1045.80   55.99
  -1  -6   4 1081.69   57.99
   1  -6  -4 1011.00   58.09
   1   6   4 1140.39   54.69
  -1  -6   4 1104.39   58.29
   1   6   4 1165.18   55.09
  -1  -6   4 1131.29   58.69
  -1   6  -4  987.70   58.99
   1   6   4 1130.89   57.59
  -1  -6   4 1114.09   55.39
  -1   6  -4 1137.99   59.49
  -1   6  -4 1023.60   56.99
   1   6  -4 1032.70   57.09
   1  -6   4 1115.19   58.19
  -1  -6  -4 1045.70   58.09
   1  -6   4 1106.99   58.09
  -1   6   4 1123.89   54.69
  -1   6   4 1235.08   59.79
   1   6  -4 1012.10   55.19
   1  -6   4 1127.99   53.89
  -1  -6  -4 1026.10   58.59
  -1  -6  -4 1035.10   56.99
   1   6  -4  973.10   56.89
   1   6  -4  958.40   56.69
  -1   6   4 1106.59   55.09
  -1   6   4 1133.49   56.29
   1  -6   4 1094.09   57.59
  -2   6  -4  587.54   32.50
  -2   6  -4  578.64   35.70
  -2   6  -4  599.34   35.30
   2  -6  -4  582.44   36.10
  -2   6  -4  566.14   34.90
   2   6   4  659.43   36.10
   2   6   4  651.33   36.20
   2  -6  -4  602.04   33.30
  -2  -6   4  633.14   34.40
  -2  -6   4  622.74   34.70
  -2  -6   4  654.63   36.50
   2   6   4  666.83   33.60
  -2  -6   4  694.63   36.40
   2   6   4  687.83   33.80
   2   6  -4  542.65   33.70
  -2  -6  -4  592.14   35.60
   2  -6   4  674.73   36.20
  -2   6   4  648.84   33.40
   2  -6   4  661.53   32.30
  -2  -6  -4  577.64   35.20
  -2   6   4  639.14   33.60
   2  -6   4  675.13   36.50
   2   6  -4  598.84   34.90
  -2   6   4  680.03   37.40
  -2  -6  -4  577.94   39.80
   2   6  -4  597.14   35.40
   2  -6   4  681.23   36.60
  -2   6   4  643.64   33.50
   2   6  -4  593.64   35.20
  -3  -6   4 1348.57   70.39
  -3   6  -4 1339.17   68.29
   3   6   4 1325.87   69.19
  -3  -6   4 1257.07   69.29
  -3   6  -4 1344.47   70.89
  -3  -6   4 1209.28   70.49
   3  -6  -4 1356.56   67.69
   3  -6  -4 1340.27   67.69
   3   6   4 1411.86   69.59
   3   6   4 1376.26   71.69
  -3   6  -4 1393.66   71.49
  -3   6  -4 1379.76   70.99
  -3  -6   4 1325.87   71.49
   3   6  -4 1297.77   70.69
  -3   6   4 1290.77   67.59
   3  -6   4 1384.96   71.69
  -3   6   4 1318.57   69.29
  -3  -6  -4 1422.46   67.89
   3   6  -4 1353.46   69.99
   3   6  -4 1336.07   70.09
  -3  -6  -4 1464.75   72.59
   3  -6   4 1343.97   68.19
   3   6  -4 1350.36   70.79
  -3   6   4 1302.17   72.29
   3  -6   4 1362.36   71.49
  -3   6   4 1314.27   69.19
  -4  -6   4   85.59   11.00
  -4   6  -4   54.39   10.00
  -4   6  -4   43.80    7.40
  -4   6  -4   52.79    8.90
  -4  -6   4   77.89   10.90
   4   6   4   74.39   10.70
   4   6  -4   38.50    8.30
   4   6  -4   51.59    7.80
  -4  -6  -4   42.40    9.30
  -4   6   4   84.69   12.10
  -4   6   4   73.99    9.00
  -5   6  -4 1179.08   64.09
   5   6   4 1108.09   64.09
   5   6   4 1116.59   62.79
  -5  -6   4 1137.19   64.09
  -5  -6   4 1109.29   64.19
  -5   6  -4 1249.28   64.19
  -5  -6  -4 1233.48   64.89
   5  -6   4 1161.28   64.39
   5   6  -4 1162.78   61.29
  -5  -6  -4 1287.27   65.69
  -5   6   4 1105.99   62.69
  -5   6   4 1081.59   64.99
  -6  -6   4   43.20   10.00
   6   6   4   31.50    8.90
  -6  -6   4   31.80   11.30
  -6   6  -4   15.10    7.70
  -6   6  -4   24.40    7.50
   6   6   4   33.80    8.60
  -6  -6  -4   19.60    9.80
  -6  -6  -4   23.20    8.80
  -6   6   4   36.10   10.10
   6  -6   4   30.90    8.40
  -6   6   4   25.70    8.20
   7   6   4  320.77   25.10
  -7  -6   4  301.87   25.80
   7   6   4  289.67   24.40
  -7  -6  -4  335.97   25.70
  -7   6   4  292.27   24.30
  -7   6   4  286.87   26.70
  -7  -6  -4  312.67   26.50
  -8  -6   4   34.30   12.60
  -8   6   4   54.29   14.40
  -8   6   4   63.99   12.90
  -8  -6  -4   59.19   13.40
   0  -6   5   -2.10    3.00
   0   6  -5    0.70    4.10
   0  -6  -5    1.50    3.10
   0  -6  -5    3.00    7.80
   0   6   5    4.20    3.70
   0  -6   5   -0.80    3.50
   0   6   5    2.50    5.20
   0   6  -5    3.70    3.60
   0   6  -5    1.00    2.30
   0  -6   5    1.70    4.40
   0  -6  -5    4.80    4.20
   1   6   5  120.39    7.50
  -1  -6   5  105.69    8.20
   1  -6  -5  106.69    9.20
  -1  -6   5  115.69   10.90
   1  -6  -5   99.89   10.90
  -1  -6   5   98.49   11.40
  -1   6  -5   98.79   11.10
  -1   6  -5   81.69    8.70
  -1  -6   5  109.69   10.10
  -1   6  -5  104.49   10.20
   1   6   5  115.79    7.70
   1   6   5  124.49   11.00
  -1   6   5  102.99    7.40
   1  -6   5  119.49   11.40
  -1   6   5  116.09    9.60
  -1   6   5  101.79    7.30
   1  -6   5  121.29   11.50
   1   6  -5   94.39    7.70
  -1  -6  -5   73.59   12.30
   1   6  -5   97.29    9.60
   1   6  -5  111.09    9.70
  -1  -6  -5   99.39    9.90
  -1  -6  -5   93.99   10.50
   1  -6   5  104.49   11.70
  -1   6   5  120.99   12.60
   2   6   5   62.29    8.70
  -2  -6   5   41.30    8.90
  -2   6  -5   42.20    8.50
   2   6   5   44.70    5.80
  -2  -6   5   51.09   10.60
  -2   6  -5   57.89    7.90
   2  -6  -5   37.80    5.70
  -2  -6   5   43.50    6.80
  -2   6  -5   43.80    8.80
   2   6   5   56.89    6.00
  -2  -6   5   39.70    6.80
   2   6   5   60.29    8.30
   2   6  -5   52.59    6.30
  -2  -6  -5   40.60    7.40
  -2  -6  -5   43.70    9.00
  -2   6   5   46.00    6.10
  -2   6   5   54.59    5.90
   2   6  -5   49.90    7.60
   2  -6   5   55.69   10.80
  -2   6   5   44.10    5.60
  -2   6   5   58.49    9.80
   2   6  -5   42.60    7.30
   3   6   5  488.55   30.60
  -3  -6   5  537.25   31.60
  -3  -6   5  508.05   28.90
  -3   6  -5  454.25   26.30
   3   6   5  508.65   28.20
  -3  -6   5  503.35   29.30
  -3   6  -5  509.35   31.10
  -3   6  -5  465.05   29.70
   3  -6  -5  466.95   28.00
  -3   6   5  552.14   32.50
  -3   6   5  523.75   28.20
   3   6  -5  466.45   28.70
   3  -6   5  536.05   31.00
  -3  -6  -5  503.85   31.40
  -3   6   5  508.45   26.70
   3   6  -5  428.56   29.00
   3   6  -5  485.35   29.10
  -4   6  -5   22.60    7.20
   4   6   5   12.90    5.60
  -4  -6   5    0.70    5.80
   4   6   5   15.80    6.80
  -4  -6   5   12.10    6.10
  -4   6  -5   12.50    4.50
  -4   6   5    7.40    6.90
  -4   6   5   14.90    5.40
  -4  -6  -5   17.40    6.70
   4   6  -5   20.50    5.70
   4  -6   5    9.30    5.80
  -4  -6  -5   19.60    7.30
   5   6   5  346.67   25.00
  -5  -6   5  334.47   24.70
   5   6   5  342.07   23.20
  -5  -6   5  338.57   25.20
  -5   6  -5  310.47   24.10
  -5  -6  -5  317.27   25.00
  -5  -6  -5  320.17   25.00
   5  -6   5  348.67   25.10
  -5   6   5  351.06   26.10
  -5   6   5  333.27   23.00
  -6   6  -5  237.28   21.60
  -6  -6   5  254.07   23.20
   6   6   5  271.07   22.80
  -6  -6   5  296.67   23.40
   6   6   5  305.37   22.00
  -6  -6  -5  270.07   23.10
  -6   6   5  254.07   24.10
  -6  -6  -5  266.67   23.50
   6  -6   5  284.77   22.90
  -6   6   5  261.07   21.20
  -7   6  -5   99.69   14.50
  -7  -6   5   78.49   15.00
  -7   6   5   90.59   16.40
  -7  -6  -5   93.19   15.90
  -7  -6  -5   98.29   14.60
  -7   6   5   60.79   12.10
   8   6   5  142.99   17.70
  -8  -6   5  147.29   25.50
  -8   6   5  102.49   16.60
  -8  -6  -5  121.99   16.90
  -8  -6  -5  139.29   18.90
  -8   6   5  126.59   19.80
   0   6   6  163.28   13.80
   0  -6   6  152.58   15.00
   0   6   6  178.18   16.20
   0  -6  -6  221.08   14.70
   0   6  -6  211.58   15.80
   0  -6  -6  199.28   16.70
   0   6  -6  192.18   13.90
  -1   6  -6 3249.67  153.58
   1   6   6 2996.40  152.28
  -1  -6   6 2746.13  153.08
  -1  -6   6 2944.61  148.59
  -1   6  -6 3058.09  151.58
  -1  -6   6 2816.62  153.28
  -1   6   6 2968.70  150.88
   1   6  -6 2996.30  151.18
  -1  -6  -6 3149.58  154.28
   1   6  -6 2944.91  148.79
   1   6  -6 3272.57  152.68
  -1   6   6 3206.38  154.58
   1  -6   6 2875.01  152.68
  -2  -6   6  438.66   29.40
   2   6   6  464.85   25.00
   2   6   6  489.95   29.10
  -2   6  -6  438.66   29.00
  -2  -6   6  458.05   27.40
  -2  -6   6  468.35   26.10
   2   6   6  472.95   25.20
   2  -6  -6  432.46   25.70
   2  -6  -6  442.86   26.00
  -2   6   6  465.95   24.80
   2   6  -6  417.26   27.40
  -2  -6  -6  475.45   29.70
   2   6  -6  400.76   25.40
  -2   6   6  451.35   26.00
  -2   6   6  478.85   25.00
  -2   6   6  464.95   30.10
   2  -6   6  483.25   29.20
   3  -6  -6 1214.78   62.19
  -3  -6   6 1199.58   66.29
   3   6   6 1242.78   63.29
  -3   6  -6 1252.47   67.09
   3   6   6 1225.68   66.89
  -3  -6   6 1186.78   66.79
   3   6  -6 1250.67   64.79
   3   6  -6 1168.28   63.99
  -3   6   6 1136.29   62.89
  -3  -6  -6 1311.27   67.59
  -3   6   6 1199.08   67.69
  -3  -6  -6 1319.87   67.39
   3  -6   6 1161.28   66.19
  -4   6  -6  327.27   25.00
  -4  -6   6  365.96   25.80
   4   6   6  331.67   22.30
  -4  -6   6  356.76   24.30
   4   6   6  373.86   25.90
  -4   6   6  349.87   26.70
  -4  -6  -6  378.76   26.40
  -4  -6  -6  335.27   25.00
  -4   6   6  345.37   22.50
   4  -6   6  362.56   25.30
   5   6   6  381.36   25.40
  -5  -6   6  380.96   27.10
   5   6   6  406.26   28.40
  -5   6  -6  349.07   27.30
  -5  -6   6  386.66   28.00
  -5  -6  -6  380.96   28.00
  -5   6   6  368.96   25.30
  -5   6   6  363.16   28.80
   5  -6   6  416.06   28.30
  -5  -6  -6  388.86   28.40
  -6  -6   6  138.89   17.40
   6   6   6  121.19   17.20
  -6   6  -6  145.89   17.10
   6   6   6  165.58   16.50
  -6  -6   6  131.89   17.10
   6  -6   6  153.78   17.50
  -6  -6  -6  200.88   19.20
  -6   6   6  159.08   19.30
  -6  -6  -6  171.78   18.40
  -6   6   6  153.68   16.00
   7   6   6  112.89   15.30
  -7   6  -6  108.59   16.20
  -7  -6   6  123.09   17.40
  -7  -6  -6  121.29   16.60
  -7   6   6  124.29   18.70
  -7  -6  -6  136.09   17.80
  -7   6   6  135.89   16.10
   0   6   7   -5.50    3.60
   0  -6  -7   -3.30    4.10
   0   6  -7   -2.50    4.60
   0  -6   7   -5.60    4.60
   0  -6  -7    0.10    5.10
   1   6   7   45.10    9.00
  -1   6  -7   64.09   11.10
   1  -6  -7   67.59   11.30
  -1  -6   7   45.70    9.50
   1  -6  -7   57.09    7.80
   1  -6  -7   57.09    8.50
   1  -6   7   52.99    9.50
  -1  -6  -7   54.09    9.70
   1   6  -7   53.99    9.50
  -1   6   7   42.90    7.80
  -1   6   7   41.70    9.60
  -1  -6  -7   59.49   10.50
  -2   6  -7  204.48   18.70
   2   6   7  229.78   18.50
   2  -6  -7  203.88   15.30
   2   6   7  235.68   14.10
  -2  -6   7  228.18   19.00
   2   6   7  237.08   15.40
  -2   6   7  224.38   13.90
  -2  -6  -7  209.38   18.60
   2  -6   7  233.68   18.40
  -2  -6  -7  220.78   18.30
  -2   6   7  214.68   15.20
   2   6  -7  219.38   17.40
  -2   6   7  227.98   19.60
  -2   6   7  224.88   13.60
   3   6   7   95.99   13.30
  -3  -6   7  104.89   13.30
   3   6   7   89.89    9.50
  -3   6  -7  127.59   14.50
  -3  -6  -7  124.59   13.70
  -3   6   7   83.49    9.30
  -3   6   7   92.49   13.70
  -3  -6  -7  145.39   15.00
   3  -6   7   99.49   13.00
   4   6   7   30.90   14.50
   4   6   7   30.60   10.90
  -4  -6   7   28.90    9.10
  -4   6  -7   21.50   11.30
  -4  -6   7   28.40    7.90
  -4  -6  -7   20.60    8.30
  -4   6   7   28.20   10.00
  -4  -6  -7   28.20   12.10
   4  -6   7   37.00    9.00
  -5   6  -7   77.39   14.10
  -5  -6   7  105.89   14.00
   5   6   7   82.79   12.00
   5   6   7  101.79   15.00
  -5  -6   7  109.99   15.40
  -5  -6  -7   82.59   14.00
  -5   6   7   98.09   15.90
  -5  -6  -7  105.29   15.30
   5  -6   7   88.79   13.90
  -5   6   7   82.79   11.70
  -6   6  -7   35.50   10.20
  -6  -6   7   33.50   10.20
  -6  -6   7   50.89   11.60
   6  -6   7   46.40   11.20
  -6   6   7   27.50   10.70
  -6   6   7   26.60    8.70
  -6  -6  -7   29.90   10.20
  -6  -6  -7   20.00    8.80
  -7  -6   7   73.69   15.10
   7   6   7   93.19   14.10
  -7   6  -7   65.99   13.80
  -7   6   7   65.89   15.60
  -7   6   7   69.29   13.00
  -7  -6  -7   45.50   12.10
  -7  -6  -7   89.19   15.70
   0  -6  -8  844.22   49.80
   0   6  -8  858.71   49.30
   0  -6   8  850.31   49.50
   0   6   8  879.41   48.50
   0  -6  -8  856.51   48.70
   1  -6  -8  823.92   46.50
   1  -6  -8  852.41   49.30
  -1  -6   8  869.81   49.30
   1   6   8  819.52   47.90
  -1   6  -8  824.12   48.90
  -1  -6  -8  812.72   48.50
  -1  -6  -8  859.61   48.50
   1  -6   8  813.82   48.10
  -1   6   8  870.91   49.60
   1   6  -8  812.62   47.80
   2  -6  -8  468.45   30.80
   2   6   8  504.85   32.30
  -2   6  -8  461.95   32.50
  -2  -6   8  492.45   32.80
   2   6   8  489.35   26.70
   2   6  -8  446.16   30.40
  -2  -6  -8  493.25   32.50
   2  -6   8  534.05   32.50
  -2   6   8  510.35   33.20
  -2  -6  -8  470.85   32.00
  -2   6   8  526.95   26.80
  -3   6  -8  866.41   52.99
  -3  -6   8  873.31   51.79
   3   6  -8  844.32   49.00
  -3   6   8  850.11   52.09
   3  -6   8  882.41   51.19
  -3  -6  -8  874.71   50.89
  -3   6   8  929.91   49.60
  -4   6  -8   59.69   12.30
  -4  -6   8   86.39   16.30
  -4  -6  -8   68.99   12.90
  -4   6   8   85.39   14.50
  -4   6   8   71.79   10.00
  -4  -6  -8   54.89   11.60
   4  -6   8   79.39   19.90
  -5  -6   8  495.65   35.20
  -5   6  -8  480.65   34.80
   5   6   8  497.65   31.40
  -5   6   8  528.95   36.60
  -5  -6  -8  501.95   37.70
   5  -6   8  554.34   35.20
  -5   6   8  449.66   30.80
  -5  -6  -8  513.75   35.60
   6   6   8   28.50    8.90
  -6  -6   8   24.30   10.00
  -6   6  -8   33.90   10.40
  -6  -6  -8   14.60    9.30
  -6   6   8   38.10    9.50
  -6   6   8   25.10   11.20
   6  -6   8   22.70    8.90
   0  -6   9   -8.80    5.00
   0   6  -9   -2.40    5.70
   0  -6  -9    1.50    5.10
   0  -6  -9    3.00    6.30
  -1   6  -9   12.90    7.50
  -1  -6   9   14.40    7.40
   1  -6  -9    8.40    5.50
   1  -6  -9    7.90    6.90
  -1  -6  -9    0.80    6.10
  -1   6   9    7.70    7.60
   1  -6   9    9.90    6.80
   1   6  -9   14.40    7.40
  -1  -6  -9    8.70    6.60
  -2  -6   9   32.50   11.10
  -2   6  -9   46.10   11.10
   2   6   9   37.90    8.70
   2  -6   9   45.30   11.40
   2   6  -9   46.90    9.50
  -2  -6  -9   36.30   14.40
  -2   6   9   52.19   11.70
  -2  -6  -9   38.40    9.30
  -3   6  -9   23.30    8.90
   3   6   9   37.20    6.50
  -3  -6   9   34.90   10.00
  -3  -6  -9   24.80    8.30
  -3  -6  -9   27.30    9.40
   3  -6   9   21.70    7.90
  -3   6   9   27.90    6.10
  -4  -6   9  192.38   20.40
   4   6   9  207.48   16.20
  -4   6  -9  234.78   21.50
  -4   6   9  185.08   21.00
   4  -6   9  197.98   19.80
  -4  -6  -9  180.88   23.70
  -4   6   9  191.08   15.90
  -4  -6  -9  245.38   21.90
   5   6   9   66.69   10.80
  -5  -6   9   47.60   12.50
  -5   6  -9   61.49   12.80
   5  -6   9   50.09   11.50
  -5   6   9   57.79   13.80
  -5   6   9   45.00    9.20
  -5  -6  -9   75.79   14.80
   6   6   9   32.30    9.20
  -6  -6   9   55.09   12.70
   6  -6   9   40.40   11.30
  -6  -6  -9   27.20   10.70
  -6   6   9   49.99   10.80
  -6   6   9   51.19   14.70
   0  -6 -10  242.58   19.80
   0  -6 -10  224.48   19.90
   0  -6  10  221.68   20.50
   0   6 -10  231.88   20.90
  -1   6 -10  513.75   34.90
   1  -6 -10  473.05   33.50
  -1  -6  10  534.65   34.20
   1  -6 -10  491.15   34.50
  -1   6  10  548.65   34.50
  -1  -6 -10  436.66   32.30
   1   6 -10  497.35   33.50
   1  -6  10  509.85   33.60
  -1  -6 -10  519.35   33.90
  -2   6 -10   73.39   14.00
  -2  -6  10   58.09   12.10
   2   6  10   70.79    7.30
   2  -6 -10   64.99   13.00
   2  -6  10   78.99   13.00
   2   6 -10   58.69   12.10
  -2   6  10   78.29   14.10
  -2  -6 -10   77.89   13.50
   3   6  10  403.26   24.20
  -3  -6  10  375.66   29.70
  -3   6 -10  395.46   30.70
  -3   6  10  402.76   24.10
  -3  -6 -10  432.36   31.10
  -3   6  10  391.66   30.40
   3  -6  10  430.46   30.10
   4   6  10  106.79   11.50
  -4  -6  10  109.69   16.80
  -4   6 -10   92.79   16.20
  -4   6  10  108.69   11.60
   4  -6  10  109.09   15.80
  -4  -6 -10  108.99   16.50
  -4   6  10   72.59   15.10
  -5   6 -10  134.49   20.00
  -5  -6  10  117.79   18.00
   5   6  10  128.19   14.10
  -5  -6 -10  163.98   19.90
  -5   6  10  103.69   18.40
  -5   6  10  121.99   14.10
   5  -6  10  146.59   18.30
   0  -6 -11    2.80    5.80
   0   6 -11    7.60    7.30
   0  -6  11    4.20    7.60
  -1   6 -11   28.80   10.00
  -1  -6  11   38.00   10.40
  -1  -6 -11   31.60    9.80
   1  -6  11   31.10   10.00
   1   6 -11   39.10   10.30
  -2  -6  11   15.00    8.20
  -2   6 -11   -8.10    6.20
   2  -6  11   13.60    7.70
  -2  -6 -11    3.50    7.90
  -3  -6  11   76.89   13.90
  -3   6 -11   58.39   14.00
   3   6  11   68.79    8.80
  -3  -6 -11   78.89   14.90
  -3   6  11   60.69    8.60
   3  -6  11   63.69   12.70
  -4  -6  11   27.40   12.50
  -4   6 -11   39.80   12.20
   4   6  11   10.50    5.80
  -4   6  11   31.50    7.30
  -4  -6 -11   24.30   10.30
   4  -6  11   12.00   10.40
   0  -6  12  103.89   16.00
   0   6 -12  126.89   18.40
  -1  -6  12  288.37   25.30
  -1   6 -12  311.97   27.30
   1  -6  12  295.67   25.10
  -1  -6 -12  318.37   25.90
  -2  -6  12   37.90   13.90
  -2  -6 -12   18.40    9.20
   2  -6  12   33.90   13.30
   0   7   0   -0.80    3.10
   0  -7   0    0.90    2.60
   0   7   0    0.40    4.70
   0  -7   0   -3.10    3.00
   0  -7   0   -1.30    3.10
   0   7   0    1.50    3.20
   0  -7   0   -2.10    2.30
   0  -7   0   -0.70    2.30
   1   7   0   39.10    6.20
  -1  -7   0   36.00    6.40
  -1  -7   0   35.60    5.70
   1   7   0   33.90    5.90
   1   7   0   37.50    6.70
  -1   7   0   43.30    6.20
  -1   7   0   30.40    6.00
   1  -7   0   38.10    5.50
  -1   7   0   37.30    8.20
   1  -7   0   35.50    6.70
  -1  -7   0   41.10    6.00
  -1   7   0   36.30    6.70
   1  -7   0   53.49    6.20
   1   7   0   43.40    6.40
  -1  -7   0   35.90    5.50
   1  -7   0   30.90    5.50
   1  -7   0   35.90    6.50
  -2  -7   0  255.37   16.90
  -2  -7   0  269.27   18.00
   2  -7   0  273.77   16.70
   2   7   0  254.37   17.40
   2   7   0  259.77   20.40
   2  -7   0  263.17   17.30
   2   7   0  259.87   17.60
   2  -7   0  271.97   17.70
  -2   7   0  233.78   17.30
   2  -7   0  274.77   16.80
  -2   7   0  255.07   18.20
  -2   7   0  264.17   17.10
  -2   7   0  255.17   16.60
  -2  -7   0  284.57   17.30
  -3  -7   0   33.10    6.60
  -3  -7   0   31.40    6.30
  -3   7   0   32.20    6.80
  -3   7   0   31.80    7.20
   3   7   0   14.90    5.00
  -3  -7   0   27.80    6.70
   3  -7   0   27.60    5.60
   3   7   0   23.30    8.40
  -3   7   0   18.10    5.40
  -3  -7   0   27.50    5.50
   3  -7   0   29.00    6.10
  -3   7   0   29.90    5.90
   3  -7   0   29.70    6.10
   3  -7   0   28.80    5.50
   3   7   0   19.50    5.60
   3   7   0   22.20    5.50
   4   7   0  250.37   18.30
   4  -7   0  224.28   17.40
   4   7   0  219.68   17.00
   4  -7   0  235.78   15.60
  -4   7   0  204.88   17.30
  -4  -7   0  229.08   16.80
  -4  -7   0  253.97   18.70
  -4  -7   0  207.08   15.90
  -4   7   0  241.58   15.60
   5   7   0  425.36   27.70
   5   7   0  399.66   26.40
  -5   7   0  418.16   27.70
  -5  -7   0  402.96   28.00
  -5   7   0  431.56   27.60
  -5   7   0  392.96   24.40
   6   7   0  487.65   30.60
  -6   7   0  471.25   32.10
  -6   7   0  468.35   31.40
   6   7   0  453.55   31.70
  -6  -7   0  497.05   34.30
  -7   7   0   94.99   15.00
  -7  -7   0  100.79   15.80
   7   7   0  101.59   14.20
  -8  -7   0   53.19   12.90
  -8   7   0   66.69   14.10
   0  -7  -1 1676.63   85.89
   0   7  -1 1608.54   84.59
   0  -7   1 1608.44   84.39
   0   7   1 1692.03   84.49
   0  -7  -1 1735.43   85.79
   0   7  -1 1749.12   85.29
   0  -7   1 1655.83   84.49
   0  -7   1 1585.44   84.49
   0  -7   1 1589.84   84.89
   0  -7  -1 1692.73   84.39
   0  -7  -1 1719.03   83.59
   0   7   1 1643.54   84.39
   0  -7  -1 1625.04   83.29
   0  -7   1 1625.64   86.69
   0   7  -1 1668.83   85.19
   1   7   1 2630.14  126.59
   1   7   1 2463.65  126.89
  -1  -7   1 2548.55  126.19
  -1   7  -1 2501.65  126.09
   1  -7  -1 2385.26  124.79
   1  -7  -1 2311.37  127.19
  -1  -7   1 2559.04  126.59
   1  -7  -1 2559.14  125.39
  -1   7  -1 2554.04  126.59
  -1  -7   1 2580.44  126.19
   1  -7  -1 2494.15  125.69
   1   7   1 2566.14  125.79
  -1   7  -1 2545.65  126.29
   1   7   1 2420.46  126.29
  -1  -7  -1 2432.36  125.19
   1  -7   1 2520.95  126.19
  -1  -7  -1 2642.04  127.49
  -1   7   1 2375.86  126.29
  -1   7   1 2636.04  125.79
  -1  -7  -1 2501.55  126.99
   1  -7   1 2472.55  126.39
  -1  -7  -1 2507.15  125.09
   1   7  -1 2429.26  127.89
   1   7  -1 2500.05  126.39
   1  -7   1 2496.85  126.09
   1  -7   1 2605.14  126.29
  -1   7   1 2698.63  127.79
  -1  -7  -1 2494.05  126.19
   1   7  -1 2476.35  126.79
  -1   7   1 2601.74  125.89
   1   7  -1 2407.96  125.99
  -2   7  -1 2563.44  134.29
   2  -7  -1 2724.93  135.29
  -2  -7   1 2726.93  133.99
  -2  -7   1 2649.53  134.09
   2   7   1 2706.93  134.09
   2  -7  -1 2647.73  132.89
  -2   7  -1 2884.41  133.99
   2  -7  -1 2798.12  133.49
  -2   7  -1 2758.02  134.19
  -2  -7   1 2577.24  133.79
  -2   7  -1 2680.93  133.89
   2   7   1 2697.43  133.69
   2   7   1 2584.14  134.39
   2   7   1 2710.23  134.29
   2  -7  -1 2730.23  133.09
   2   7  -1 2530.15  133.79
   2  -7   1 2730.83  134.39
   2  -7   1 2694.43  133.69
  -2   7   1 2539.95  133.29
  -2  -7  -1 2817.02  135.09
   2   7  -1 2607.24  133.89
   2   7  -1 2701.83  134.59
  -2  -7  -1 2740.43  133.09
  -2  -7  -1 2632.94  133.89
   2  -7   1 2577.44  133.49
  -2   7   1 2504.85  133.59
  -2   7   1 2478.95  134.59
  -2  -7  -1 2665.83  133.49
  -2   7   1 2738.43  133.09
   2  -7   1 2576.84  133.59
   2   7  -1 2613.24  133.89
   3  -7  -1  964.60   48.50
  -3  -7   1  870.21   49.30
  -3   7  -1  965.50   48.50
  -3   7  -1  925.61   49.20
  -3   7  -1  971.20   49.00
   3  -7  -1  929.61   49.40
   3   7   1  797.12   48.70
   3  -7  -1  939.31   47.40
   3   7   1  850.01   48.20
   3   7   1  872.41   48.60
  -3  -7   1  850.11   47.90
  -3  -7   1  856.71   48.60
   3  -7  -1  934.71   47.90
   3   7   1  867.11   48.90
  -3  -7   1  843.02   48.80
  -3   7  -1  936.21   49.30
   3   7  -1  895.01   48.90
  -3   7   1  879.91   47.10
  -3   7   1  800.62   48.10
  -3  -7  -1  941.31   48.70
   3   7  -1  929.61   49.40
  -3   7   1  863.41   48.60
   3  -7   1  814.32   47.80
  -3   7   1  843.12   49.30
  -3  -7  -1  974.20   48.20
   3   7  -1  920.01   49.20
   3  -7   1  894.11   49.10
   3   7  -1  972.20   48.90
   3  -7   1  855.21   48.10
  -3  -7  -1  979.40   48.50
  -4  -7   1  570.94   34.80
   4   7   1  604.84   35.60
   4  -7  -1  631.04   33.10
  -4  -7   1  559.24   33.90
  -4   7  -1  664.83   35.60
  -4   7  -1  640.44   35.70
  -4  -7   1  586.94   35.20
   4   7   1  570.44   35.00
   4  -7  -1  663.13   35.00
  -4  -7   1  557.14   35.60
  -4   7  -1  637.34   34.30
   4   7  -1  652.33   36.20
   4  -7   1  576.34   33.90
   4   7  -1  629.04   37.30
  -4  -7  -1  677.73   37.00
  -4  -7  -1  629.54   34.50
  -4   7   1  557.74   34.70
   4  -7   1  539.55   34.40
  -4   7   1  567.14   35.70
  -4   7   1  555.74   32.60
   4  -7   1  555.54   35.00
   4   7  -1  664.13   35.10
   4  -7   1  547.25   34.10
  -5  -7   1  268.97   21.10
  -5  -7   1  284.37   22.30
   5   7   1  270.87   20.80
   5   7   1  306.47   21.80
  -5   7  -1  320.17   22.10
  -5   7  -1  300.27   21.60
  -5   7  -1  298.37   19.80
  -5   7   1  282.87   22.20
  -5   7   1  296.27   21.50
   5   7  -1  309.97   20.80
  -5  -7  -1  274.87   22.40
   5   7  -1  312.27   24.70
  -6   7  -1  227.78   19.60
   6   7   1  256.67   19.30
  -6   7  -1  219.68   19.50
  -6  -7   1  222.08   22.20
   6   7   1  245.28   20.50
  -6   7   1  260.17   21.40
  -6   7   1  236.68   19.70
   6   7  -1  206.58   19.50
  -6  -7  -1  246.98   30.50
   6   7  -1  213.48   17.80
   7   7   1  172.08   17.80
  -7   7  -1  128.09   16.60
  -7  -7   1  158.48   18.70
   7   7   1  172.38   16.20
  -7   7   1  137.89   16.70
  -7  -7  -1  130.49   17.70
  -7   7   1  171.68   19.40
  -8  -7   1   93.59   16.50
  -8   7  -1   86.59   15.30
  -8  -7  -1   67.49   14.60
  -8   7   1   89.39   16.70
   0   7   2   -0.20    2.50
   0  -7   2   -1.60    2.80
   0   7   2    0.20    3.00
   0  -7   2    1.50    2.80
   0   7   2    1.00    2.80
   0  -7  -2    0.70    3.40
   0  -7   2   -0.80    3.00
   0  -7  -2   -2.30    2.50
   0  -7   2   -3.20    3.00
   0   7  -2    3.30    3.40
   0   7   2    2.70    4.20
   0   7  -2   -0.80    3.50
   0  -7  -2    1.10    2.00
   0  -7  -2   -1.30    1.70
   0  -7   2    5.30    2.90
   0  -7  -2   -6.00    3.20
   0   7  -2   -2.90    2.80
   1  -7  -2  256.87   14.80
  -1  -7   2  195.78   14.20
  -1  -7   2  241.58   15.90
   1  -7  -2  228.68   13.40
  -1  -7   2  207.78   15.30
   1   7   2  215.68   15.20
  -1   7  -2  208.08   15.30
  -1   7  -2  203.98   14.00
   1   7   2  210.18   14.80
   1  -7  -2  234.98   17.20
  -1  -7   2  214.18   14.70
  -1   7  -2  239.78   15.70
   1  -7  -2  220.48   14.30
   1   7  -2  224.38   14.60
   1  -7   2  218.48   15.60
  -1   7   2  214.68   14.50
  -1  -7  -2  238.28   13.30
   1   7  -2  224.08   15.30
   1   7  -2  218.78   15.10
  -1  -7  -2  219.48   15.40
   1   7  -2  211.28   15.40
  -1  -7  -2  248.68   14.90
   1  -7   2  203.78   15.10
   1  -7   2  207.68   14.30
  -1  -7  -2  208.18   21.20
  -1   7   2  208.98   14.40
  -1   7   2  228.18   14.20
   1  -7   2  207.78   15.00
   1  -7   2  219.18   14.20
  -1   7   2  226.38   16.80
  -1  -7  -2  213.68   16.10
  -2   7  -2  420.36   24.90
  -2   7  -2  452.15   25.10
  -2   7  -2  422.56   25.10
   2   7   2  377.26   24.70
   2  -7  -2  421.86   23.20
   2  -7  -2  432.86   23.40
   2   7   2  403.96   24.10
  -2   7  -2  431.06   24.00
  -2  -7   2  392.36   24.80
  -2  -7   2  395.36   24.20
   2  -7  -2  406.86   22.70
   2  -7  -2  435.36   26.10
  -2  -7   2  395.66   24.90
   2   7  -2  421.46   24.30
   2  -7   2  366.76   24.20
   2  -7   2  378.96   24.70
  -2   7   2  406.66   23.30
   2  -7   2  417.06   23.40
   2   7  -2  393.86   24.90
  -2   7   2  363.26   23.30
   2  -7   2  384.16   24.50
  -2   7   2  349.77   25.30
  -2  -7  -2  433.26   24.80
   2   7  -2  422.56   24.60
  -2  -7  -2  451.85   23.10
  -2  -7  -2  408.46   23.00
   2   7  -2  406.76   24.70
   3  -7  -2  268.17   16.70
   3   7   2  213.58   16.60
  -3   7  -2  263.27   18.00
  -3  -7   2  238.08   17.80
  -3   7  -2  281.37   18.30
  -3   7  -2  276.87   21.20
  -3   7  -2  281.77   17.50
   3   7   2  257.07   18.20
   3  -7  -2  276.57   25.70
  -3  -7   2  241.98   17.60
   3   7   2  242.58   16.70
   3  -7  -2  261.37   15.80
  -3  -7   2  248.68   18.00
  -3  -7   2  228.48   16.50
  -3   7   2  229.88   18.60
  -3  -7  -2  300.67   19.50
   3  -7   2  245.78   17.20
  -3  -7  -2  262.37   16.30
   3   7  -2  269.67   18.40
  -3   7   2  228.58   15.40
  -3   7   2  224.08   16.60
  -3   7   2  239.38   16.80
   3  -7   2  261.57   17.70
   3   7  -2  259.37   17.40
   3  -7   2  226.48   17.80
   3   7  -2  265.87   17.80
   3  -7   2  268.57   16.60
  -3  -7  -2  257.37   19.00
   3   7  -2  272.87   17.70
  -4   7  -2  144.09   12.20
  -4   7  -2  150.48   13.40
   4   7   2  120.59   12.30
   4   7   2  102.39   11.90
  -4  -7   2  109.19   12.80
  -4   7  -2  134.59   12.10
   4  -7  -2  126.59    9.40
  -4  -7   2  105.79   11.50
  -4  -7   2  121.49   12.40
  -4   7  -2  142.99   12.40
  -4  -7   2  111.79   10.50
   4   7  -2  129.89   13.10
   4   7  -2  154.18   12.30
  -4   7   2   97.09    9.00
   4  -7   2  101.79   10.60
  -4  -7  -2  124.99   15.40
   4   7  -2  138.39   13.10
  -4   7   2  100.29   11.50
  -4  -7  -2  131.99   13.60
   4  -7   2  105.19   10.50
  -4   7   2  115.09   13.30
   4  -7   2  112.59   11.40
  -5   7  -2   53.59   10.20
   5   7   2   50.09    9.70
  -5   7  -2   55.99    9.50
  -5  -7   2   39.60    9.70
  -5  -7   2   43.20    8.70
   5   7   2   51.39   10.00
  -5   7  -2   55.39   10.00
  -5   7   2   39.60    8.10
  -5   7   2   30.50    9.40
   5   7  -2   60.09   10.50
  -5  -7  -2   57.39   11.30
   5   7  -2   39.20    7.80
   5  -7   2   42.40    8.90
  -6  -7   2  271.77   28.40
  -6   7  -2  299.97   21.90
   6   7   2  326.87   23.70
  -6   7  -2  314.37   22.90
   6   7   2  297.17   22.90
  -6   7   2  299.07   22.80
   6   7  -2  287.87   20.90
  -6   7   2  301.27   25.60
   7   7   2   27.30    8.70
   7   7   2   36.40    9.50
  -7  -7   2   10.20    8.30
  -7   7  -2   53.79   12.70
  -7  -7  -2   63.59   12.70
  -7   7   2   29.60    9.50
  -7   7   2   22.70   10.00
  -7  -7  -2   39.90   11.60
  -8  -7   2  146.49   19.40
  -8   7  -2  139.59   17.60
  -8   7   2  127.19   19.00
  -8  -7  -2  128.19   18.80
   0   7   3 1074.59   52.79
   0  -7   3 1002.80   52.39
   0   7   3 1004.00   55.79
   0  -7   3 1054.69   55.29
   0   7   3 1000.50   52.69
   0   7   3 1069.29   54.19
   0  -7   3  967.90   54.19
   0  -7   3 1031.50   55.19
   0  -7   3 1007.30   53.19
  -1   7  -3  350.76   21.80
  -1   7  -3  359.56   22.00
   1   7   3  325.47   19.60
  -1  -7   3  324.97   19.90
   1  -7  -3  391.86   20.80
  -1  -7   3  331.07   21.80
   1   7   3  314.17   20.00
   1  -7  -3  385.86   23.30
  -1  -7   3  311.87   20.80
  -1  -7   3  310.37   21.70
   1   7   3  315.77   21.20
  -1   7  -3  360.56   21.80
   1   7   3  318.57   22.00
   1   7  -3  380.66   22.10
  -1   7   3  306.57   20.00
  -1   7   3  312.17   22.80
   1   7  -3  373.66   21.80
   1   7  -3  361.16   20.30
  -1  -7  -3  377.66   23.30
   1  -7   3  334.27   19.40
   1  -7   3  331.17   19.50
  -1   7   3  321.37   19.50
   1  -7   3  331.57   21.90
  -1  -7  -3  363.96   18.30
  -1  -7  -3  371.76   21.40
   1  -7   3  308.87   21.10
  -1   7   3  305.37   20.20
   1   7  -3  342.57   21.40
  -1  -7  -3  381.76   18.20
  -1  -7  -3  373.36   22.80
   1  -7   3  342.67   21.90
   2  -7  -3 2438.16  119.29
   2   7   3 2330.97  119.29
   2  -7  -3 2505.35  118.29
  -2  -7   3 2264.97  119.99
   2   7   3 2239.98  121.29
   2   7   3 2250.77  119.59
  -2  -7   3 2322.17  121.49
  -2   7  -3 2442.06  119.19
   2  -7  -3 2484.75  118.09
  -2   7  -3 2434.76  121.29
  -2  -7   3 2302.67  120.39
   2  -7  -3 2394.56  122.39
  -2  -7   3 2274.47  121.19
   2   7   3 2384.86  121.39
  -2   7  -3 2560.44  121.69
  -2   7  -3 2537.65  121.59
  -2  -7  -3 2612.14  122.99
  -2   7   3 2301.37  119.49
   2  -7   3 2333.47  120.99
   2  -7   3 2358.66  118.69
   2   7  -3 2441.06  121.49
   2   7  -3 2377.56  120.09
   2   7  -3 2349.56  120.99
  -2   7   3 2354.76  119.29
  -2   7   3 2393.86  122.49
   2  -7   3 2218.48  121.29
  -2   7   3 2321.97  119.29
   2   7  -3 2337.77  120.69
  -2  -7  -3 2408.76  121.79
  -2  -7  -3 2373.36  118.19
  -2  -7  -3 2521.55  118.29
   2  -7   3 2365.56  121.49
  -2  -7  -3 2463.15  121.29
  -3   7  -3  580.24   34.80
  -3  -7   3  644.84   36.00
   3  -7  -3  575.34   32.40
   3   7   3  617.84   35.70
   3  -7  -3  585.74   32.70
  -3   7  -3  601.94   36.90
  -3   7  -3  611.04   35.10
  -3  -7   3  606.04   34.10
   3   7   3  604.84   34.00
  -3  -7   3  598.04   35.30
  -3  -7   3  628.34   37.20
  -3   7  -3  588.34   33.40
   3   7  -3  585.84   34.30
  -3   7   3  642.54   37.00
   3  -7   3  581.64   38.00
  -3   7   3  612.54   32.50
  -3   7   3  614.84   33.90
   3  -7   3  613.34   32.90
   3  -7   3  669.73   36.20
   3   7  -3  590.74   35.10
   3   7  -3  606.34   41.00
   3  -7   3  600.54   35.20
   3   7  -3  554.54   34.20
  -3  -7  -3  595.84   36.30
  -4   7  -3 1370.16   71.79
  -4  -7   3 1316.17   71.59
  -4   7  -3 1277.27   71.19
  -4  -7   3 1235.48   69.49
  -4   7  -3 1439.46   70.19
   4   7   3 1305.37   71.89
  -4   7  -3 1446.96   71.69
  -4  -7   3 1306.67   71.89
   4   7   3 1336.77   70.69
  -4   7   3 1278.77   70.19
   4   7  -3 1254.97   70.89
  -4   7   3 1331.97   72.99
   4   7  -3 1404.96   72.09
   4   7  -3 1368.46   70.69
  -4  -7  -3 1405.36   72.99
   4  -7   3 1308.27   71.89
  -5   7  -3  284.87   23.10
  -5   7  -3  307.77   25.90
   5   7   3  384.16   24.40
   5   7   3  384.16   25.20
  -5   7  -3  308.47   22.70
  -5  -7   3  378.46   25.50
  -5  -7   3  395.16   25.90
   5   7  -3  294.87   22.10
  -5  -7  -3  327.37   25.70
  -5   7   3  387.26   26.80
  -5   7   3  361.96   23.80
   5  -7   3  395.26   25.80
  -6   7  -3  362.46   24.90
  -6   7  -3  347.77   24.50
   6   7   3  315.27   25.00
   6   7   3  394.36   26.00
  -6   7   3  324.27   24.80
  -6  -7  -3  341.87   27.20
  -6   7   3  349.87   27.40
   7   7   3  164.38   17.60
   7   7   3  140.69   17.10
  -7   7  -3  134.39   16.00
  -7  -7   3  150.78   18.50
  -7   7   3  151.18   17.20
  -7  -7  -3  168.28   19.60
  -7   7   3  180.88   20.20
  -7  -7  -3  176.68   17.60
  -8  -7   3   50.69   13.10
  -8   7   3   78.69   14.30
  -8  -7  -3   76.79   15.80
  -8   7   3   48.50   13.60
   0  -7   4    1.20    3.50
   0  -7  -4    0.80    4.70
   0   7  -4   -3.60    3.90
   0   7  -4    4.00    3.50
   0  -7   4    3.40    3.50
   0  -7   4   -4.00    2.50
   0   7  -4   -5.10    2.90
   0  -7   4   -1.20    2.20
   0   7   4    1.30    3.50
   0  -7   4    1.50    4.10
   0   7   4   -0.60    2.40
   0   7   4   -5.10    3.30
   0  -7  -4   -3.30    3.20
   0   7   4   -0.60    2.20
   0  -7  -4   -1.80    2.50
  -1  -7   4    2.30    3.20
   1  -7  -4    3.60    3.00
   1   7   4    7.20    4.30
  -1  -7   4    1.60    4.00
  -1  -7   4   -0.10    3.60
  -1  -7   4    4.20    3.20
   1   7   4    3.90    2.60
  -1   7  -4    4.40    4.60
   1  -7  -4    1.20    4.30
   1   7   4    3.50    3.10
  -1   7  -4    6.90    4.40
   1  -7   4    2.80    4.20
   1  -7   4    0.60    3.40
   1  -7   4    8.20    2.80
  -1   7   4    4.30    3.60
  -1   7   4   -0.10    5.10
  -1  -7  -4    7.40    3.90
   1   7  -4    7.20    3.30
  -1  -7  -4   -1.20    4.90
   1   7  -4    1.40    3.80
   1  -7   4    8.80    4.60
  -1   7   4    5.00    2.90
  -1   7   4    1.50    3.00
  -1  -7  -4    4.50    4.80
   1  -7   4    1.10    2.20
   2   7   4  251.87   15.30
  -2   7  -4  192.28   16.00
  -2  -7   4  219.28   17.30
  -2  -7   4  254.37   17.70
  -2   7  -4  213.78   13.80
  -2   7  -4  217.98   16.70
   2   7   4  243.78   17.30
  -2  -7   4  238.48   16.00
  -2   7  -4  210.58   16.90
   2   7   4  249.18   15.00
  -2  -7   4  251.97   16.50
   2  -7  -4  216.88   14.70
   2  -7   4  256.27   14.30
   2  -7   4  248.58   17.80
   2  -7   4  269.27   18.10
   2   7  -4  214.88   16.70
  -2   7   4  250.87   15.10
  -2   7   4  243.68   18.80
  -2  -7  -4  205.18   17.80
  -2   7   4  255.87   15.30
  -2   7   4  238.98   15.00
   2  -7   4  242.38   13.70
   2   7  -4  197.38   16.00
   2   7  -4  199.58   15.10
  -3   7  -4    7.50    5.10
   3   7   4   26.50    6.60
  -3  -7   4   27.70    8.00
  -3  -7   4   30.20    7.10
   3  -7  -4   15.70    4.00
  -3   7  -4   17.40    6.20
   3   7   4   34.00    6.80
  -3  -7   4   23.60    5.40
   3  -7  -4   14.00    3.40
  -3   7  -4   20.70    5.30
  -3   7  -4    7.20    3.90
   3  -7   4   31.90    7.70
  -3   7   4   28.30    7.50
   3   7  -4   20.40    5.40
  -3   7   4   28.20    4.90
   3   7  -4    6.40    4.80
   3   7  -4   12.00    6.00
  -3  -7  -4   18.90    7.30
  -3   7   4   30.40    5.80
  -3  -7  -4    8.30    3.10
   3   7  -4   18.80    6.00
  -4   7  -4  109.09   12.50
   4   7   4   84.69   11.70
   4   7   4   61.19    9.80
  -4   7  -4   94.49   10.90
  -4  -7   4   68.59   11.50
  -4   7  -4   93.69    9.40
  -4   7   4   54.09    9.20
  -4   7   4   61.89   12.20
   4   7  -4   95.19   13.70
  -4  -7  -4   96.59   12.70
   4   7  -4  102.99   10.60
  -5  -7   4  149.49   16.50
   5   7   4  170.98   16.40
  -5   7  -4  155.08   16.00
  -5   7  -4  161.18   14.00
   5   7   4  183.58   16.10
  -5  -7   4  184.08   17.30
  -5   7   4  162.28   15.10
   5   7  -4  160.08   14.10
  -5  -7  -4  158.88   17.40
  -5   7   4  187.58   18.30
   5  -7   4  190.58   17.20
   6   7   4  210.08   26.10
  -6  -7   4  164.58   18.80
  -6   7  -4  206.58   18.60
   6   7   4  181.28   18.90
  -6  -7  -4  234.58   21.00
  -6   7   4  211.88   21.00
  -6  -7  -4  231.78   20.50
  -6   7   4  179.58   17.70
   7   7   4  294.27   24.40
   7   7   4  276.17   23.50
  -7  -7   4  252.87   24.40
  -7   7   4  278.57   26.10
  -7  -7  -4  310.17   24.70
  -7   7   4  282.47   23.30
  -7  -7  -4  294.77   25.80
  -8  -7   4   62.49   18.30
  -8  -7  -4  144.79   19.20
  -8   7   4   98.89   19.20
  -8   7   4   96.19   16.00
   0  -7   5 2058.59  105.49
   0   7   5 2138.19  106.09
   0   7   5 2112.09  105.99
   0   7  -5 2321.77  110.29
   0   7   5 2093.59  110.79
   0   7  -5 2097.99  109.09
   0  -7  -5 2282.57  111.69
   0  -7   5 2025.70  105.99
   0   7  -5 2215.48  109.29
   0   7   5 2159.68  111.39
   0  -7  -5 2291.77  109.19
   0  -7   5 2060.79  110.29
   0  -7   5 1959.50  109.89
  -1   7  -5  493.75   30.70
   1   7   5  555.24   31.90
   1   7   5  560.94   28.20
   1   7   5  586.34   28.60
  -1  -7   5  534.55   32.70
  -1  -7   5  560.44   28.80
  -1  -7   5  524.85   32.80
  -1   7  -5  531.15   32.10
  -1  -7   5  491.55   30.90
  -1   7  -5  505.05   31.10
   1  -7  -5  488.05   32.70
   1   7  -5  476.95   30.50
   1  -7   5  546.35   32.70
  -1   7   5  573.14   33.90
  -1   7   5  543.25   30.30
   1   7  -5  487.95   28.60
  -1  -7  -5  489.65   32.90
   1   7  -5  477.15   31.00
  -1   7   5  567.74   28.30
   1  -7   5  590.94   32.70
   1   7  -5  464.85   30.70
  -1   7   5  550.84   28.50
  -2   7  -5 1294.37   74.99
  -2   7  -5 1408.06   75.29
   2   7   5 1455.55   71.99
  -2  -7   5 1348.27   75.69
   2  -7  -5 1353.56   72.19
  -2  -7   5 1457.95   72.69
   2   7   5 1495.85   75.39
  -2  -7   5 1285.17   73.39
   2   7   5 1408.16   71.69
  -2   7   5 1465.25   76.89
  -2   7   5 1382.16   71.59
  -2  -7  -5 1383.06   76.09
  -2   7   5 1482.45   71.79
   2   7  -5 1408.46   74.19
   2   7  -5 1624.44   78.89
   2   7  -5 1321.37   72.29
   2  -7   5 1442.96   75.89
  -2   7   5 1420.86   72.39
   3   7   5  647.84   40.10
  -3  -7   5  614.14   40.10
   3   7   5  641.64   37.30
  -3  -7   5  662.03   39.10
  -3  -7   5  629.74   37.90
  -3   7  -5  722.63   42.90
  -3   7  -5  684.93   35.80
  -3   7  -5  735.73   41.00
  -3  -7  -5  766.82   41.80
  -3   7   5  691.33   37.80
   3  -7   5  673.53   40.40
  -3   7   5  680.63   41.50
  -3   7   5  645.74   37.10
   3   7  -5  702.23   38.30
   3   7  -5  736.33   39.30
  -4  -7   5  250.17   21.50
  -4   7  -5  336.27   22.60
  -4  -7   5  266.37   20.60
   4   7   5  260.77   21.40
   4   7   5  278.17   19.70
  -4   7   5  267.47   23.00
   4  -7   5  261.87   21.40
   4   7  -5  323.47   20.10
  -4   7   5  257.17   19.00
  -4  -7  -5  312.17   22.30
  -5  -7   5  159.58   16.90
   5   7   5  143.09   16.30
   5   7   5  159.88   14.90
  -5  -7   5  159.38   16.50
  -5   7   5  177.98   28.50
  -5   7   5  140.29   14.20
   5  -7   5  150.58   16.00
   6   7   5   84.29   14.50
   6   7   5   80.69   12.80
  -6   7  -5   91.49   16.00
  -6  -7   5   96.49   14.60
  -6  -7   5  101.49   14.90
  -6   7   5   91.29   13.10
  -6  -7  -5  114.69   15.50
  -6   7   5   88.59   16.10
  -6  -7  -5  138.49   17.20
   7   7   5   53.99   11.10
   7   7   5   52.49   12.20
  -7  -7   5   56.69   12.70
  -7   7   5   48.60   12.50
  -7  -7  -5   40.10   10.60
  -7  -7  -5   68.79   14.70
  -7   7   5   41.20   10.30
  -8  -7   5  101.69   19.10
  -8  -7  -5  108.29   16.20
  -8   7   5   86.79   15.20
  -8   7   5   90.29   18.40
   0   7  -6   -0.80    3.30
   0  -7  -6   -1.90    5.10
   0  -7   6   -2.20    4.70
   0   7   6   -6.50    3.40
   0   7  -6   -3.30    3.90
   1   7   6  216.38   12.80
  -1  -7   6  212.48   16.70
   1   7   6  212.88   16.80
   1  -7  -6  214.58   18.60
   1  -7  -6  228.18   15.60
  -1  -7   6  217.78   18.30
  -1   7  -6  193.28   16.90
   1   7   6  215.38   12.90
  -1   7   6  195.68   12.60
  -1   7   6  234.08   19.10
   1   7  -6  218.58   17.10
   1  -7   6  231.18   17.80
  -1  -7  -6  191.18   18.10
  -1   7   6  229.38   13.00
   2   7   6  105.69    8.70
   2   7   6  101.69   12.10
  -2   7  -6  115.69   13.10
   2   7   6  101.79    8.60
   2  -7  -6  118.09   10.10
  -2  -7   6   86.79    9.40
  -2  -7   6   87.69   12.30
  -2   7   6   96.89    8.30
   2   7  -6  121.69   12.10
  -2   7   6   89.69    8.40
  -2   7   6   98.09   13.40
   2  -7   6   97.29   12.20
  -2   7   6   93.69    9.20
  -2  -7  -6  115.59   13.70
  -3  -7   6  226.18   19.70
   3   7   6  233.48   19.30
   3   7   6  229.18   16.00
  -3   7  -6  255.17   20.20
  -3  -7   6  230.88   17.50
  -3   7   6  238.08   20.70
  -3  -7  -6  237.48   19.80
  -3   7   6  219.28   15.70
   3  -7   6  263.07   20.00
   3   7  -6  235.18   17.90
  -4  -7   6  322.87   25.10
   4   7   6  300.17   21.40
  -4   7  -6  417.26   26.30
   4   7   6  275.77   23.90
  -4  -7   6  326.77   23.10
  -4   7   6  321.67   21.60
  -4   7   6  336.07   26.40
   4  -7   6  304.27   24.10
  -4  -7  -6  393.66   25.80
   5   7   6   42.10   10.20
   5   7   6   39.40    8.30
  -5   7  -6   29.70    9.60
  -5  -7   6   43.00   10.20
  -5  -7   6   38.20   10.70
  -5  -7  -6   45.00   11.30
   5  -7   6   33.30    9.30
  -5   7   6   50.69    9.40
  -5   7   6   28.20   10.20
  -5  -7  -6   43.00   10.30
  -6  -7   6   89.69   15.00
  -6   7  -6   71.19   13.70
   6   7   6   77.59   12.70
  -6  -7   6   79.09   14.00
   6   7   6   59.89   12.50
  -6   7   6   67.79   14.20
  -6  -7  -6   64.29   13.20
   6  -7   6   66.49   15.50
  -6   7   6   69.79   11.90
  -6  -7  -6   74.69   14.50
  -7  -7   6   32.70   11.10
  -7   7  -6   22.50    9.60
  -7   7   6   21.60    8.60
  -7   7   6   29.20   12.30
  -7  -7  -6   21.60    9.80
  -7  -7  -6   29.30   11.40
   0   7  -7  604.14   37.30
   0  -7  -7  614.44   38.20
   0  -7  -7  619.54   36.20
  -1   7  -7 1111.59   61.39
   1  -7  -7 1185.08   59.59
  -1  -7   7 1049.59   61.49
   1   7   7 1032.80   60.29
   1  -7  -7 1170.88   62.69
  -1   7   7 1092.29   62.29
  -1   7   7 1042.80   58.89
   1   7  -7 1195.98   61.09
  -1  -7  -7 1096.89   62.09
   1  -7   7 1001.10   60.59
  -1  -7  -7 1153.28   60.99
  -2  -7   7  199.68   18.70
  -2   7  -7  251.57   20.00
   2   7   7  204.78   18.20
   2   7   7  213.08   13.90
   2  -7  -7  229.18   15.80
  -2   7   7  194.18   13.50
   2   7  -7  231.58   17.80
  -2  -7  -7  265.97   19.60
   2  -7   7  252.87   19.10
  -2  -7  -7  244.58   19.50
  -2   7   7  196.88   19.10
  -2   7   7  174.88   14.80
  -3   7  -7  542.65   36.50
  -3  -7   7  538.55   36.70
   3   7   7  590.44   32.40
   3   7   7  566.64   36.40
   3  -7   7  633.24   37.20
   3   7  -7  559.44   34.50
  -3   7   7  619.14   38.20
  -3  -7  -7  550.44   36.60
  -3  -7  -7  554.44   36.70
  -3   7   7  573.84   32.10
  -4  -7   7  387.66   28.80
   4   7   7  385.46   28.40
  -4   7  -7  413.06   28.90
   4   7   7  398.26   24.60
  -4   7   7  357.06   24.20
   4  -7   7  358.06   27.70
  -4  -7  -7  419.16   29.20
   4   7  -7  378.26   30.40
  -4   7   7  347.27   30.20
  -4  -7  -7  424.26   28.60
   5   7   7  123.89   12.90
  -5  -7   7  131.29   16.60
   5   7   7  119.39   16.00
  -5   7  -7   76.59   14.80
  -5  -7  -7   97.39   15.60
  -5  -7  -7   79.49   14.90
  -5   7   7   77.19   15.80
  -5   7   7  106.79   12.40
   5  -7   7   95.89   14.40
  -6  -7   7  272.17   27.30
   6   7   7  256.77   24.20
  -6   7  -7  239.58   23.50
  -6  -7   7  275.87   24.90
  -6  -7  -7  294.27   25.10
   6  -7   7  256.17   23.70
  -6   7   7  249.38   21.50
  -6   7   7  282.27   26.40
  -6  -7  -7  298.77   25.50
  -7   7  -7   16.50    9.20
  -7  -7  -7    7.10    8.90
  -7   7   7   14.70   10.90
  -7   7   7   46.00   13.60
   0   7  -8    4.00    5.70
   0   7   8   -3.80    4.70
   0  -7   8    2.70    6.00
   0  -7  -8   -3.50    4.50
   0  -7  -8   -2.00    6.00
   1  -7  -8    4.70    6.50
  -1   7  -8   11.00    6.90
   1  -7  -8    7.20    5.30
   1   7   8    0.20    5.50
  -1  -7   8   16.30    7.70
  -1  -7  -8    5.60    6.50
  -1   7   8    9.60    7.20
   1  -7   8   -4.80    5.40
  -1  -7  -8   -1.30    5.40
  -1   7   8    7.90    5.00
   1   7  -8    6.10    6.00
   2   7   8   69.09    7.30
  -2   7  -8   71.99   13.20
   2   7   8   82.69   12.70
   2  -7  -8   58.69    9.90
  -2  -7   8   51.69   11.40
  -2  -7  -8   56.79   11.40
  -2   7   8   68.89    7.10
  -2   7   8   71.39   13.20
  -2  -7  -8   64.99   12.10
   2   7  -8   54.59   11.10
   2  -7   8   74.29   12.20
  -3   7  -8  131.89   15.60
   3   7   8  111.09   10.30
  -3  -7   8   98.79   14.80
   3   7   8   99.99   14.60
   3  -7   8  112.39   14.70
  -3  -7  -8  135.59   15.50
  -3   7   8   65.99   13.40
  -3   7   8   79.79    9.70
  -3  -7  -8  126.39   14.60
   3   7  -8  111.09   13.00
   4   7   8   45.50    8.70
  -4   7  -8   23.00    9.40
   4   7   8   22.80    8.90
  -4  -7   8   39.30   10.70
  -4   7   8   35.20   11.10
  -4   7   8   44.10    7.80
  -4  -7  -8   41.10   10.30
  -4  -7  -8   22.50    9.10
   4  -7   8   40.50   11.80
  -5  -7   8   85.29   15.40
  -5   7  -8  108.79   16.40
  -5  -7  -8   84.59   15.20
  -5   7   8   80.29   15.60
  -5  -7  -8  120.19   15.90
   5  -7   8   86.39   14.60
  -5   7   8   73.29   11.50
   6   7   8   11.20    7.50
  -6  -7   8   16.40    9.00
  -6   7  -8    5.20    8.70
  -6  -7  -8    2.60    7.60
   6  -7   8    2.00    7.10
  -6  -7  -8   -0.40    7.20
  -6   7   8    6.20    7.20
  -6   7   8    5.20    9.60
   0  -7  -9  884.01   51.69
   0   7  -9  903.51   51.69
   0  -7   9  793.32   51.99
   0  -7  -9  894.71   50.29
   1   7   9  110.89   13.60
   1  -7  -9  107.49   14.70
   1  -7  -9   93.79   11.70
  -1   7  -9   90.29   14.40
  -1  -7  -9  103.09   14.10
  -1  -7  -9   96.49   13.30
  -1   7   9  103.79   14.80
   1   7  -9  110.09   14.00
   2   7   9  303.77   18.30
   2  -7  -9  326.47   25.80
  -2   7  -9  299.97   25.30
   2   7   9  327.87   24.90
  -2  -7   9  330.17   25.60
   2   7  -9  315.07   23.50
  -2  -7  -9  302.87   24.50
  -2  -7  -9  322.67   24.80
   2  -7   9  325.17   24.60
  -2   7   9  299.37   25.70
  -3   7  -9  158.98   18.60
  -3  -7   9  164.78   18.60
  -3   7   9  150.78   12.20
   3  -7   9  159.58   17.70
  -3  -7  -9  154.88   17.70
  -3   7   9  160.68   18.90
  -3  -7  -9  160.18   17.10
  -4  -7   9  195.38   20.80
  -4   7  -9  218.38   21.50
  -4   7   9  165.78   20.20
  -4  -7  -9  239.08   21.80
  -4   7   9  169.68   15.20
  -4  -7  -9  220.38   24.00
   4  -7   9  202.58   20.30
  -5  -7   9  163.28   20.70
  -5   7  -9  242.98   22.60
   5   7   9  188.88   16.40
  -5  -7  -9  217.88   21.80
   5  -7   9  158.08   19.60
  -5   7   9  170.38   16.10
  -5   7   9  168.08   21.40
  -6   7  -9  149.49   19.70
  -6  -7   9  123.69   19.10
   6   7   9  127.89   15.20
   6  -7   9   89.59   15.80
  -6  -7  -9  180.18   20.80
  -6   7   9  112.79   19.30
  -6   7   9  115.59   14.60
   0  -7 -10    2.50    6.40
   0   7 -10   -5.60    6.00
   0  -7  10  -10.00    6.50
   0  -7 -10   -9.80    4.70
  -1  -7  10   29.80    9.60
   1  -7 -10   23.90    9.50
  -1   7 -10   30.20   10.00
  -1  -7 -10   27.70    8.70
   1   7 -10   27.30    9.00
  -1  -7 -10   31.40    9.20
  -1   7  10   37.00   11.60
   1  -7  10   33.60    9.30
   2  -7 -10   16.00    8.80
  -2   7 -10   21.50    9.20
  -2  -7  10    1.70    7.10
   2   7 -10   21.10    8.00
  -2   7  10   13.00    8.40
  -2  -7 -10    5.50    7.80
  -2  -7 -10    3.50    6.90
   2  -7  10    3.80    7.30
   3   7  10   42.30    7.50
  -3  -7  10   13.20    9.10
  -3   7 -10   29.30   10.20
   3  -7  10   34.30    9.90
  -3   7  10   37.80    6.60
  -3  -7 -10   40.10   10.90
  -3   7  10   35.10   11.00
   4   7  10   65.69   10.10
  -4  -7  10   60.29   14.20
  -4   7 -10   73.99   14.50
  -4  -7 -10   85.69   15.50
   4  -7  10   79.89   15.10
  -4   7  10   88.19   10.40
  -4   7  10   91.19   16.50
   5   7  10    7.00    6.10
  -5  -7  10   10.00    9.80
  -5   7 -10    9.90   10.10
  -5   7  10   11.40    6.40
  -5   7  10    6.60    9.40
  -5  -7 -10   23.50   11.20
   5  -7  10    6.90    8.30
   0   7 -11  405.96   30.20
   0  -7 -11  376.76   28.00
   0  -7  11  391.56   29.60
  -1  -7  11  158.28   18.90
  -1   7 -11  190.38   20.20
   1   7 -11  170.08   18.80
   1  -7  11  162.18   18.60
  -1  -7 -11  179.58   18.60
   2  -7 -11  214.58   21.20
  -2  -7  11  190.68   20.70
  -2   7 -11  208.28   22.30
   2  -7  11  203.98   20.80
  -2  -7 -11  252.47   22.60
  -3   7 -11   22.20   12.60
   3   7  11   33.80    6.40
   3  -7 -11    8.70    8.10
  -3  -7  11   23.40   10.30
  -3  -7 -11   27.00   10.00
   3  -7  11   36.30   11.10
  -3   7  11   27.10    5.90
  -4  -7  11   82.79   17.70
  -4   7 -11  115.59   18.50
   4   7  11  128.89   12.60
   4  -7  11   93.59   21.60
  -4  -7 -11  129.69   18.70
  -4   7  11  112.99   11.90
   0   7 -12   16.40    9.50
   0  -7  12    5.40   13.70
  -1   7 -12   -1.90    8.40
  -1  -7 -12   -0.90    6.90
   1   7 -12    0.00    8.10
  -2  -7  12   14.80    8.90
  -2   7 -12   14.80    9.60
  -2  -7 -12   34.70   11.20
   2  -7  12    6.20    7.80
   0  -8   0 3008.90  144.39
   0  -8   0 2905.51  143.19
   0  -8   0 2790.22  142.99
   0   8   0 2897.91  143.99
   0  -8   0 2809.52  144.69
   0   8   0 2796.62  143.79
   0   8   0 2844.42  143.69
   1  -8   0 1007.40   50.49
  -1   8   0  939.31   50.89
   1   8   0  961.90   50.39
   1  -8   0  969.40   51.19
   1  -8   0  858.51   51.09
   1  -8   0  958.70   50.19
  -1  -8   0  957.50   50.39
   1   8   0  897.01   50.89
  -1   8   0  949.21   50.59
  -1  -8   0  913.81   50.89
   1   8   0  929.51   50.99
   1  -8   0  871.21   50.59
  -1  -8   0  996.00   50.09
  -1  -8   0  976.20   50.99
   1   8   0  905.21   50.49
  -1   8   0  936.41   50.99
  -1   8   0  989.20   50.49
  -1  -8   0  942.51   51.39
  -2   8   0 1032.90   58.99
   2   8   0 1153.28   59.59
  -2   8   0 1072.39   58.69
  -2   8   0 1156.18   58.49
   2   8   0 1090.59   58.59
   2  -8   0 1087.49   61.79
   2   8   0 1122.39   59.39
   2   8   0 1101.19   59.39
   2  -8   0 1133.89   58.89
  -2   8   0 1081.19   59.59
   2  -8   0 1126.69   58.29
  -2  -8   0 1182.18   58.69
  -2  -8   0 1113.89   58.89
   2  -8   0 1101.09   58.09
   3   8   0  347.37   22.00
  -3  -8   0  326.27   22.10
  -3   8   0  328.97   22.30
   3  -8   0  337.87   22.10
  -3   8   0  326.07   22.00
   3   8   0  347.77   22.30
   3   8   0  383.16   23.20
  -3  -8   0  332.47   21.60
  -3  -8   0  301.97   22.30
   3  -8   0  325.77   21.80
  -3   8   0  349.37   21.20
   3  -8   0  318.27   21.00
  -3  -8   0  344.37   21.80
  -3   8   0  374.06   23.10
  -4  -8   0  593.44   35.90
  -4   8   0  601.34   33.20
   4   8   0  595.54   35.40
   4   8   0  582.64   34.80
  -4   8   0  611.04   35.10
  -4   8   0  596.74   35.50
   4  -8   0  554.34   33.00
  -4  -8   0  560.34   34.10
   4  -8   0  560.94   37.10
  -5   8   0  229.18   18.50
  -5   8   0  189.48   16.60
  -5  -8   0  188.98   18.70
   5   8   0  210.18   17.50
  -5   8   0  202.98   17.70
   5   8   0  222.08   18.50
  -6   8   0  116.09   15.20
  -6  -8   0  114.59   15.60
  -6   8   0   98.39   13.90
   6   8   0  139.19   14.30
   6   8   0  103.89   14.50
  -7   8   0  145.89   17.50
   7   8   0  136.69   15.50
  -7  -8   0  137.69   18.10
  -8   8   0   20.50   10.40
  -8  -8   0    7.90    9.20
   0  -8   1    4.40    3.30
   0  -8   1    1.40    3.40
   0   8   1    0.20    2.80
   0   8   1    0.20    3.50
   0  -8  -1   -0.20    4.20
   0  -8  -1   -1.40    2.30
   0  -8   1    5.90    4.00
   0   8  -1   -0.90    3.10
   0  -8  -1    1.40    4.30
   0  -8  -1   -2.20    2.10
   0   8  -1    3.00    3.80
   0   8   1   -1.00    3.20
   0  -8   1   -3.20    2.20
   0   8  -1   -2.20    3.60
   1   8   1   31.30    6.50
   1  -8  -1   39.70    5.20
  -1  -8   1   31.60    6.00
  -1  -8   1   28.00    5.80
  -1   8  -1   33.60    6.80
   1   8   1   33.00    6.20
  -1   8  -1   34.30    6.60
   1  -8  -1   43.30    6.10
   1  -8  -1   38.10    7.80
  -1  -8   1   39.50    6.30
  -1   8  -1   37.20    6.60
   1   8   1   36.70    6.00
  -1   8  -1   36.10    6.90
   1  -8  -1   36.30    5.90
   1   8   1   40.00    6.80
  -1  -8   1   30.10    6.20
  -1  -8   1   37.50    6.90
  -1   8   1   30.10    6.10
  -1   8   1   33.00    7.20
   1  -8   1   31.20    6.60
  -1  -8  -1   38.40    6.10
   1   8  -1   35.70    6.90
  -1  -8  -1   42.10    5.40
  -1  -8  -1   35.10    6.70
  -1  -8  -1   38.30    5.50
  -1   8   1   29.90    6.10
   1  -8   1   34.60    6.50
   1  -8   1   39.10    6.30
  -1  -8  -1   29.40    6.50
  -1   8   1   23.00    5.20
   1   8  -1   30.50    6.10
   1   8  -1   41.20    7.60
   1  -8   1   38.00    9.90
   1  -8   1   34.40    6.20
   1   8  -1   40.00    6.90
   2   8   1  133.49   12.40
  -2   8  -1  168.38   13.00
   2  -8  -1  176.28   12.10
  -2  -8   1  126.79   11.60
   2   8   1  154.08   12.70
   2  -8  -1  171.38   11.40
   2   8   1  133.59   11.60
   2  -8  -1  161.58   11.80
   2  -8  -1  178.28   13.80
  -2  -8   1  135.69   12.50
  -2   8  -1  175.18   12.80
   2   8   1  139.49   12.50
  -2   8  -1  164.88   12.90
  -2  -8   1  155.68   12.60
  -2   8  -1  144.99   12.70
   2   8  -1  168.68   12.80
   2  -8   1  141.39   12.70
   2  -8   1  131.39   11.70
  -2   8   1  142.09   14.80
  -2  -8  -1  165.48   11.70
  -2  -8  -1  161.48   12.40
   2  -8   1  145.89   12.30
  -2   8   1  132.19   12.00
   2   8  -1  153.68   14.20
  -2   8   1  134.59   12.10
   2   8  -1  167.18   12.80
  -2   8   1  146.49   11.70
  -2  -8  -1  169.28   13.80
  -2  -8  -1  186.08   12.10
   2   8  -1  162.18   13.30
   3  -8  -1   75.79   12.20
  -3  -8   1   52.69    8.80
  -3   8  -1   71.69    8.80
   3  -8  -1   64.29    7.50
   3   8   1   58.49    8.60
  -3   8  -1   63.99    8.90
   3  -8  -1   61.89    8.10
  -3   8  -1   62.49    9.00
  -3  -8   1   45.20    7.40
  -3  -8   1   64.59    9.20
  -3  -8   1   51.79    8.10
   3   8   1   57.79    8.90
  -3   8  -1   68.69    9.80
   3  -8   1   69.39    9.20
  -3   8   1   65.39   10.00
  -3  -8  -1   46.20    8.80
  -3  -8  -1   62.89    7.70
   3  -8   1   55.09    7.80
   3  -8   1   66.19    8.20
   3   8  -1   58.39    8.20
   3   8  -1   79.89    9.40
  -3   8   1   53.79    7.40
   3  -8   1   45.40    7.50
   3   8  -1   61.29    9.40
  -3   8   1   60.59    8.70
   4  -8  -1  304.67   19.20
  -4  -8   1  297.17   21.20
   4   8   1  294.87   21.50
  -4  -8   1  283.27   21.70
   4   8   1  287.27   21.20
  -4   8  -1  314.77   24.30
  -4   8  -1  327.67   20.50
  -4   8  -1  306.47   21.40
   4  -8   1  273.07   19.70
  -4   8   1  293.67   21.10
   4  -8   1  288.07   21.20
   4   8  -1  325.17   22.30
   4   8  -1  321.77   21.20
  -4   8   1  313.27   22.40
  -4   8   1  299.47   19.10
  -4  -8  -1  334.67   23.00
  -5   8  -1  211.68   16.40
   5   8   1  214.18   18.20
   5   8   1  226.68   18.00
  -5   8  -1  201.68   17.80
  -5  -8   1  223.28   19.40
  -5   8  -1  206.78   18.00
  -5   8   1  205.08   18.60
   5   8  -1  214.38   18.60
  -5  -8  -1  178.18   18.60
   5   8  -1  225.98   17.40
  -5   8   1  229.68   18.20
  -6  -8   1   91.49   14.70
   6   8   1  114.59   14.40
   6   8   1   94.19   13.30
  -6   8  -1  103.99   14.30
  -6   8  -1  106.09   13.80
   6   8  -1   94.19   14.80
   6   8  -1   99.59   12.60
  -6   8   1  111.29   15.00
  -6   8   1   97.99   13.60
  -6  -8  -1  108.69   15.30
   7   8   1   49.80   11.10
  -7  -8   1   24.80   10.10
  -7   8  -1   62.29   12.30
   7   8   1   44.90   10.10
  -7  -8  -1   74.99   14.90
  -7   8   1   50.39   11.50
  -7   8   1   74.29   14.20
  -8   8  -1  117.39   17.50
  -8  -8   1  106.49   17.60
  -8   8   1  129.49   18.40
  -8  -8  -1   96.79   17.70
   0  -8  -2 1279.97   63.69
   0  -8  -2 1337.77   67.89
   0  -8   2 1134.39   65.59
   0  -8  -2 1394.86   64.39
   0   8   2 1156.18   64.89
   0  -8   2 1241.58   66.69
   0  -8  -2 1365.66   68.09
   0   8  -2 1283.07   66.99
   0  -8   2 1103.19   65.29
   0   8   2 1185.28   65.59
   0   8  -2 1382.16   67.09
   0   8  -2 1355.76   67.09
   0  -8  -2 1417.56   67.49
   0  -8   2 1151.58   65.99
   0  -8   2 1183.78   64.79
   0   8   2 1222.48   65.19
  -1  -8   2  966.70   52.49
  -1   8  -2  977.60   52.59
  -1   8  -2  999.90   52.49
  -1  -8   2  883.31   51.99
   1  -8  -2 1020.70   53.99
  -1  -8   2  912.91   51.09
  -1  -8   2  869.41   51.29
   1  -8  -2 1004.20   49.80
   1  -8  -2 1033.10   51.49
   1  -8  -2 1019.20   49.99
   1   8   2  902.81   52.69
  -1  -8  -2  987.10   49.90
  -1  -8  -2 1050.99   56.09
   1   8  -2 1012.30   52.79
   1  -8   2  916.11   52.39
  -1  -8  -2 1085.79   50.19
   1  -8   2  864.81   50.59
   1   8  -2 1005.10   52.59
  -1  -8  -2 1038.00   53.59
   1  -8   2  906.91   51.19
  -1   8   2  917.51   51.19
   1   8  -2  983.40   51.49
  -1  -8  -2 1004.00   52.09
   1  -8   2  913.51   51.69
   2   8   2  654.83   42.20
  -2  -8   2  689.23   41.40
   2  -8  -2  770.82   43.60
  -2  -8   2  708.03   42.20
  -2   8  -2  845.82   42.70
   2  -8  -2  792.02   41.00
   2   8   2  755.02   41.70
  -2   8  -2  775.22   42.70
  -2   8  -2  796.62   41.60
   2  -8  -2  778.32   40.30
   2  -8  -2  779.82   40.50
  -2   8  -2  804.22   42.70
   2   8   2  721.23   42.30
   2   8  -2  775.02   41.90
  -2   8   2  758.72   40.90
   2  -8   2  740.13   42.60
  -2   8   2  720.23   41.10
  -2  -8  -2  815.52   40.40
  -2  -8  -2  774.42   42.40
   2   8  -2  817.42   43.20
   2  -8   2  737.43   41.00
  -2  -8  -2  824.82   43.90
   2   8  -2  794.72   42.40
   2  -8   2  693.33   41.90
   2   8  -2  777.02   42.50
  -2  -8  -2  774.62   40.50
   2  -8   2  672.03   41.40
  -2   8   2  695.53   43.10
  -3  -8   2  763.92   45.30
  -3   8  -2  853.91   45.70
   3  -8  -2  897.81   44.20
   3   8   2  800.02   44.90
  -3   8  -2  839.82   44.60
  -3  -8   2  730.83   45.00
  -3   8  -2  892.71   45.40
  -3   8  -2  835.02   45.80
  -3  -8   2  705.83   43.90
  -3  -8   2  800.92   45.70
   3  -8  -2  869.81   43.50
   3   8   2  721.73   45.10
   3   8  -2  792.62   46.60
   3   8  -2  825.12   45.30
  -3  -8  -2  896.11   47.20
   3  -8   2  793.82   45.00
   3  -8   2  760.32   45.50
  -3   8   2  802.12   46.60
   3  -8   2  787.62   43.80
   3   8  -2  861.61   45.30
  -3   8   2  769.12   43.10
  -3   8   2  799.92   44.50
   3   8  -2  872.11   46.40
  -3  -8  -2  868.01   43.70
   3  -8   2  733.83   44.40
  -4  -8   2  889.21   48.00
   4   8   2  872.61   47.90
   4   8   2  881.11   47.50
  -4   8  -2  813.72   46.50
  -4  -8   2  862.51   48.00
  -4   8  -2  890.91   47.10
  -4  -8   2  764.32   46.80
  -4   8  -2  891.41   48.00
  -4  -8  -2  810.22   48.50
  -4   8   2  817.12   44.30
  -4   8   2  839.52   46.90
   4  -8   2  801.22   47.00
   4   8  -2  849.72   48.10
   4   8  -2  795.52   46.60
   4  -8   2  825.22   47.70
  -4   8   2  827.82   48.70
   4  -8   2  812.02   45.80
   5   8   2  279.67   21.70
  -5   8  -2  302.87   21.00
  -5   8  -2  268.97   21.00
  -5  -8   2  274.47   22.60
   5   8   2  299.07   22.30
   5   8  -2  282.47   22.20
   5   8  -2  306.97   21.10
  -5  -8  -2  287.07   23.30
  -5   8   2  292.87   23.50
  -5   8   2  311.37   21.80
  -6   8  -2  373.46   25.30
  -6  -8   2  317.57   25.70
   6   8   2  328.67   24.90
   6   8   2  325.37   25.20
   6   8  -2  370.46   24.00
  -6  -8  -2  304.87   26.50
  -6   8   2  336.57   25.00
  -6   8   2  295.07   25.90
   7   8   2  133.39   16.00
  -7  -8   2  114.19   17.20
  -7   8  -2  113.29   16.00
   7   8   2  127.99   16.50
  -7   8   2  144.89   16.90
  -7   8   2  152.38   18.90
  -7  -8  -2  130.09   18.50
  -8  -8   2   30.40   12.00
  -8   8  -2   49.30   12.80
  -8   8   2   39.00   12.50
  -8  -8  -2   44.90   13.60
   0  -8  -3    0.40    1.60
   0  -8   3    0.50    3.00
   0  -8   3    0.10    2.80
   0  -8  -3    3.50    3.30
   0  -8   3   -1.30    3.10
   0   8   3   -0.40    2.90
   0   8  -3   -0.40    3.50
   0   8  -3    4.90    4.20
   0  -8   3   -3.40    2.70
   0   8   3    0.70    3.40
   0  -8  -3    1.20    1.80
   0   8  -3    1.10    3.60
   0  -8  -3    3.10    4.20
   0   8   3   -1.10    3.00
   0  -8  -3    3.90    4.70
   0  -8   3    0.80    4.10
  -1   8  -3   26.50    6.00
   1  -8  -3   23.30    3.50
  -1   8  -3   22.10    5.90
  -1  -8   3   28.50    6.60
   1  -8  -3   28.90    3.60
   1   8   3   36.20    6.60
  -1  -8   3   23.40    5.40
  -1  -8   3   20.90    5.00
   1   8   3   21.80    5.90
   1  -8  -3   28.50    6.90
   1  -8  -3   31.70    7.80
   1  -8  -3   32.20    5.80
  -1   8  -3   21.90    5.40
  -1  -8   3   27.60    6.70
  -1  -8  -3   29.20    3.90
  -1   8   3   26.70    6.50
  -1   8   3   30.50    5.50
   1   8  -3   29.00    5.60
  -1  -8  -3   31.70    6.40
   1   8  -3   26.10    5.70
   1  -8   3   25.00    6.00
  -1  -8  -3   34.00    3.80
   1   8  -3   34.90    6.70
  -1   8   3   30.00    5.90
  -1   8   3   39.00    8.30
   1   8  -3   26.40    5.90
   1  -8   3   32.70    7.30
  -1  -8  -3   28.10    7.60
   1  -8   3   34.90    5.50
   1  -8   3   32.10    6.40
   1  -8   3   29.60    5.30
  -1  -8  -3   32.60    7.40
   2   8   3   83.19    8.70
  -2  -8   3   86.49   10.20
  -2  -8   3   82.29    9.70
   2  -8  -3   56.29    7.10
   2   8   3   91.89    8.00
  -2   8  -3   57.59    9.20
  -2   8  -3   52.89    8.40
  -2   8  -3   53.49    7.30
  -2  -8   3   77.49    8.50
   2  -8  -3   61.79    6.40
  -2   8  -3   59.19    9.20
   2   8   3   71.99    9.40
  -2  -8   3   88.69    9.20
   2   8  -3   68.29    8.70
  -2   8   3   84.59    8.20
   2  -8   3   86.09    9.80
   2   8  -3   56.49    9.50
  -2  -8  -3   59.09   10.50
  -2   8   3   77.19    8.20
  -2   8   3   83.69   11.40
  -2   8   3   79.69    8.10
   2  -8   3   76.99    7.30
   2  -8   3   89.79    8.10
   2   8  -3   42.50    8.40
   2   8  -3   54.99    8.50
   2  -8   3   97.29   10.80
  -2  -8  -3   65.09    6.30
   3   8   3   15.00    5.80
  -3   8  -3    5.80    4.50
  -3   8  -3    7.50    5.00
  -3  -8   3   20.90    6.40
  -3   8  -3   10.10    4.60
  -3   8  -3    7.80    4.70
  -3  -8   3   19.20    6.20
   3   8   3   18.30    5.50
  -3  -8   3   20.70    5.10
  -3  -8   3   17.00    5.70
   3  -8  -3    9.80    3.70
   3  -8  -3    6.30    3.50
  -3   8   3   23.10    5.70
   3  -8   3   21.40    6.70
  -3   8   3   36.00    8.60
   3   8  -3   11.20    5.60
  -3   8   3   24.60    4.90
  -3  -8  -3   17.70    7.10
   3  -8   3   12.90    5.20
   3   8  -3    8.30    5.10
   3  -8   3   21.10    6.90
   3   8  -3   10.80    5.20
  -3  -8  -3    8.70    3.40
   3   8  -3    5.60    4.20
  -4  -8   3  249.78   18.90
   4   8   3  238.98   18.10
   4   8   3  285.07   20.00
  -4   8  -3  203.28   17.90
  -4   8  -3  218.48   16.80
  -4  -8   3  226.38   18.90
  -4   8  -3  221.08   18.20
  -4   8   3  266.57   20.70
   4   8  -3  215.58   18.40
  -4  -8  -3  225.88   19.70
   4  -8   3  251.67   19.20
   4   8  -3  233.38   17.80
  -4   8   3  221.98   17.50
  -5  -8   3   46.90   10.30
   5   8   3   70.39   11.30
  -5  -8   3   46.10    9.90
  -5   8  -3   34.00    8.20
   5   8   3   54.99   10.30
  -5   8  -3   42.50    8.70
   5   8  -3   28.30    7.40
  -5   8   3   48.10   11.10
  -5   8   3   49.00    8.90
  -5  -8  -3   31.30   10.30
   6   8   3  191.18   18.20
  -6  -8   3  194.38   19.80
  -6   8  -3  204.58   17.70
  -6   8  -3  202.18   17.70
  -6  -8  -3  178.08   19.50
  -6   8   3  183.28   23.60
  -6   8   3  195.78   20.40
   7   8   3   46.50   11.30
  -7  -8   3   32.00   10.40
   7   8   3   49.30   11.60
  -7  -8  -3   80.09   13.20
  -7   8   3   33.10   11.80
  -7  -8  -3   76.49   15.20
  -7   8   3   59.19   12.20
  -8   8   3   95.99   15.70
   0  -8   4 3192.38  169.28
   0   8  -4 3228.58  168.68
   0  -8   4 3220.18  166.38
   0   8   4 3452.35  166.38
   0   8  -4 3345.87  168.88
   0   8   4 3465.85  166.38
   0   8  -4 3447.56  169.08
   0  -8  -4 3332.37  170.38
   0  -8  -4 3339.77  167.98
   0  -8   4 3421.36  169.68
   0   8   4 3476.85  168.38
   0  -8   4 3321.57  165.78
  -1   8  -4  967.90   53.39
   1  -8  -4  970.30   55.19
   1   8   4  959.80   51.29
  -1  -8   4  996.90   54.29
   1   8   4 1036.30   50.99
  -1  -8   4 1010.70   51.29
  -1   8  -4  901.41   53.09
  -1  -8   4 1012.90   54.19
   1  -8  -4  966.00   52.19
   1   8   4 1006.80   53.59
  -1   8  -4  983.60   53.69
  -1   8   4 1058.09   52.59
   1   8  -4  963.20   53.39
   1   8  -4  902.31   53.09
  -1   8   4  945.21   50.69
   1   8  -4  925.71   53.09
   1  -8   4  933.91   53.79
   1  -8   4 1029.60   54.49
  -1   8   4  991.50   55.29
   1  -8   4 1008.10   50.19
   1  -8   4 1031.90   50.39
  -1  -8  -4  930.51   54.89
   1   8  -4  908.31   51.09
  -1   8   4 1020.80   51.49
   2  -8  -4 1313.97   65.19
  -2  -8   4 1246.98   65.69
  -2   8  -4 1258.57   67.29
  -2   8  -4 1399.56   68.29
   2   8   4 1199.28   64.69
  -2   8  -4 1279.77   63.99
  -2   8  -4 1303.37   67.39
   2   8   4 1245.98   65.19
   2   8   4 1245.18   67.49
  -2  -8   4 1149.78   67.59
  -2  -8   4 1163.88   67.19
  -2   8   4 1201.88   64.79
  -2  -8  -4 1384.86   69.79
   2  -8   4 1223.58   67.79
   2   8  -4 1264.07   67.29
   2   8  -4 1349.36   65.99
   2   8  -4 1310.47   67.59
   2  -8   4 1217.18   67.69
   2   8  -4 1282.07   66.99
  -2   8   4 1271.37   65.29
   2  -8   4 1186.58   63.89
  -2   8   4 1256.27   69.19
  -2   8   4 1189.88   64.89
  -3   8  -4  790.82   45.60
  -3   8  -4  809.32   45.80
  -3  -8   4  794.12   44.70
   3   8   4  810.42   43.80
  -3   8  -4  827.42   50.59
  -3   8  -4  824.12   43.00
   3  -8  -4  780.02   41.50
   3  -8  -4  742.63   46.80
   3   8   4  797.22   46.10
  -3  -8   4  841.82   46.60
   3  -8   4  846.92   46.80
  -3   8   4  790.82   47.10
  -3   8   4  807.02   42.50
   3   8  -4  801.52   44.90
  -3  -8  -4  816.82   47.20
   3   8  -4  757.82   44.10
  -3   8   4  768.32   43.50
   3   8  -4  788.02   45.40
  -4  -8   4  455.25   30.00
  -4   8  -4  540.15   28.60
  -4   8  -4  528.75   31.00
   4   8   4  447.96   30.90
   4   8   4  437.96   29.00
  -4  -8   4  420.86   30.50
   4  -8   4  433.46   33.50
  -4   8   4  413.06   31.60
   4   8  -4  561.04   30.20
  -4  -8  -4  519.35   32.30
  -4   8   4  432.76   28.60
   5   8   4   90.29   13.10
  -5  -8   4   88.39   13.70
   5   8   4  106.19   12.60
  -5  -8   4   73.59   12.90
  -5   8  -4   75.89   11.50
  -5   8  -4   70.29   12.50
  -5  -8  -4   86.59   14.30
  -5   8   4   87.79   11.70
   5   8  -4   72.59   10.70
  -5   8   4   67.29   20.00
   5  -8   4   70.49   11.80
   6   8   4  143.79   15.50
   6   8   4  114.79   15.40
  -6   8  -4  142.99   15.60
  -6  -8   4  124.69   15.90
  -6  -8  -4  150.08   18.20
  -6   8   4   99.99   14.20
  -6   8   4  116.19   17.00
   7   8   4  130.89   16.90
  -7  -8   4  117.69   17.20
   7   8   4  140.69   16.30
  -7  -8  -4   89.89   16.90
  -7   8   4  134.79   18.90
  -7  -8  -4   82.49   15.10
  -7   8   4  116.29   15.40
   8   8   4   12.90    8.70
  -8  -8   4   25.70   11.30
   8   8   4   23.30   10.50
  -8   8   4   34.90   10.30
  -8  -8  -4    8.50    9.60
  -8   8   4   22.20   11.60
   0   8   5   -5.90    3.30
   0  -8  -5   -2.10    5.40
   0   8  -5   -0.60    4.40
   0   8   5   -2.80    3.00
   0   8  -5    8.00    4.40
   0  -8   5    1.10    2.70
   0  -8   5    6.50    5.20
   0   8   5   -0.20    2.60
   1   8   5  126.09   12.20
   1   8   5  111.09    8.80
   1  -8  -5  119.19   10.40
  -1   8  -5  120.69   12.70
   1   8   5  111.99    9.30
   1  -8  -5  115.19   13.80
  -1   8  -5  124.29   12.10
  -1  -8   5  112.39    9.30
  -1   8   5  105.39    8.80
  -1   8   5  109.99    9.20
  -1   8   5  113.69   13.90
   1   8  -5  103.69    9.00
  -1  -8  -5  112.39   13.50
   1   8  -5  114.69   12.20
   1   8  -5  106.89   11.40
  -2   8  -5  351.46   22.70
  -2  -8   5  292.37   23.30
  -2  -8   5  320.17   20.60
   2   8   5  318.17   23.00
   2  -8  -5  346.87   20.60
   2   8   5  311.07   19.80
  -2   8  -5  370.66   23.80
   2   8  -5  332.17   20.40
  -2  -8  -5  339.67   24.60
   2  -8   5  303.87   23.00
   2   8  -5  372.76   22.90
  -2   8   5  327.97   24.50
  -2   8   5  309.67   19.60
   2   8  -5  352.16   22.50
  -2   8   5  295.57   20.20
  -3   8  -5  119.89   13.50
  -3  -8   5   63.99   12.40
   3   8   5   86.19   12.10
   3   8   5   74.69    9.60
  -3  -8   5   90.29   10.70
  -3   8   5   89.39    9.60
   3   8  -5  114.09   11.90
  -3   8   5   89.39   13.70
   3  -8   5   89.79   12.70
   3   8  -5  107.79   10.10
  -3  -8  -5  113.19   14.00
   4   8   5  187.88   15.50
   4   8   5  169.78   17.30
  -4   8  -5  210.48   18.40
  -4  -8   5  200.48   18.70
  -4  -8   5  177.38   17.00
  -4  -8  -5  195.28   18.80
  -4   8   5  186.88   15.40
   4   8  -5  231.68   17.00
   4  -8   5  198.68   18.30
  -4   8   5  199.78   19.80
   5   8   5   12.20    7.50
   5   8   5   -0.80    5.70
  -5  -8   5   -2.20    5.80
  -5  -8   5    5.00    6.50
  -5   8  -5   11.00    7.10
   5   8  -5    8.20    6.90
  -5   8   5    2.40    5.50
  -5   8   5    3.60    8.00
   5  -8   5    4.10    5.90
   6   8   5   26.50    8.30
  -6  -8   5   29.30   10.40
   6   8   5   35.20   10.30
  -6   8  -5   68.69   13.30
  -6  -8  -5   50.89   12.60
  -6   8   5   36.80   11.50
  -6  -8  -5   72.99   13.40
  -6   8   5   21.20    8.40
  -7  -8   5   69.49   14.20
   7   8   5   46.60   10.60
   7   8   5   46.10   12.00
  -7   8   5   33.90   12.30
  -7   8   5   55.69   11.40
  -7  -8  -5   54.49   11.90
  -7  -8  -5   42.80   13.00
   0   8   6  284.37   16.70
   0   8   6  272.47   16.70
   0   8   6  242.38   19.40
   0   8  -6  331.77   22.00
   0  -8   6  278.07   21.50
   0  -8  -6  356.16   23.70
  -1  -8   6  139.49   14.40
   1   8   6  130.19    9.20
   1   8   6  102.69   12.20
  -1   8  -6   89.99   12.60
   1   8   6  135.09    9.50
   1  -8  -6  105.89   14.00
   1  -8  -6  102.09   10.50
  -1   8   6  128.39    9.20
   1  -8   6  128.49   13.80
  -1   8   6  138.79   15.40
  -1   8   6  132.39   11.90
   1   8  -6  112.99   13.10
  -1   8   6  125.39    9.20
  -1  -8  -6  100.59   14.00
   2   8   6  319.07   23.20
   2   8   6  294.67   19.10
  -2  -8   6  301.57   23.80
  -2   8  -6  399.96   24.90
   2  -8   6  309.07   23.50
  -2  -8  -6  371.36   25.40
  -2   8   6  312.57   19.10
  -2   8   6  315.07   24.80
  -2   8   6  312.37   20.40
  -3   8  -6  592.54   40.10
  -3  -8   6  649.83   37.80
  -3  -8   6  664.23   41.30
   3   8   6  699.43   40.70
   3   8   6  704.13   37.20
   3   8  -6  616.34   38.70
  -3   8   6  728.63   42.60
   3  -8   6  675.23   40.90
  -3  -8  -6  641.54   41.20
  -3   8   6  653.83   36.60
  -4  -8   6  405.96   27.60
  -4   8  -6  392.86   29.20
   4   8   6  485.35   31.50
  -4  -8   6  459.15   31.00
   4   8   6  420.76   33.80
   4   8  -6  374.06   26.90
  -4  -8  -6  392.46   30.00
   4  -8   6  476.95   30.60
  -4   8   6  414.76   29.40
  -5  -8   6  217.48   19.50
   5   8   6  229.98   20.80
  -5   8  -6  183.18   19.40
  -5  -8   6  224.98   21.20
   5   8   6  209.68   17.50
  -5   8   6  199.58   21.70
  -5   8   6  191.08   17.20
  -5  -8  -6  221.18   21.00
  -5  -8  -6  195.88   20.70
   5  -8   6  204.68   19.70
   6   8   6  222.28   22.10
  -6  -8   6  237.78   21.60
  -6   8  -6  211.88   21.30
   6   8   6  215.48   19.60
  -6  -8  -6  213.68   22.50
  -6   8   6  258.67   24.70
  -6  -8  -6  226.58   22.20
  -6   8   6  224.58   19.50
   7   8   6   81.09   15.50
  -7   8  -6   72.69   14.10
   7   8   6   81.69   14.10
  -7  -8   6   87.59   16.30
  -7   8   6   57.49   12.20
  -7  -8  -6   73.29   15.70
  -7  -8  -6   78.59   15.50
   0   8  -7   -1.50    4.90
   0  -8   7   -1.80    5.10
   0  -8  -7    0.60    5.50
   0   8   7   -4.90    3.90
  -1   8  -7  113.19   14.90
  -1  -8   7  141.29   15.50
   1   8   7  127.99   13.80
   1   8   7  145.89    9.90
   1   8   7  155.58   10.00
   1  -8  -7  141.59   15.70
  -1   8   7  148.99   16.20
  -1  -8  -7  134.19   15.80
   1  -8   7  160.48   15.70
  -1   8   7  150.38   13.10
   1   8  -7  129.29   14.20
  -2   8  -7    2.80    6.20
   2   8   7   13.50    4.30
   2   8   7   11.90    6.70
  -2  -8   7   17.10    7.60
  -2  -8  -7    5.40    6.90
  -2   8   7   20.70    8.50
  -2   8   7    7.90    4.00
   2   8  -7   -1.90    4.90
   2  -8   7    1.40    6.10
  -3  -8   7   50.29   10.90
  -3   8   7   52.09   12.20
   3  -8   7   50.19   10.50
   3   8  -7   33.30    8.40
  -3   8   7   54.29    9.70
  -3  -8  -7   22.80    9.20
  -4  -8   7   34.60   10.10
   4   8   7   42.90    7.80
   4   8   7   63.99   12.70
  -4   8  -7   18.40    9.00
  -4   8   7   54.89   12.70
   4  -8   7   43.80   10.30
  -4  -8  -7   11.40    8.80
   4   8  -7   26.50    8.00
  -4  -8  -7   12.70    8.10
  -4   8   7   38.00    7.50
  -5   8  -7   78.59   14.20
   5   8   7   46.50   11.50
   5   8   7   61.99   10.70
  -5  -8   7   80.59   20.90
   5  -8   7   50.89   11.30
  -5  -8  -7   42.60   11.10
  -5   8   7   45.40    9.50
  -5  -8  -7   54.49   12.60
  -5   8   7   60.19   13.70
  -6   8  -7  126.49   17.70
   6   8   7   97.89   16.80
   6   8   7  128.69   15.10
  -6  -8  -7  117.19   17.30
  -6  -8  -7  146.99   18.90
  -6   8   7  111.39   14.70
  -6   8   7  110.89   19.30
  -7   8  -7   98.99   16.40
  -7  -8  -7   87.09   17.70
  -7  -8  -7   77.49   16.20
  -7   8   7  101.89   19.50
  -7   8   7   97.09   14.70
   0   8   8  407.36   26.30
   0  -8   8  465.95   29.40
   0  -8  -8  345.17   27.80
   0  -8  -8  365.86   26.00
   0   8  -8  346.27   27.10
   1  -8  -8  487.85   29.70
   1  -8  -8  459.45   32.30
  -1  -8   8  454.65   31.90
  -1   8  -8  447.86   31.30
   1   8   8  453.75   30.50
  -1  -8  -8  476.85   31.30
  -1   8   8  459.35   29.10
  -1   8   8  472.15   32.90
  -1  -8  -8  476.35   32.20
   1   8  -8  470.05   31.20
   1  -8   8  446.16   31.30
  -2   8  -8  369.36   27.50
  -2  -8   8  349.47   27.30
   2   8   8  329.67   30.20
   2  -8   8  356.46   26.50
  -2   8   8  309.87   20.80
   2   8  -8  404.76   26.10
  -2  -8  -8  417.96   28.20
  -2   8   8  309.17   27.00
  -2  -8  -8  440.56   33.40
  -3  -8   8  172.18   18.20
   3   8   8  162.28   12.60
  -3   8  -8  158.08   17.70
   3   8   8  165.78   17.70
   3  -8   8  152.88   17.30
   3   8  -8  139.09   15.20
  -3  -8  -8  119.89   16.60
  -3   8   8  149.69   18.60
  -3   8   8  157.88   12.40
  -3  -8  -8  119.09   16.40
   4   8   8  195.18   20.00
   4   8   8  190.18   15.50
  -4  -8   8  156.78   19.80
  -4   8   8  168.28   15.10
   4  -8   8  190.78   20.00
  -4  -8  -8  232.58   20.90
  -4   8   8  180.88   20.60
  -4  -8  -8  258.97   22.00
   5   8   8   78.79   11.40
   5   8   8   77.79   14.70
  -5  -8   8   55.99   13.90
  -5   8   8   42.80   12.70
   5  -8   8   50.19   12.10
  -5  -8  -8  114.39   16.40
  -5  -8  -8   87.99   15.50
  -5   8   8   66.19   10.70
  -6   8  -8   95.99   16.60
  -6   8   8   77.99   15.40
  -6  -8  -8   79.09   15.40
  -6  -8  -8   76.69   19.70
   0   8  -9   -3.40    6.20
   0  -8  -9   -3.60    4.90
   0  -8   9   -5.40    7.40
   0   8   9   -3.00    5.20
   0  -8  -9   -6.60    6.00
  -1   8  -9    4.10    7.20
   1  -8  -9    4.10    7.10
  -1  -8   9   14.50    8.20
   1  -8  -9    9.10    5.70
  -1  -8  -9    8.90    6.90
   1  -8   9   11.70    8.10
   1   8  -9   11.30    7.30
  -1   8   9    1.50    7.90
   2   8   9  115.29   15.00
  -2   8  -9   71.89   14.80
   2   8   9  102.09    8.70
  -2  -8   9  100.29   15.20
   2  -8  -9   96.39   15.70
  -2  -8  -9  124.89   15.90
   2   8  -9   89.39   13.40
  -2  -8  -9   96.49   14.80
   2  -8   9  106.09   14.80
  -2   8   9  107.29   16.10
   3   8   9   28.90    9.80
  -3   8  -9   42.20   11.50
   3   8   9   37.90    7.40
  -3   8   9   36.40   11.30
  -3  -8  -9   51.99   14.20
   3  -8   9   38.50   10.40
  -3  -8  -9   52.99   11.70
  -3   8   9   49.30    7.60
   4   8   9   39.20    7.80
  -4   8  -9   24.20   10.40
  -4  -8   9   47.30   12.70
   4   8   9   35.20   10.70
  -4   8   9   42.50   12.50
  -4  -8  -9   19.20    9.50
   4  -8   9   35.10   10.30
  -4  -8  -9   34.20   10.30
  -4   8   9   45.90    8.40
  -5  -8   9   36.20   11.80
  -5   8  -9   31.40   11.10
  -5  -8  -9   16.70   10.10
  -5   8   9   48.60   11.50
   5  -8   9   46.80   11.40
  -5   8   9   24.60   10.60
   0   8 -10  379.56   28.70
   0  -8  10  331.87   27.90
   0  -8 -10  374.36   28.20
  -1   8 -10  210.08   21.90
  -1  -8  10  240.98   22.40
   1  -8 -10  264.07   23.20
  -1  -8 -10  250.47   27.60
  -1  -8 -10  256.37   21.80
   1   8 -10  242.18   22.00
   1  -8  10  251.97   22.60
   2  -8 -10  408.96   29.90
  -2   8 -10  391.26   29.50
  -2  -8  10  369.46   28.90
   2   8 -10  339.07   26.40
  -2  -8 -10  369.96   28.20
  -2  -8 -10  355.06   27.70
  -2   8  10  369.66   28.90
   2  -8  10  297.47   26.90
  -3   8 -10  197.38   22.20
  -3  -8  10  179.48   21.70
   3   8  10  235.48   15.50
  -3   8  10  225.08   22.40
  -3  -8 -10  200.78   21.40
   3  -8  10  231.48   22.00
  -3   8  10  213.68   15.10
  -4  -8  10  161.28   20.20
   4   8  10  159.38   14.90
   4  -8  10  128.99   18.10
  -4  -8 -10  148.99   19.80
  -4   8  10  145.59   19.60
  -4   8  10  127.19   12.40
   0   8 -11   -1.00    6.70
   0  -8  11    5.10    8.00
   1  -8 -11   16.30    9.00
  -1   8 -11   17.50    9.00
  -1  -8  11   25.60   10.20
   1  -8  11   27.40   10.00
  -1  -8 -11   20.80    8.80
   1   8 -11   15.50    8.80
  -2   8 -11   17.70    9.90
   2  -8 -11    9.30    7.70
  -2  -8  11    0.20    7.80
  -2  -8 -11    7.70    8.20
   2  -8  11   12.30    8.60
  -3   8 -11   12.10    9.20
  -3  -8  11   16.90   10.20
   3  -8 -11   10.50    9.00
   3   8  11   25.90    9.40
  -3   8  11   20.80    5.40
   3  -8  11   20.80   10.00
  -3   8  11    6.40   12.60
   0   8 -12  115.99   17.30
   0  -8  12   86.89   15.70
  -1   8 -12  222.08   24.70
  -1  -8  12  216.08   22.40
   1  -8  12  258.47   23.60
   1   8 -12  184.48   24.40
  -1  -8 -12  208.18   21.40
   0   9   0    0.20    3.40
   0  -9   0   -0.60    3.00
   0  -9   0    2.60    2.90
   0  -9   0    2.50    4.60
   0  -9   0   -1.10    3.80
   0   9   0   -0.70    3.00
   0  -9   0    2.90    3.50
   0   9   0   -0.30    3.60
  -1  -9   0   22.40    5.30
  -1   9   0   23.00    6.00
  -1  -9   0   22.90    5.40
  -1  -9   0   18.70    5.10
   1   9   0   22.50    5.30
  -1  -9   0   22.40    5.70
   1  -9   0   19.80    5.10
   1   9   0   25.10    6.40
   1  -9   0   12.10    5.40
  -1   9   0   18.50    5.30
   1  -9   0   20.40    4.60
  -1   9   0   28.10    6.40
   1   9   0   31.20    6.70
   1  -9   0   17.70    5.90
   1   9   0   27.40    6.10
   1  -9   0   23.50    5.50
   2   9   0    2.80    3.90
  -2  -9   0   11.10    4.60
  -2  -9   0   -0.60    2.70
   2   9   0   11.60    5.10
   2  -9   0    1.50    3.50
   2   9   0   -0.10    3.90
   2  -9   0    1.60    4.20
   2  -9   0    5.10    3.30
   2   9   0   13.80    6.70
   2  -9   0    5.20    3.70
  -2  -9   0    9.10    5.40
  -2   9   0    3.00    3.80
  -3   9   0  224.68   17.40
   3  -9   0  211.68   15.50
   3  -9   0  201.28   16.20
   3   9   0  229.88   17.60
  -3   9   0  223.08   17.50
  -3  -9   0  212.88   17.30
   3   9   0  232.88   17.30
  -3  -9   0  212.98   16.00
  -3   9   0  205.48   16.70
  -4  -9   0   11.40    7.00
   4   9   0   11.50    6.10
  -4   9   0    9.30    5.80
  -4   9   0   21.60    5.70
   4  -9   0    6.50    4.40
  -4   9   0   12.00    6.70
   4   9   0   19.20    6.70
  -5  -9   0  230.08   20.90
  -5   9   0  226.88   20.00
   5   9   0  260.07   19.80
   5   9   0  241.18   20.50
  -5   9   0  241.58   19.90
   6   9   0   46.40    9.70
  -6   9   0   44.60    9.60
  -6   9   0   46.80   10.80
  -6  -9   0   28.40   10.40
   6   9   0   62.09   11.80
  -7   9   0  387.46   29.00
  -7  -9   0  327.37   28.60
  -8  -9   0   22.90   11.00
  -8   9   0   26.50   11.40
   0   9  -1  395.36   24.80
   0   9   1  409.36   24.70
   0  -9  -1  384.86   27.20
   0  -9  -1  390.96   25.80
   0  -9   1  398.96   24.30
   0   9  -1  402.86   25.30
   0  -9  -1  344.47   22.60
   0  -9   1  423.86   24.70
   0  -9  -1  402.96   23.30
   0  -9  -1  398.76   24.20
   0   9  -1  382.16   24.80
   0  -9   1  438.56   24.80
   0  -9   1  432.76   25.50
   0   9   1  386.56   24.20
  -1   9  -1 1772.22   90.69
   1  -9  -1 1739.93   88.29
   1   9   1 1675.93   90.59
  -1  -9   1 1814.82   90.79
  -1  -9   1 1670.73   89.59
   1  -9  -1 1810.82   89.39
  -1   9  -1 1855.11   90.19
  -1  -9   1 1638.74   90.99
   1   9   1 1560.64   89.99
  -1  -9   1 1705.03   89.79
   1   9   1 1728.93   90.09
   1  -9  -1 1918.81   89.19
   1  -9  -1 1752.42   91.49
  -1   9  -1 1854.61   90.49
  -1  -9   1 1571.84   89.19
   1   9   1 1727.73   89.39
   1  -9  -1 1852.91   91.49
  -1   9  -1 1849.31   89.99
   1  -9   1 1706.83   89.69
  -1   9   1 1750.92   91.19
   1  -9   1 1755.52   89.79
  -1   9   1 1540.35   89.09
   1   9  -1 1953.70   91.49
   1   9  -1 1793.02   90.19
  -1   9   1 1551.74   89.59
  -1  -9  -1 1823.72   88.59
   1  -9   1 1688.13   89.49
  -1  -9  -1 1512.05   90.29
   1   9  -1 1895.41   90.59
  -1  -9  -1 1800.42   91.19
  -1   9   1 1760.92   89.79
   1  -9   1 1633.24   90.09
  -1  -9  -1 1813.92   88.69
   1   9  -1 1734.83   90.09
  -1  -9  -1 1746.73   89.79
   2   9   1  519.25   29.50
  -2  -9   1  489.55   28.70
   2  -9  -1  432.86   29.40
  -2   9  -1  454.65   29.10
  -2  -9   1  497.25   29.20
   2   9   1  497.15   28.40
   2   9   1  490.75   29.40
   2  -9  -1  489.15   28.00
  -2   9  -1  500.25   28.80
  -2   9  -1  453.35   28.80
   2  -9  -1  456.25   27.60
  -2   9  -1  473.65   29.00
  -2  -9   1  489.95   28.80
  -2   9   1  487.65   30.10
  -2   9   1  492.25   28.10
  -2   9   1  499.75   28.50
  -2  -9  -1  466.95   29.70
   2   9  -1  465.85   28.90
  -2   9   1  452.15   28.80
   2  -9   1  473.55   28.90
  -2  -9  -1  440.56   27.20
   2   9  -1  446.46   28.40
   2  -9   1  480.85   28.50
   2   9  -1  455.75   29.30
   2  -9   1  497.85   28.50
   2   9  -1  469.65   28.80
  -3   9  -1 1341.17   68.99
   3   9   1 1266.57   69.69
   3   9   1 1274.87   69.69
  -3  -9   1 1265.67   69.19
   3  -9  -1 1314.77   68.19
  -3   9  -1 1341.57   69.69
   3  -9  -1 1306.27   68.99
  -3   9  -1 1311.07   72.49
  -3  -9   1 1250.27   69.69
  -3   9   1 1329.17   68.19
  -3  -9  -1 1318.97   70.79
  -3   9   1 1344.07   69.49
  -3  -9  -1 1255.57   68.19
   3  -9   1 1279.37   68.99
   3  -9   1 1235.68   68.89
   3   9  -1 1383.46   69.99
   3  -9   1 1309.87   69.89
   3   9  -1 1366.46   70.69
  -3   9   1 1285.77   70.69
  -4   9  -1  350.16   23.80
  -4   9  -1  345.47   23.50
   4   9   1  322.47   23.20
   4   9   1  331.47   23.40
  -4  -9   1  340.07   24.20
  -4   9  -1  332.07   22.10
   4   9  -1  325.67   23.90
  -4   9   1  334.87   24.40
  -4   9   1  305.57   22.60
   4   9  -1  312.57   22.70
  -4  -9  -1  322.07   24.50
  -4   9   1  344.37   21.20
  -5   9  -1  609.14   36.30
  -5   9  -1  562.54   35.40
   5   9   1  533.35   35.70
  -5   9  -1  602.04   33.90
  -5  -9   1  551.14   36.50
   5   9   1  501.95   34.80
  -5   9   1  515.45   35.00
  -5  -9  -1  594.84   37.50
   5   9  -1  605.44   35.60
   5   9  -1  637.54   37.20
  -5   9   1  530.15   36.20
  -6  -9   1   85.49   15.20
   6   9   1  100.99   15.10
  -6   9  -1  105.19   14.40
   6   9   1   99.99   13.90
  -6   9  -1  118.69   15.00
  -6   9   1  100.99   14.10
  -6  -9  -1   92.69   15.70
  -6   9   1  106.49   15.30
   6   9  -1   91.99   13.00
  -7  -9   1  119.39   17.30
   7   9   1  127.69   15.30
  -7   9  -1   98.19   15.70
  -7  -9  -1  150.18   18.90
  -7   9   1  106.59   15.60
  -7   9   1  129.49   17.70
  -8  -9   1   39.10   12.20
  -8   9  -1   43.30   12.60
  -8   9   1   55.09   14.00
  -8  -9  -1   39.40   12.10
   0   9  -2    2.60    3.70
   0  -9   2    1.20    3.70
   0  -9  -2   -0.50    3.00
   0  -9   2   -0.70    3.80
   0   9   2   -2.30    3.50
   0   9  -2    3.60    3.90
   0  -9  -2   -1.20    2.00
   0   9  -2   -1.70    4.00
   0  -9   2    3.80    3.80
   0  -9   2   -2.70    2.70
   0  -9   2   -0.20    3.50
   0   9   2   -0.40    1.00
   0   9   2   -1.30    3.50
   0  -9  -2    1.10    5.00
   0  -9  -2    1.40    4.20
   1   9   2   53.79    8.00
   1  -9  -2   57.69   11.50
  -1  -9   2   62.69    8.50
   1  -9  -2   50.59    7.10
  -1  -9   2   51.59    7.30
   1   9   2   42.60    8.10
   1  -9  -2   46.00    8.90
  -1  -9   2   47.10    7.50
  -1   9  -2   32.10    6.90
  -1  -9   2   44.20    8.30
  -1   9  -2   39.70    7.80
  -1   9  -2   33.40    6.60
   1  -9  -2   38.00    8.30
   1  -9   2   51.49    7.40
  -1   9   2   49.20    7.60
   1  -9   2   42.20    9.90
  -1   9   2   63.89    7.90
  -1  -9  -2   44.80    9.40
   1  -9   2   34.50    7.50
   1   9  -2   35.70    7.10
   1   9  -2   41.20    8.40
  -1   9   2   38.80    8.40
  -1  -9  -2   40.30    5.80
   1   9  -2   43.50    6.90
   1  -9   2   61.89    8.00
   1  -9   2   52.49    8.60
   1   9  -2   45.80    8.20
   2  -9  -2   43.20    6.90
   2   9   2   49.30    8.00
   2   9   2   55.49    9.00
  -2  -9   2   41.30    7.90
   2  -9  -2   51.39    6.40
  -2   9  -2   48.40    8.20
  -2   9  -2   43.80    7.70
  -2   9  -2   57.29    9.30
  -2   9  -2   53.19    8.70
  -2  -9   2   52.49    8.90
  -2  -9   2   50.59    8.60
   2  -9   2   53.49    7.60
   2   9  -2   52.29    8.90
   2   9  -2   36.60    8.10
  -2  -9  -2   47.70    9.80
  -2   9   2   62.19    7.80
   2   9  -2   51.99    7.90
   2   9  -2   44.00    7.50
  -2   9   2   48.30    9.50
  -2  -9  -2   48.20    6.50
   2  -9   2   64.69    9.20
   2  -9   2   51.69    8.10
   2  -9   2   47.50    7.90
  -2   9   2   45.80    7.70
  -3  -9   2  285.37   21.00
  -3   9  -2  305.97   20.70
  -3  -9   2  314.47   21.70
   3   9   2  302.37   21.70
  -3  -9   2  283.77   21.10
  -3   9  -2  304.87   21.40
  -3   9  -2  309.27   21.00
   3   9   2  326.57   21.30
  -3  -9  -2  262.07   21.80
   3  -9   2  308.57   20.90
   3   9  -2  292.37   20.90
   3   9  -2  314.27   22.10
   3  -9   2  293.17   19.70
   3  -9   2  292.27   21.50
  -3   9   2  302.57   20.50
  -3   9   2  315.07   19.40
  -3   9   2  320.57   23.00
  -4   9  -2   31.80    7.70
  -4  -9   2   33.70    9.10
   4   9   2   27.90    7.50
   4   9   2   33.40    7.80
  -4  -9   2   35.90    7.90
  -4   9  -2   29.80    7.30
  -4   9  -2   32.10    9.50
  -4   9   2   36.30    8.10
  -4   9   2   34.90    6.60
   4   9  -2   34.10    7.70
   4  -9   2   32.90    8.00
  -4  -9  -2   26.80    8.70
   4   9  -2   21.50    7.20
  -4   9   2   41.20    9.90
  -5   9  -2  133.59   14.10
  -5   9  -2  120.59   12.90
  -5  -9   2   81.59   13.60
   5   9   2   95.59   13.10
  -5   9  -2  109.69   12.90
   5   9   2   87.09   13.10
   5   9  -2  111.19   12.90
   5   9  -2  105.29   13.90
  -5  -9  -2  115.19   15.50
  -5   9   2  101.19   13.10
  -5   9   2   96.29   14.50
  -6   9  -2   14.60    7.70
   6   9   2   12.60    8.20
  -6  -9   2   15.40    8.50
  -6   9   2   24.40    8.40
   6   9  -2   16.70    6.70
  -6  -9  -2   12.70    8.80
  -6   9   2   22.80    9.40
   7   9   2  137.39   16.80
   7   9   2  162.38   17.30
  -7  -9   2  173.58   19.80
  -7   9  -2  111.79   15.90
  -7  -9  -2  119.99   18.60
  -7   9   2  154.78   19.60
  -7   9   2  147.09   17.50
  -8  -9   2   18.80   10.00
  -8  -9  -2   19.30   10.00
   0  -9   3  628.04   37.40
   0   9  -3  652.03   36.90
   0  -9  -3  640.64   38.30
   0   9   3  654.83   35.50
   0  -9   3  637.24   37.10
   0  -9   3  628.64   35.50
   0   9  -3  590.74   36.90
   0   9  -3  655.03   37.10
   0   9   3  626.34   36.10
   0  -9   3  610.04   34.50
   0  -9  -3  630.84   32.70
   0  -9  -3  625.64   35.80
   1  -9  -3 2226.88  114.39
  -1  -9   3 2060.49  110.69
   1   9   3 2201.48  110.89
  -1  -9   3 2080.39  111.19
   1   9   3 2265.87  112.89
   1  -9  -3 2297.27  108.79
   1  -9  -3 2281.97  111.59
  -1   9  -3 2216.28  113.09
  -1   9  -3 2272.57  113.09
  -1  -9   3 2084.59  112.59
  -1   9  -3 2212.48  112.69
  -1  -9   3 2143.29  113.09
   1   9   3 2167.38  111.59
   1  -9   3 2139.59  113.09
   1   9  -3 2346.67  113.39
   1   9  -3 2210.48  111.39
  -1   9   3 1995.60  111.39
   1  -9   3 2142.79  110.39
   1   9  -3 2336.27  112.99
  -1   9   3 2199.98  110.79
  -1   9   3 2142.59  114.09
   1   9  -3 2168.58  112.69
   1  -9   3 2118.59  112.89
  -1  -9  -3 2290.17  108.89
   1  -9   3 2138.19  110.79
  -1  -9  -3 2315.47  114.59
   2   9   3  380.76   24.40
  -2   9  -3  355.96   23.80
  -2   9  -3  353.86   23.90
   2  -9  -3  334.77   21.70
  -2   9  -3  337.87   21.60
  -2  -9   3  371.86   23.20
  -2   9  -3  316.57   23.30
  -2  -9   3  389.66   24.60
   2   9   3  382.16   22.80
   2  -9  -3  350.06   20.50
  -2  -9   3  406.46   25.70
  -2  -9  -3  335.17   25.00
  -2   9   3  375.76   22.40
  -2   9   3  399.06   26.10
   2  -9   3  387.36   22.50
  -2  -9  -3  352.06   20.30
   2   9  -3  358.36   24.30
  -2   9   3  386.36   22.60
   2  -9   3  370.46   22.00
   2   9  -3  328.77   22.40
   2   9  -3  345.17   23.50
   2   9  -3  299.57   23.60
  -3  -9   3 1082.39   59.59
   3  -9  -3 1023.30   56.49
   3   9   3 1140.89   58.39
   3   9   3 1141.19   59.99
  -3  -9   3  991.40   60.59
  -3   9  -3 1075.29   59.29
  -3  -9   3 1070.09   58.49
  -3   9  -3 1113.39   59.19
  -3   9  -3 1046.50   57.19
  -3   9   3 1117.69   57.99
   3   9  -3 1090.19   61.59
   3   9  -3 1076.19   59.59
  -3  -9  -3 1043.30   60.49
   3  -9   3 1084.29   59.79
   3   9  -3 1030.40   58.39
   3  -9   3 1022.20   59.19
  -3   9   3 1119.79   56.79
  -3   9   3 1076.89   60.79
  -4   9  -3  167.78   16.10
  -4  -9   3  191.38   17.10
  -4  -9   3  179.08   16.60
  -4   9  -3  144.29   15.40
  -4   9  -3  167.08   16.60
   4   9   3  179.48   16.90
   4   9   3  222.08   16.70
   4  -9   3  177.38   16.80
  -4  -9  -3  176.28   17.60
   4   9  -3  163.18   16.20
  -4   9   3  197.48   18.70
   4   9  -3  180.68   15.70
  -4   9   3  202.88   15.70
  -5  -9   3  798.22   47.10
   5   9   3  744.83   46.70
   5   9   3  757.72   45.70
  -5   9  -3  812.22   46.10
  -5   9  -3  823.22   45.40
   5   9  -3  754.92   45.00
  -5   9   3  779.92   51.49
  -5   9   3  757.22   45.40
  -5  -9  -3  823.62   60.49
   6   9   3   89.79   14.00
  -6   9  -3   61.29   12.20
  -6   9  -3   81.89   12.20
  -6  -9   3   78.49   14.20
   6   9   3  104.59   14.10
  -6  -9  -3   55.39   13.00
  -6   9   3   77.89   15.10
  -6   9   3   69.29   12.80
   7   9   3  114.29   16.20
   7   9   3  147.09   17.30
  -7  -9   3  116.69   17.20
  -7  -9  -3  113.49   18.60
  -7   9   3  126.99   16.30
  -7   9   3  140.19   19.30
  -8  -9   3   20.00   10.90
   8   9   3    9.10   13.50
  -8   9   3   30.80   12.00
  -8  -9  -3   19.70   11.70
  -8   9   3   25.20    9.30
   0   9   4    6.20    3.60
   0  -9   4    3.10    4.40
   0   9   4   -4.20    3.30
   0   9  -4   -3.80    3.90
   0  -9   4   -1.50    4.70
   0   9  -4   -1.90    3.80
   0  -9  -4    6.60    6.00
   0   9   4    1.40    4.40
   0  -9   4   -1.60    3.00
   0   9  -4    1.10    3.50
   1   9   4   35.70    7.50
  -1  -9   4   31.00    7.10
  -1   9  -4   42.30    8.50
   1   9   4   38.80    6.00
  -1  -9   4   35.40    7.00
   1  -9  -4   47.20   10.00
  -1   9  -4   48.50    8.80
  -1   9  -4   44.30    7.80
  -1  -9   4   37.70    6.60
  -1  -9   4   51.89    9.40
   1  -9  -4   30.70    6.40
   1   9   4   47.90    7.40
   1   9  -4   33.10    7.20
   1   9  -4   34.20    7.40
  -1   9   4   50.19   10.30
  -1   9   4   41.60    6.50
  -1  -9  -4   39.40    9.00
   1  -9   4   36.50    8.00
   1   9  -4   31.30    6.10
   1   9  -4   40.70    7.70
   1  -9   4   42.30    8.40
  -1   9   4   36.50    6.40
   1  -9   4   37.00    5.60
  -1   9   4   41.10    7.80
   2  -9  -4   21.10    5.10
  -2  -9   4   13.90    5.50
  -2   9  -4   13.30    5.40
  -2   9  -4   22.20    7.30
  -2   9  -4   18.90    6.20
  -2  -9   4   17.50    6.10
   2   9   4   22.50    6.50
   2   9   4   17.90    5.40
   2   9  -4   19.00    5.70
   2  -9   4    8.80    3.80
   2   9  -4   15.70    6.00
  -2   9   4   11.70    4.40
  -2  -9  -4   18.70    7.90
   2   9  -4   24.70    7.10
  -2   9   4    9.10    4.60
  -2   9   4   19.30    7.50
   2  -9   4   12.50    6.10
   2   9  -4   24.90    5.80
  -3  -9   4   76.69   11.80
  -3   9  -4   58.19   10.00
  -3   9  -4   62.89    7.90
  -3   9  -4   71.89   11.00
   3   9   4   67.99   10.90
   3   9   4   72.59    9.40
  -3  -9   4   63.29   10.20
   3  -9   4   70.69   11.00
   3   9  -4   53.89    9.80
  -3   9   4   60.59    7.90
  -3  -9  -4   67.49   12.50
  -3   9   4   59.59   11.40
   3   9  -4   59.19    9.90
  -3   9   4   66.19    9.10
  -4  -9   4  109.29   13.90
  -4  -9   4  102.09   13.40
  -4   9  -4   98.69   13.60
   4   9   4  121.99   14.90
  -4   9  -4  106.09   11.20
   4   9   4  127.99   13.40
  -4   9   4  107.89   12.10
   4  -9   4  129.89   17.10
   4   9  -4  147.79   13.80
  -4  -9  -4  134.29   16.00
  -4   9   4  139.09   16.50
   5   9   4   96.79   14.20
  -5   9  -4  130.99   15.00
  -5  -9   4   62.19   12.60
  -5   9   4   83.39   15.90
  -5   9   4   92.89   14.40
   5   9  -4  113.59   13.20
  -5  -9  -4  132.59   16.80
   6   9   4   89.29   13.60
   6   9   4   81.79   14.20
  -6  -9   4  116.29   15.60
  -6   9   4   88.99   16.50
  -6   9   4   61.09   12.60
  -6  -9  -4   78.19   15.90
  -7  -9   4   10.10    9.20
   7   9   4   28.70    9.90
   7   9   4   14.10    8.70
  -7   9   4   13.20   10.00
  -7  -9  -4   12.50    8.20
  -7   9   4    9.10    8.10
  -7  -9  -4   18.30   10.50
   0   9   5  300.37   20.90
   0   9   5  299.37   18.70
   0   9   5  281.47   18.20
   0   9  -5  299.07   21.20
   0  -9  -5  308.57   23.50
   0   9  -5  322.17   22.10
  -1  -9   5 1419.26   77.99
  -1   9  -5 1364.96   77.19
   1  -9  -5 1420.26   79.09
  -1  -9   5 1493.75   74.19
   1  -9  -5 1363.26   77.39
   1   9   5 1502.25   77.19
   1   9   5 1513.65   74.29
  -1   9  -5 1378.96   76.69
  -1  -9  -5 1354.66   78.69
   1  -9   5 1559.64   79.19
   1   9  -5 1315.07   76.39
  -1   9   5 1516.35   79.49
  -1   9   5 1510.75   75.99
   1   9  -5 1418.86   76.99
  -1   9   5 1513.05   73.89
  -2  -9   5  199.28   18.80
   2   9   5  211.98   17.90
   2   9   5  235.68   15.70
  -2   9  -5  246.18   19.30
   2  -9  -5  214.28   15.60
  -2  -9   5  200.88   15.60
   2  -9   5  216.78   18.60
   2   9  -5  212.08   17.60
  -2   9   5  210.38   15.20
  -2   9   5  208.98   19.90
  -2  -9  -5  258.67   20.80
  -3  -9   5  532.85   33.70
  -3  -9   5  523.95   30.70
  -3   9  -5  494.65   32.60
   3   9   5  476.05   32.00
   3   9   5  490.75   29.40
   3  -9   5  562.74   33.70
  -3   9   5  495.75   29.40
   3   9  -5  433.26   30.60
  -3  -9  -5  458.15   33.30
  -3   9   5  533.45   34.70
  -4  -9   5  228.98   19.10
   4   9   5  239.68   22.10
  -4   9  -5  235.58   20.50
   4   9   5  259.07   18.80
  -4  -9   5  215.58   20.70
  -4  -9  -5  258.67   22.40
   4  -9   5  244.68   20.80
   4   9  -5  222.58   18.90
  -4   9   5  216.68   18.00
  -4   9   5  242.78   25.20
  -5   9  -5  541.95   37.70
  -5  -9   5  617.64   37.60
   5   9   5  589.84   37.90
   5   9   5  586.64   35.80
  -5  -9  -5  546.35   39.00
  -5   9   5  605.44   35.90
  -5   9   5  591.44   40.10
   5   9  -5  525.65   35.70
  -6   9  -5  136.39   16.40
  -6  -9   5  128.19   17.10
   6   9   5  144.99   17.90
   6   9   5  147.19   15.90
  -6  -9  -5  155.38   17.80
  -6  -9  -5  128.69   18.50
  -6   9   5  113.39   15.00
  -6   9   5  136.29   19.40
  -7  -9   5  163.08   19.80
   7   9   5  164.18   18.40
   7   9   5  140.69   19.40
  -7   9   5  122.29   22.30
  -7   9   5  149.69   17.80
  -7  -9  -5  202.08   22.70
  -7  -9  -5  193.18   20.50
   0  -9   6   -0.40    6.10
   0   9   6   -1.10    3.40
   0  -9  -6   -4.90    4.90
   0   9   6   -4.60    4.20
   0   9   6   -1.20    3.60
   0   9  -6    6.80    6.00
   1   9   6   51.39    6.90
  -1  -9   6   29.40    8.80
   1   9   6   53.99   10.00
  -1   9  -6   50.99   10.10
   1  -9  -6   55.09   11.50
  -1   9   6   43.90    6.50
   1   9  -6   56.79   10.60
  -1   9   6   40.10    7.80
   1  -9   6   35.40    9.60
  -1  -9  -6   58.39   11.50
  -1   9   6   46.30   11.10
   2   9   6   13.50    6.90
  -2  -9   6   12.90    7.40
  -2   9  -6    1.30    5.50
   2   9   6   13.00    4.70
   2  -9   6   12.20    6.60
  -2   9   6   16.30    5.70
   2   9  -6    3.50    5.60
  -2  -9  -6   16.10    8.00
  -2   9   6   21.00    5.00
  -2   9   6   15.80    7.90
   3   9   6   89.69   10.10
  -3  -9   6   71.29   13.20
  -3   9  -6   75.79   13.20
   3   9   6   86.09   13.20
   3  -9   6   94.49   13.70
  -3  -9  -6   60.39   12.70
  -3   9   6   65.49   13.30
   3   9  -6   65.09   11.30
  -3   9   6   82.59    9.30
   4   9   6   37.10    8.00
   4   9   6   40.00    9.80
  -4  -9   6   36.00    8.80
  -4  -9   6   30.70    9.90
  -4   9  -6   36.60    9.70
  -4   9   6   41.70   11.20
   4  -9   6   37.70   10.40
  -4   9   6   33.70    7.50
   4   9  -6   38.60    8.80
  -5  -9   6  198.78   18.80
   5   9   6  192.78   20.20
  -5   9  -6  196.58   19.70
  -5  -9   6  212.58   21.60
   5   9   6  204.18   17.70
  -5   9   6  182.08   21.40
  -5   9   6  190.68   17.20
  -5  -9  -6  194.58   20.10
  -5  -9  -6  196.18   21.50
   6   9   6   12.20    7.60
   6   9   6    6.00    8.10
  -6  -9   6    1.70    6.70
  -6   9  -6   10.70    8.50
  -6  -9  -6    2.50    8.70
  -6   9   6    4.40    6.70
  -6   9   6   16.40   10.20
  -6  -9  -6   10.00    8.20
  -7  -9   6   64.29   13.60
  -7  -9  -6   69.09   22.30
  -7   9   6   59.39   15.50
  -7   9   6   45.70   12.40
  -7  -9  -6   65.29   16.50
   0   9   7  486.05   26.10
   0  -9  -7  459.25   32.60
   0   9  -7  436.06   31.00
   0   9   7  462.85   30.00
   0  -9   7  499.45   32.80
   1   9   7  909.31   49.50
  -1   9  -7  783.42   49.70
   1  -9  -7  781.42   50.49
  -1  -9   7  854.11   50.39
   1   9   7  891.01   44.30
  -1   9   7  885.01   44.20
   1   9  -7  766.32   48.50
   1  -9   7  849.61   50.09
  -1   9   7  870.81   47.70
  -1   9   7  918.71   51.99
  -1  -9  -7  765.32   50.29
  -2  -9   7  257.87   22.70
   2  -9  -7  275.77   23.60
   2   9   7  278.67   17.40
  -2   9  -7  292.37   26.50
   2   9   7  277.17   21.80
  -2  -9  -7  241.78   22.80
  -2   9   7  322.17   25.00
   2   9  -7  261.07   21.30
   2  -9   7  274.27   22.40
  -2   9   7  278.67   17.50
  -3   9  -7  371.26   26.20
   3   9   7  282.77   24.20
   3   9   7  310.67   20.50
  -3  -9   7  277.57   24.90
   3  -9   7  333.47   25.50
  -3  -9  -7  363.56   26.90
  -3   9   7  291.37   26.00
  -3   9   7  311.27   20.40
   4   9   7   87.49   14.60
   4   9   7   90.79   11.20
  -4  -9   7   79.59   14.90
  -4   9  -7   91.99   14.90
  -4   9   7   81.39   10.80
  -4  -9  -7   85.89   15.00
   4  -9   7   86.29   14.20
   4   9  -7   77.79   12.10
  -4   9   7   89.99   16.00
  -4  -9  -7   86.09   14.20
   5   9   7  337.57   27.60
  -5   9  -7  353.26   27.40
  -5  -9   7  284.97   29.60
   5   9   7  365.26   24.40
  -5  -9  -7  331.07   28.20
  -5  -9  -7  329.67   27.80
  -5   9   7  338.17   24.00
  -5   9   7  326.87   28.80
   6   9   7   43.80    9.80
   6   9   7   21.70   10.50
  -6   9  -7   11.80    8.90
  -6   9   7   17.80    7.80
  -6  -9  -7   18.30    9.30
  -6  -9  -7   11.00   10.60
  -6   9   7   10.90   10.00
   0   9  -8    0.90    7.10
   0   9   8   -1.70    5.10
   0  -9  -8    7.10    5.60
   0  -9  -8    0.00    6.20
   0  -9   8    4.20    7.40
  -1   9  -8   54.29   11.10
   1   9   8   51.49    6.50
  -1  -9   8   56.49   11.30
   1  -9  -8   62.29   12.80
   1   9   8   51.09   10.40
   1  -9  -8   66.69   10.40
  -1   9   8   66.09   10.30
  -1  -9  -8   64.69   11.60
  -1   9   8   57.09   12.10
  -1  -9  -8   82.99   13.70
   1   9  -8   54.59   11.20
   1  -9   8   28.30    9.40
   2  -9  -8   78.19   14.20
  -2   9  -8   76.89   14.60
  -2  -9   8   72.49   13.80
   2   9   8   72.79    8.10
   2   9   8   81.39   13.30
   2  -9   8   73.09   13.40
  -2  -9  -8   65.39   12.70
  -2   9   8   79.29   14.70
  -2   9   8   71.79    8.10
  -2  -9  -8   69.19   13.80
   2   9  -8   84.39   12.50
   3   9   8  149.39   12.70
  -3   9  -8  148.99   17.90
   3   9   8  143.59   17.30
  -3  -9   8  153.68   22.80
  -3  -9  -8  142.69   17.40
  -3   9   8  146.49   12.50
   3   9  -8  126.99   15.20
  -3   9   8  152.28   19.00
  -3  -9  -8  133.39   17.60
   3  -9   8  160.08   18.00
   4   9   8   26.80    7.10
  -4   9  -8   20.00    9.10
   4   9   8   28.30   10.00
  -4  -9   8   20.40    9.60
  -4   9   8   23.50    6.60
   4  -9   8   15.90    9.20
  -4  -9  -8   21.40    9.30
  -4  -9  -8   41.50   11.10
  -4   9   8    8.10    9.90
   5   9   8  105.49   16.30
   5   9   8  101.79   12.60
  -5   9  -8   82.69   15.90
  -5  -9   8   73.99   15.70
  -5   9   8  102.69   12.50
  -5   9   8  100.69   17.50
  -5  -9  -8   80.79   16.10
  -5  -9  -8   83.49   16.40
  -6   9  -8    8.10    9.50
   6   9   8   -3.00    7.60
   6   9   8    9.00    7.20
  -6  -9  -8    3.80    9.70
  -6   9   8   14.80    7.50
  -6   9   8   15.00   10.70
  -6  -9  -8   12.70    9.40
   0   9   9   21.90    8.00
   0  -9   9   14.10    8.60
   0  -9  -9   49.99   12.00
   0  -9  -9   15.20    7.70
   0   9  -9   40.60    9.90
   1  -9  -9  455.85   33.40
  -1   9  -9  504.95   33.80
   1  -9  -9  441.46   30.10
   1   9   9  433.46   31.50
  -1  -9   9  418.46   32.40
   1  -9   9  505.55   33.70
  -1   9   9  471.95   33.90
  -1  -9  -9  492.05   32.80
   1   9  -9  476.55   32.40
  -1  -9  -9  459.95   34.20
   2  -9  -9   63.49   14.20
   2   9   9   85.69    8.30
   2   9   9   90.09   14.20
  -2  -9   9   84.49   14.90
  -2   9  -9   94.19   15.40
   2   9  -9   74.19   13.30
  -2  -9  -9   86.59   14.80
   2  -9   9   96.59   14.70
  -2  -9  -9   89.19   14.90
  -2   9   9   75.79   14.80
  -3  -9   9  449.56   33.90
   3   9   9  450.25   26.60
  -3   9  -9  466.05   33.60
   3   9   9  455.05   32.90
  -3   9   9  455.45   34.20
   3  -9   9  445.46   32.80
  -3   9   9  424.56   26.50
  -3  -9  -9  469.25   33.60
  -3  -9  -9  472.35   33.50
   4   9   9  128.69   17.40
   4   9   9  137.49   12.70
  -4   9  -9  117.69   17.80
  -4  -9   9  142.99   19.30
  -4   9   9  131.29   18.90
  -4  -9  -9  112.59   17.40
  -4   9   9  114.09   12.30
   4  -9   9  144.39   18.30
  -4  -9  -9   89.79   16.40
  -5   9  -9  264.67   24.70
   5   9   9  258.97   25.20
  -5  -9   9  215.68   25.10
  -5   9   9  273.37   20.40
  -5  -9  -9  238.88   24.70
  -5  -9  -9  259.07   25.50
   0  -9 -10   -3.20    5.30
   0  -9 -10    0.40    7.00
   0  -9  10   -9.80    6.20
   0   9 -10   -1.50    6.50
   1  -9 -10    7.40    7.80
   1   9  10   -6.90    5.60
  -1  -9  10    9.00    8.40
  -1   9 -10   -2.00    7.10
  -1  -9 -10    2.60    7.00
  -1  -9 -10   10.80    8.30
   1  -9  10    5.30    7.80
   1   9 -10    0.60    7.40
  -2   9 -10    7.50    8.30
   2  -9 -10   17.50    9.20
  -2  -9  10   14.60    9.40
   2   9  10   20.20    8.70
  -2   9  10   40.20   11.60
  -2  -9 -10   15.50    9.10
   2   9 -10    8.70    7.10
   2  -9  10    8.90    8.70
  -2  -9 -10    8.40    8.30
  -3   9 -10   60.99   13.10
  -3  -9  10   80.39   16.00
   3  -9 -10   51.69   13.60
   3  -9  10   47.20   12.60
  -3   9  10   57.99    8.50
  -3  -9 -10   63.49   13.40
  -3  -9 -10   69.89   18.60
  -3   9  10   93.19   16.80
  -4  -9  10   14.10    9.70
  -4   9 -10   -7.20    7.30
  -4   9  10    3.30    4.50
   4  -9  10    9.70    8.70
  -4   9  10   -2.20    8.60
  -4  -9 -10   -2.20    8.10
   0   9 -11  122.29   18.00
   0  -9 -11  149.09   27.30
   0  -9  11  162.78   19.50
   1  -9 -11  560.44   40.20
  -1  -9  11  678.73   42.20
  -1   9 -11  538.75   40.30
   1  -9  11  657.33   41.40
  -1  -9 -11  574.64   39.50
   1   9 -11  565.04   39.70
  -2  -9  11  107.69   17.50
   2  -9 -11   97.89   16.50
  -2  -9 -11   98.79   16.60
  -2   9  11  113.79   18.40
   2  -9  11  108.99   16.90
   3   9  11  287.47   19.20
   3  -9 -11  305.97   27.90
  -3   9 -11  290.77   27.60
  -3  -9 -11  338.47   28.20
  -3   9  11  287.17   27.40
   3  -9  11  312.07   32.60
   0 -10   0 4538.85  217.28
   0 -10   0 4208.48  217.58
   0  10   0 4179.78  216.68
   0  10   0 4362.76  216.48
   0 -10   0 4300.07  215.58
   0  10   0 4414.16  216.88
  -1  10   0  106.79   11.40
   1 -10   0  110.39   10.60
  -1  10   0  107.79   11.20
   1 -10   0   88.99   11.20
  -1 -10   0  100.69   11.20
  -1 -10   0  103.09   11.50
   1  10   0   81.19   14.60
   1  10   0   89.69   11.40
  -1  10   0   99.79   10.80
   1 -10   0  110.29   11.80
  -1 -10   0   92.99    9.70
   1  10   0  104.99   11.30
  -2  10   0 2107.09  102.79
   2  10   0 1942.11  102.59
  -2 -10   0 2075.59  103.39
   2 -10   0 1899.91  101.69
  -2 -10   0 1988.40  101.59
   2 -10   0 1744.53  103.39
  -2  10   0 1954.10  102.99
  -2  10   0 2091.69  102.19
   2  10   0 2003.30  103.29
  -3  10   0   96.49   12.30
  -3 -10   0  104.79   12.60
  -3  10   0   92.49   11.50
  -3  10   0   95.09   11.00
   3  10   0   96.39   11.90
   3  10   0   92.29   12.10
   4  10   0 1246.68   67.39
  -4  10   0 1172.18   66.99
   4  10   0 1200.48   66.59
  -4 -10   0 1226.98   67.89
  -4  10   0 1206.18   64.69
  -4  10   0 1244.68   66.79
   5  10   0   23.70    8.70
   5  10   0   24.70    8.10
  -5 -10   0    9.50   13.30
  -5  10   0   18.30    8.00
  -5  10   0   24.60    9.20
  -6  10   0  589.44   39.00
  -6 -10   0  585.44   39.60
   6  10   0  582.34   38.60
   6  10   0  575.74   37.50
  -6  10   0  595.14   38.30
  -7  10   0   11.30    8.50
   7  10   0   -6.00    6.50
  -7 -10   0    0.70    8.10
  -8 -10   0  116.39   18.50
  -8  10   0   86.29   17.30
   0  10   1   -3.20    3.70
   0 -10   1   -1.40    4.40
   0  10  -1    3.90    4.20
   0  10  -1    3.40    4.20
   0  10  -1   -1.40    4.50
   0  10   1    3.50    4.40
   0 -10   1    1.10    3.40
   0  10   1   -3.60    4.60
   0 -10  -1   -2.00    2.60
   0 -10   1    2.70    4.70
   0 -10  -1    1.00    4.70
  -1  10  -1    8.30    5.30
  -1  10  -1    0.10    4.20
  -1 -10   1   -3.10    3.90
  -1 -10   1    3.00    4.40
  -1 -10   1   -0.80    4.30
   1 -10  -1    3.90    5.00
  -1 -10   1   -0.80    3.50
   1  10   1    0.90    4.30
   1 -10  -1    0.90    3.40
   1 -10  -1   -2.60    3.20
   1  10   1    1.20    4.00
  -1  10  -1    4.50    4.90
  -1 -10  -1   -3.30    2.90
   1  10  -1    0.90    4.00
  -1  10   1    5.70    4.40
   1 -10   1    4.50    3.90
   1  10  -1    4.50    5.20
  -1  10   1   -0.40    4.90
   1  10  -1    1.70    4.10
  -1 -10  -1    2.60    5.00
   1 -10   1    1.50    4.30
  -1  10   1    3.90    4.20
   1  10  -1    2.00    4.30
   1 -10   1    6.60    4.80
  -2  10  -1  120.89   13.00
  -2 -10   1   95.29   11.40
  -2  10  -1  106.19   11.10
   2  10   1   78.79   11.00
  -2 -10   1   80.59   10.10
  -2  10  -1   99.79   11.30
   2  10   1   77.69   10.90
   2 -10  -1   98.89   10.10
   2 -10  -1   96.89    9.60
  -2  10   1   99.59   10.90
   2 -10   1   97.39   11.00
  -2 -10  -1  102.69    9.60
  -2 -10  -1  102.09   12.60
  -2  10   1   88.39   10.20
  -2  10   1   73.89   11.50
   2 -10   1   85.59   10.50
   2  10  -1   92.79   11.20
   2 -10   1   91.49   11.10
  -3 -10   1    3.90    5.80
  -3 -10   1   10.90    5.70
  -3  10  -1    6.20    5.50
   3  10   1    9.60    5.90
  -3  10  -1   14.90    5.70
  -3  10  -1    8.40    5.40
   3  10   1   10.60    6.10
   3 -10  -1   10.10    4.70
  -3 -10  -1    3.20    5.80
   3  10  -1    1.80    5.20
  -3  10   1    9.70    5.80
  -3  10   1    8.80    6.70
  -3  10   1   14.70    5.40
   3  10  -1   11.80    6.70
   4  10   1  472.75   31.00
  -4  10  -1  496.85   31.00
  -4  10  -1  474.95   29.40
   4  10   1  449.36   30.50
  -4  10  -1  437.86   30.30
  -4 -10   1  468.25   31.50
  -4  10   1  483.25   31.80
  -4 -10  -1  472.55   31.90
  -4  10   1  501.05   28.80
  -4  10   1  470.45   30.40
   4  10  -1  511.45   31.90
   4  10  -1  430.26   30.00
  -5  10  -1   51.89   11.00
  -5 -10   1   46.70   10.90
   5  10   1   42.80    9.70
  -5  10  -1   49.70    9.50
   5  10   1   49.10   10.70
  -5  10  -1   67.29   11.60
  -5  10   1   42.00   10.90
  -5 -10  -1   36.60   12.40
  -5  10   1   56.69   10.40
   5  10  -1   50.29   11.00
   5  10  -1   62.29   11.80
  -6  10  -1  176.28   18.70
   6  10   1  174.18   18.80
   6  10   1  189.18   18.70
  -6 -10   1  173.88   19.50
   6  10  -1  194.08   18.30
  -6  10   1  187.68   18.70
  -6  10   1  188.38   19.90
  -6 -10  -1  190.28   20.80
   7  10   1    3.40    7.00
  -7  10  -1    8.50    8.20
  -7 -10   1   -0.80    8.00
  -7 -10  -1    7.50    8.40
  -7  10   1   11.60    9.40
  -7  10   1   11.20    8.30
  -8  10  -1  151.08   20.20
  -8 -10   1  131.59   19.90
  -8 -10  -1  146.29   20.70
   0 -10  -2 3337.07  169.08
   0  10   2 3377.06  170.98
   0 -10   2 3193.48  171.18
   0  10   2 3577.74  171.68
   0 -10   2 3448.25  174.28
   0 -10   2 3511.85  172.28
   0  10  -2 3304.87  171.58
   0 -10   2 3437.06  170.58
   0  10  -2 3613.44  172.78
   0  10  -2 3224.38  171.88
   0 -10  -2 3452.35  173.18
   1 -10  -2   -1.90    2.90
  -1  10  -2    0.60    3.70
   1 -10  -2    8.60    4.60
   1  10   2    4.50    5.00
   1  10   2    4.80    5.00
  -1 -10   2    7.00    4.20
  -1 -10   2    5.00    4.90
  -1 -10   2    7.70    5.30
   1 -10  -2    3.40    5.40
  -1  10  -2    5.00    5.00
  -1 -10   2    4.50    4.30
  -1  10  -2    4.80    4.80
  -1 -10  -2    4.30    5.20
   1  10  -2    4.90    4.30
   1  10  -2   -1.30    4.30
   1 -10   2    3.30    3.70
  -1  10   2   13.30    5.30
   1 -10   2    6.50    4.60
   1 -10   2    5.00    4.90
  -1  10   2   10.70    6.10
   1  10  -2    0.60    3.60
  -1  10   2    5.70    4.30
   1  10  -2    8.60    5.30
   1 -10   2   -0.40    3.90
  -2  10  -2 2162.18  107.79
  -2 -10   2 1984.90  107.69
   2  10   2 1923.21  107.49
   2  10   2 2066.99  107.49
  -2 -10   2 2107.29  108.09
  -2  10  -2 2056.59  106.59
   2 -10  -2 2106.29  106.49
  -2 -10   2 2084.49  107.29
  -2  10  -2 2133.19  108.19
  -2  10   2 2134.89  109.69
  -2  10   2 2119.79  106.69
  -2 -10  -2 2190.68  109.69
   2 -10   2 2105.49  108.19
   2  10  -2 2090.29  108.59
  -2  10   2 2084.89  106.49
   2 -10   2 2097.79  108.69
   2  10  -2 2133.99  107.99
   2 -10   2 1908.41  107.19
   2 -10   2 2098.79  106.89
  -3  10  -2   49.30    8.90
   3  10   2   38.00    8.20
   3  10   2   59.29   10.70
  -3  10  -2   52.19    9.10
  -3 -10   2   44.30    9.30
   3 -10  -2   39.30    7.30
  -3 -10   2   42.90    8.70
  -3  10   2   39.00    7.10
  -3  10   2   37.20    7.90
  -3 -10  -2   41.10   10.10
   3  10  -2   39.60    8.50
   3 -10   2   51.69    9.60
  -3  10   2   49.60   10.30
   3  10  -2   49.30    9.50
   4  10   2 1307.47   71.69
  -4 -10   2 1344.07   71.69
  -4  10  -2 1246.38   70.29
  -4  10  -2 1235.28   69.99
  -4  10  -2 1299.87   71.29
   4  10   2 1351.66   71.19
  -4  10   2 1371.76   73.19
   4  10  -2 1250.17   71.59
  -4  10   2 1351.16   70.79
   4  10  -2 1296.27   70.89
  -5  10  -2   13.90    7.20
  -5 -10   2   14.20    8.00
  -5  10  -2   13.00    7.90
  -5  10  -2   10.40    6.10
   5  10   2    1.00    6.10
   5  10   2   13.70    7.20
  -5 -10  -2   24.10    9.70
  -5  10   2   13.50    7.00
   5  10  -2    3.00    9.40
   5  10  -2   17.40    7.20
  -5  10   2   23.60   10.40
   6  10   2  540.95   36.70
   6  10   2  553.04   36.50
  -6  10  -2  516.25   35.30
  -6 -10   2  550.54   37.30
  -6 -10  -2  522.25   38.00
  -6  10   2  540.05   35.90
  -6  10   2  566.04   38.30
   6  10  -2  542.85   35.10
  -7 -10   2    5.30    8.50
   7  10   2   -2.30    6.80
   7  10   2    7.40    7.80
  -7 -10  -2   -3.60    8.20
  -7  10   2    7.20    9.20
  -7  10   2    0.50    6.90
   0  10  -3    4.10    4.20
   0 -10  -3   -3.20    4.90
   0  10   3    1.10    4.10
   0  10   3   -0.20    4.10
   0 -10   3   -4.40    3.10
   0  10  -3   -0.20    4.30
   0 -10   3    2.30    3.80
   0 -10  -3   -0.10    2.20
   0 -10   3    3.70    4.70
   0  10  -3    1.90    4.80
   0 -10   3   -2.30    3.80
  -1 -10   3   14.00    5.60
  -1  10  -3   10.60    5.90
   1 -10  -3   10.60    6.70
   1 -10  -3   12.80    3.20
  -1  10  -3   27.00    7.00
  -1 -10   3   15.90    6.60
   1  10   3   17.70    5.90
  -1  10  -3   14.30    5.50
  -1 -10   3   11.40    5.10
   1  10   3    8.10    5.30
  -1 -10  -3    4.40    5.60
   1  10  -3   14.20    5.00
   1  10  -3   11.70    5.10
   1  10  -3   15.30    6.10
   1 -10   3   20.20    5.10
   1  10  -3   22.40    6.50
  -1 -10  -3   21.10    3.80
  -1  10   3   13.90    4.90
  -1  10   3   13.20    5.50
  -1  10   3   17.20    7.60
   1 -10   3   12.80    6.20
   1 -10   3   20.00    5.60
   2 -10  -3   54.69    7.60
   2  10   3   36.30    7.50
   2  10   3   35.10    7.60
  -2  10  -3   48.10    9.30
  -2 -10   3   27.10    6.80
  -2  10  -3   45.60    7.40
  -2 -10   3   34.40    7.60
  -2 -10   3   30.30    7.60
  -2  10  -3   47.20    9.40
   2  10  -3   40.20    8.50
  -2 -10  -3   41.40   10.10
   2 -10   3   24.80    5.90
   2 -10   3   30.60    7.40
   2  10  -3   58.59   10.00
   2  10  -3   39.80    7.30
   2 -10   3   25.60    7.40
  -2  10   3   37.90    7.20
  -2  10   3   22.90    8.10
  -2  10   3   35.40    6.90
  -3  10  -3   46.60    8.40
  -3  10  -3   51.19   10.10
   3  10   3   44.30    9.30
   3  10   3   42.50    8.40
  -3 -10   3   45.60    9.50
  -3  10  -3   48.30   10.00
  -3 -10   3   53.99    9.90
  -3 -10  -3   49.40   10.80
   3  10  -3   50.59    9.70
  -3  10   3   64.79   12.30
  -3  10   3   47.50    9.00
   3  10  -3   39.40    8.90
   3 -10   3   44.70    9.00
  -4  10  -3  235.18   20.80
   4  10   3  227.88   18.50
  -4  10  -3  215.68   17.30
  -4 -10   3  210.48   18.80
   4  10   3  233.88   19.80
  -4  10  -3  225.38   19.10
   4  10  -3  227.48   18.80
  -4  10   3  233.28   20.80
  -4 -10  -3  233.58   20.60
   4  10  -3  205.88   19.30
  -4  10   3  213.08   17.90
  -5 -10   3   21.70    8.60
  -5  10  -3   24.40    7.90
   5  10   3   20.80    8.20
   5  10   3   35.70    9.20
  -5  10  -3   24.00    7.90
  -5  10   3   23.90   10.00
   5  10  -3   20.50    7.90
  -5 -10  -3   20.50   10.00
   6  10   3  313.37   25.40
   6  10   3  302.67   25.70
  -6 -10   3  320.97   26.30
  -6  10   3  326.47   28.00
  -6 -10  -3  340.97   28.30
  -6  10   3  330.87   25.10
   7  10   3   12.10    8.70
  -7 -10   3   23.10   10.50
   7  10   3   11.20    8.30
  -7  10   3   23.40    8.70
  -7  10   3   14.20    9.70
  -7 -10  -3   31.60   11.90
   0  10  -4 1887.41  108.69
   0  10   4 2246.08  107.39
   0  10  -4 1990.90  109.09
   0  10   4 2276.17  109.19
   0 -10   4 2259.87  110.79
   0 -10   4 2139.19  106.29
   0 -10  -4 2034.60  110.89
   0  10  -4 1999.50  109.19
  -1 -10   4   47.50    7.70
  -1 -10   4   38.60    8.80
   1 -10  -4   43.00    9.90
   1  10   4   46.30    9.40
  -1  10  -4   43.80    8.60
   1  10   4   45.70    8.10
  -1  10  -4   37.00    8.20
  -1  10  -4   35.50    7.90
   1 -10   4   41.30    8.60
   1  10  -4   41.20    6.80
   1  10  -4   48.40    9.20
   1  10  -4   51.29    9.40
   1  10  -4   38.60    8.10
  -1 -10  -4   38.10    9.50
  -1  10   4   44.50    7.60
  -1  10   4   46.20    8.30
  -1  10   4   40.90   10.00
   1 -10   4   46.50    6.40
   2  10   4 1430.26   77.89
  -2  10  -4 1477.75   80.09
  -2 -10   4 1448.26   80.59
  -2 -10   4 1525.35   78.39
  -2  10  -4 1649.23   80.99
   2  10   4 1536.55   80.39
   2 -10  -4 1455.85   77.79
  -2  10   4 1478.55   82.09
  -2  10   4 1516.45   78.09
   2  10  -4 1415.36   77.89
   2 -10   4 1518.55   80.79
  -2 -10  -4 1520.65   82.29
   2  10  -4 1454.75   80.09
  -2  10   4 1461.25   77.59
   2  10  -4 1557.64   80.19
  -3  10  -4   25.30    7.80
   3  10   4   19.80    7.60
  -3 -10   4   10.00    6.60
   3  10   4   16.70    6.20
  -3 -10   4   19.60    6.90
  -3  10  -4   28.60    6.00
  -3  10  -4   42.20    9.40
  -3 -10  -4   36.90   10.40
   3  10  -4   28.90    7.70
  -3  10   4   20.40    9.10
  -3  10   4   20.40    6.40
   3 -10   4   16.50    7.40
  -4  10  -4  981.80   52.79
  -4 -10   4  874.81   51.59
   4  10   4  918.51   55.09
   4  10   4  803.82   50.19
  -4  10   4  866.81   50.39
  -4 -10  -4  926.41   54.99
   4  10  -4  935.91   51.69
  -4  10   4  924.11   57.19
  -5  10  -4   43.90    9.90
  -5 -10   4   39.20   10.20
   5  10   4   36.80   10.10
   5  10   4   54.09   10.20
  -5  10   4   55.19   10.40
  -5 -10  -4   41.90   11.80
  -5  10   4   56.69   13.60
   5  10  -4   49.20   10.00
   6  10   4  388.76   28.80
  -6  10  -4  358.06   26.90
   6  10   4  342.97   27.10
  -6 -10   4  338.97   28.40
  -6  10   4  361.16   27.00
  -6  10   4  357.36   30.40
  -6 -10  -4  396.26   30.90
   7  10   4    5.90    7.60
   7  10   4   12.00    8.70
  -7 -10   4   15.50    9.40
  -7 -10  -4   17.70    9.20
  -7  10   4    6.10    7.60
  -7 -10  -4   11.70   10.10
  -7  10   4   20.30   10.90
   0 -10  -5   -2.50    6.00
   0  10  -5   -4.30    4.60
   0  10   5    5.50    4.40
   0  10   5    2.80    4.80
   0  10  -5   -0.70    6.20
   0 -10   5   -0.90    5.80
   1  10   5   65.49   10.60
   1 -10  -5   58.19   11.80
  -1  10  -5   58.49   10.70
  -1 -10   5   49.30   10.00
   1  10   5   63.39    8.60
   1 -10   5   71.99   11.90
  -1  10   5   55.09    9.20
   1  10  -5   52.59   10.40
  -1 -10  -5   49.40   10.90
  -1  10   5   63.29   12.60
  -1  10   5   54.39    8.10
  -2 -10   5  218.98   19.30
   2  10   5  239.38   19.00
   2  10   5  193.38   15.20
  -2  10  -5  231.48   19.00
  -2 -10  -5  180.08   19.20
  -2  10   5  187.98   15.70
  -2  10   5  230.88   20.70
   2  10  -5  227.18   18.30
  -2  10   5  222.78   15.50
   2 -10   5  186.78   18.10
  -3 -10   5   51.39   11.10
  -3  10  -5   44.00    9.90
   3  10   5   28.80    8.80
  -3 -10   5   43.30    8.80
   3  10   5   35.60    7.10
  -3  10   5   53.79    8.90
  -3  10   5   33.50   10.40
   3 -10   5   25.20    8.60
  -3 -10  -5   47.10   11.70
   3  10  -5   52.09    9.70
  -4 -10   5  177.68   17.40
  -4 -10   5  189.58   19.60
   4  10   5  214.78   19.60
   4  10   5  229.88   17.40
  -4 -10  -5  157.68   19.40
   4  10  -5  158.28   16.80
  -4  10   5  202.58   20.50
  -4  10   5  200.48   16.60
  -5 -10   5   26.50   10.10
  -5  10  -5   23.00    8.30
   5  10   5   24.80    8.10
   5  10   5   21.00    8.80
  -5  10   5   18.20    7.10
  -5 -10  -5   34.50   11.50
   5  10  -5   25.90    8.00
  -5  10   5   21.90   10.10
   6  10   5  144.69   17.90
  -6  10  -5  162.68   17.00
  -6 -10   5  136.69   16.90
   6  10   5  127.59   16.10
  -6 -10  -5  124.19   19.50
  -6  10   5  129.69   19.80
  -6  10   5  138.19   16.00
  -7 -10   5   -3.60    8.30
   7  10   5    1.20    7.60
   7  10   5    5.70    7.80
  -7  10   5    0.10    7.00
  -7 -10  -5   -6.10    7.50
  -7  10   5   14.40   10.90
   0 -10   6 1229.48   72.49
   0 -10  -6 1378.86   74.19
   0  10  -6 1391.26   72.29
   0  10   6 1261.67   70.59
   0  10   6 1292.27   67.69
   1 -10  -6  128.99   16.40
  -1  10  -6  135.69   15.60
   1  10   6  167.08   12.30
   1  10   6  147.69   15.20
  -1 -10   6  138.39   16.10
  -1 -10  -6  135.79   16.90
   1 -10   6  154.38   16.30
  -1  10   6  175.68   18.00
  -1  10   6  129.19   13.50
  -1  10   6  150.68   11.90
   1  10  -6  138.29   15.40
  -2 -10   6 1210.18   73.89
   2  10   6 1343.17   73.29
  -2  10  -6 1397.26   73.89
   2 -10  -6 1408.66   75.89
   2  10   6 1334.67   69.19
  -2  10   6 1351.46   69.19
   2  10  -6 1353.56   72.69
  -2  10   6 1293.07   70.29
   2 -10   6 1299.27   73.69
  -2 -10  -6 1295.07   75.09
  -2  10   6 1324.27   75.19
   3  10   6   75.19    9.90
  -3  10  -6   64.69   12.60
   3  10   6   66.09   12.70
  -3 -10   6   53.29   12.30
   3  10  -6   78.49   12.30
  -3  10   6   68.09    9.80
  -3  10   6   80.39   14.90
   3 -10   6  107.99   14.50
  -3 -10  -6   88.19   15.50
   4  10   6  797.92   48.00
   4  10   6  761.82   44.20
  -4  10  -6  816.02   48.10
  -4 -10   6  707.73   47.90
  -4  10   6  775.72   44.30
  -4 -10  -6  777.12   49.40
  -4  10   6  756.62   49.60
   4 -10   6  753.92   48.90
   4  10  -6  802.32   46.40
   5  10   6   27.00    8.00
  -5  10  -6   39.70   10.80
   5  10   6   41.00   10.70
  -5  10   6   22.10    8.20
  -5  10   6   47.70   13.00
  -5 -10  -6   34.80   12.20
   6  10   6  223.18   20.00
   6  10   6  236.38   22.80
  -6  10  -6  207.08   21.60
  -6 -10  -6  240.78   22.90
  -6 -10  -6  190.88   23.70
  -6  10   6  222.08   20.00
  -6  10   6  201.78   23.90
   0  10   7    1.00    3.90
   0  10  -7   -3.20    6.00
   0 -10   7   -0.10    6.80
   0  10   7    4.90    5.30
   0 -10  -7   -3.70    6.40
   1  10   7   64.69    7.70
   1  10   7   62.49   11.70
   1 -10  -7   51.79   12.10
  -1 -10   7   70.09   13.20
  -1  10   7   73.49    8.10
   1  10  -7   59.59   12.10
  -1  10   7   72.39   10.70
   1 -10   7   75.49   13.50
  -1 -10  -7   77.69   13.80
  -1  10   7   79.39   14.30
   2  10   7   13.80    5.10
  -2  10  -7   16.50    8.10
   2 -10  -7   20.30   10.10
   2  10   7   15.60    8.10
  -2 -10   7   -4.40    5.50
  -2 -10  -7    9.60    8.80
  -2  10   7   21.00    5.50
   2  10  -7   -0.40    6.40
  -2  10   7    5.00    7.40
   2 -10   7    5.00    7.80
  -3  10  -7   17.50    8.60
   3  10   7   25.70    6.40
   3  10   7   26.70    8.60
  -3 -10   7   26.80    9.90
   3  10  -7    8.00    7.20
  -3  10   7   20.00    6.60
  -3  10   7    9.60    9.70
   3 -10   7    3.90    6.80
  -3 -10  -7   14.40    9.20
   4  10   7   53.49   12.00
   4  10   7   48.90    9.00
  -4 -10   7   27.20   10.40
  -4  10  -7   54.29   12.10
   4  10  -7   69.19   12.30
  -4  10   7   57.19   14.00
  -4 -10  -7   72.69   14.80
  -4  10   7   50.79    9.80
   4 -10   7   50.39   11.90
   5  10   7   26.20    8.10
   5  10   7   11.20    8.60
  -5  10  -7   18.00    9.00
  -5 -10  -7   28.10   10.70
  -5 -10  -7   18.50   10.70
  -5  10   7   33.20    8.70
  -5  10   7   14.10   10.40
  -6  10  -7  113.69   16.90
   6  10   7   84.39   17.20
   6  10   7   94.39   14.60
  -6 -10  -7  114.79   19.70
  -6  10   7   81.09   17.10
  -6  10   7   90.99   14.20
  -6 -10  -7  133.39   18.40
   0  10   8  937.61   52.29
   0  10  -8  865.91   53.49
   0 -10  -8  870.31   54.79
   0 -10   8  944.91   54.99
   1  10   8   69.59    7.70
   1  10   8   69.29   12.50
   1 -10  -8   64.79   13.40
  -1 -10   8   74.29   14.10
  -1  10  -8   47.10   11.10
   1  10  -8   60.29   11.70
   1 -10   8   67.99   13.30
  -1  10   8   76.99   11.50
  -1 -10  -8   73.09   14.10
  -1  10   8   87.79   15.10
   2  10   8  688.53   42.50
   2  10   8  655.83   36.40
  -2  10  -8  656.53   42.80
  -2 -10   8  642.04   43.40
   2 -10  -8  672.53   44.40
  -2 -10  -8  639.14   43.60
  -2  10   8  705.93   44.60
  -2  10   8  683.93   36.50
   2  10  -8  594.24   46.40
   2 -10   8  685.73   43.30
  -3  10  -8  122.59   17.50
   3  10   8  133.89   17.00
  -3 -10   8  126.09   18.50
   3  10   8  143.99   12.50
  -3  10   8  141.89   12.50
  -3  10   8  133.79   18.50
  -3 -10  -8  132.19   17.20
  -3 -10  -8  108.29   17.60
   4  10   8  317.47   22.20
  -4  10  -8  319.17   27.10
   4  10   8  320.77   26.70
  -4 -10   8  308.37   27.90
  -4  10   8  322.27   22.20
  -4 -10  -8  303.27   27.30
  -4  10   8  306.27   28.30
   4 -10   8  338.87   27.60
  -4 -10  -8  325.27   27.40
   5  10   8   36.30   17.60
  -5  10  -8   18.60    8.80
   5  10   8   19.90   11.40
  -5 -10  -8   11.80   10.50
  -5 -10  -8   16.90   16.10
  -5  10   8   23.70   10.00
  -5  10   8   12.10    8.70
   0 -10  -9   -5.40    6.50
   0 -10  -9    1.90    6.70
   0 -10   9    4.80    7.40
   0  10  -9    4.20    7.30
   0  10   9   -3.60    5.70
  -1 -10   9   48.20   11.70
   1  10   9   36.20    9.90
   1 -10  -9   45.60   12.40
  -1  10  -9   32.90   10.10
   1  10  -9   42.50   10.70
  -1 -10  -9   34.40    9.80
   1 -10   9   33.50   10.60
  -1 -10  -9   44.50   11.80
   2  10   9   31.00    5.60
  -2  10  -9   29.40   10.40
   2 -10  -9   48.30   12.40
   2  10   9   17.40    8.60
  -2 -10   9   23.20   10.70
  -2 -10  -9   47.30   11.60
  -2  10   9   35.90    6.70
   2  10  -9   44.50   10.90
   2 -10   9   15.20    8.60
  -2  10   9   31.00   10.50
  -2 -10  -9   26.30   11.20
   3  10   9   14.60    5.50
  -3  10  -9    7.80    8.80
  -3 -10   9   12.00    9.50
   3 -10  -9   18.30   10.70
   3  10   9    8.40    7.70
  -3  10   9    5.60    9.40
  -3 -10  -9   10.90    8.90
  -3 -10  -9   23.20   10.10
  -3  10   9   16.60    5.60
   3 -10   9   22.50    9.40
   3  10  -9   13.40   12.30
  -4 -10   9   27.50   11.70
   4  10   9   45.60    8.50
   4  10   9   56.19   12.70
  -4  10  -9   48.20   12.20
  -4 -10  -9   50.29   12.50
   4 -10   9   39.00   11.50
  -4  10   9   45.60    9.20
  -4  10   9   50.39   14.00
  -4 -10  -9   69.89   14.80
   0 -10 -10  303.77   28.10
   0 -10 -10  360.36   27.00
   0  10 -10  372.66   28.80
   0 -10  10  367.06   29.60
  -1 -10  10   59.59   12.80
   1  10  10   59.19   11.90
  -1  10 -10   60.49   12.70
   1 -10 -10   74.29   14.70
   1  10 -10   55.49   12.00
  -1 -10 -10   80.09   15.50
   1 -10  10   41.80   11.30
  -1 -10 -10   70.19   13.90
  -2  10 -10  371.36   30.90
  -2 -10  10  436.76   32.60
   2 -10 -10  348.77   30.70
   2  10  10  409.26   30.40
  -2 -10 -10  387.76   31.00
  -2  10  10  415.56   31.90
   2 -10  10  374.46   30.30
   2  10 -10  359.76   28.80
  -2 -10 -10  409.36   30.90
   3  10  10   22.60    9.50
   3 -10 -10   44.70   13.20
  -3  10 -10   41.00   13.00
   3  10  10   24.60    5.90
  -3 -10  10   10.80    9.80
  -3 -10 -10   33.90   11.10
   3 -10  10   15.00    9.90
  -3  10  10   26.10   11.90
  -3 -10 -10   36.60   11.30
  -3  10  10   24.50    6.20
   0 -10  11   -4.60    7.70
   0 -10 -11    7.00    8.70
   0  10 -11   -2.40    7.60
   1 -10 -11   14.00    8.90
  -1  10 -11    8.30   15.30
  -1 -10  11    0.70    8.30
   1  10 -11   23.70    9.70
  -1 -10 -11    1.60    6.80
   1 -10  11    4.40    9.30
  -2  10 -11    8.40    9.20
  -2 -10  11   17.00   10.60
   2 -10 -11   13.00    9.20
  -2  10  11   21.10   10.20
   2 -10  11   14.40    9.50
   0  11   0    1.50    4.40
   0 -11   0   -1.90    3.50
   0  11   0    9.40    6.10
   0 -11   0    3.40    5.30
   1 -11   0   55.89   10.30
  -1 -11   0   48.70    8.70
  -1  11   0   48.50    9.20
   1  11   0   66.99   10.50
   1  11   0   51.69    9.30
  -1  11   0   44.50    8.90
   1 -11   0   59.19   10.10
  -1 -11   0   42.70    9.20
   2  11   0  383.16   27.00
  -2  11   0  392.76   26.60
  -2  11   0  371.66   25.90
  -2  11   0  403.16   25.70
   2  11   0  413.56   26.80
   2 -11   0  386.46   26.70
  -2 -11   0  413.76   27.20
  -3  11   0   40.40    9.30
  -3  11   0   50.89    9.80
   3  11   0   42.50    9.40
  -3  11   0   49.20    9.50
   3  11   0   43.00    9.00
  -3 -11   0   37.90    9.00
  -4  11   0  122.39   14.70
   4  11   0  118.89   14.20
  -4  11   0  116.69   12.60
   4  11   0  117.59   14.90
  -4  11   0  111.99   13.80
  -4 -11   0  136.89   16.00
   5  11   0  154.18   17.70
  -5  11   0  180.08   17.50
  -5  11   0  172.48   17.70
  -5 -11   0  146.99   18.10
   5  11   0  150.28   16.60
  -6  11   0  215.48   20.60
   6  11   0  217.88   20.10
   6  11   0  224.48   21.50
  -6 -11   0  215.28   22.20
  -6  11   0  210.38   21.30
  -7 -11   0  130.49   19.00
   7  11   0  139.19   16.90
  -7  11   0  126.89   18.80
   0  11   1  476.45   30.90
   0 -11   1  467.25   33.80
   0 -11   1  474.35   30.30
   0  11  -1  550.64   32.30
   0  11   1  482.05   30.60
   0 -11   1  455.05   30.90
   0 -11  -1  545.75   32.50
   0  11  -1  550.44   31.60
  -1 -11   1 2566.94  124.29
   1 -11  -1 2119.09  119.29
  -1  11  -1 2158.68  118.49
   1  11   1 2411.86  119.69
   1  11   1 2462.55  119.49
  -1  11  -1 2069.29  118.69
  -1 -11   1 2476.05  119.29
  -1  11   1 2449.45  118.89
   1  11  -1 2185.98  119.49
   1 -11   1 2398.96  118.79
   1 -11   1 2198.28  119.19
  -1 -11  -1 2126.49  119.49
  -1  11   1 2390.76  118.79
  -1  11   1 2372.06  120.09
   2 -11  -1  808.92   44.50
  -2  11  -1  750.72   42.50
   2  11   1  700.63   42.60
   2  11   1  693.13   42.90
  -2  11  -1  756.42   43.00
  -2 -11   1  738.63   42.80
  -2  11  -1  695.53   42.00
  -2  11   1  717.93   41.60
  -2  11   1  715.33   42.10
  -2  11   1  715.93   43.60
  -2 -11  -1  781.42   44.30
   2  11  -1  716.73   43.50
   2  11  -1  742.73   42.80
   2 -11   1  731.13   42.50
  -3 -11   1 1076.29   62.79
  -3  11  -1 1159.18   63.09
   3  11   1 1143.19   63.19
   3  11   1 1140.79   63.39
  -3  11  -1 1186.08   62.29
  -3  11  -1 1190.38   63.29
  -3  11   1 1101.29   63.69
  -3  11   1 1174.98   61.49
  -3 -11  -1 1139.69   64.09
   3  11  -1 1105.29   63.69
  -3  11   1 1086.29   61.99
   3  11  -1 1142.09   62.99
  -4 -11   1   98.69   14.40
  -4  11  -1  125.29   14.20
  -4  11  -1  121.79   13.20
  -4  11  -1  106.19   13.90
   4  11   1  108.79   14.30
   4  11   1   94.89   13.80
  -4  11   1  103.49   11.70
  -4 -11  -1  116.19   15.20
   4  11  -1  108.19   13.60
   4  11  -1  123.59   14.80
  -4  11   1  110.39   13.60
  -4  11   1  125.79   15.60
  -5  11  -1  748.23   42.40
  -5  11  -1  715.73   43.80
  -5  11  -1  702.33   43.70
   5  11   1  743.73   44.80
  -5 -11   1  610.44   43.70
  -5 -11  -1  747.63   46.00
  -5  11   1  676.63   43.40
   5  11  -1  759.92   44.10
   5  11  -1  738.23   45.10
  -5  11   1  646.34   49.90
   6  11   1   29.10    9.40
   6  11   1   30.60   10.60
  -6 -11   1   13.10    9.00
  -6  11  -1   15.20    9.00
  -6 -11  -1   13.30    9.50
  -6  11   1   18.90    8.70
  -6  11   1   18.70   10.20
   6  11  -1   28.40    9.10
   7  11   1  278.07   24.50
  -7  11  -1  268.97   24.90
  -7 -11   1  293.17   26.20
  -7  11   1  276.47   26.30
  -7 -11  -1  286.17   26.60
   0  11  -2    5.90    5.20
   0 -11   2    7.30    5.00
   0 -11   2   -0.90    4.60
   0  11  -2   -1.80    5.00
   0  11   2   -1.60    4.60
   0  11   2   -7.20    4.00
   0 -11   2   -4.10    3.80
   0 -11  -2   -0.70    5.60
  -1 -11   2  171.38   14.70
   1  11   2  160.48   14.80
   1 -11  -2  162.08   16.10
  -1 -11   2  141.99   13.90
   1  11   2  158.68   14.70
  -1 -11   2  144.19   13.50
  -1  11  -2  150.58   14.50
   1 -11   2  143.29   13.70
  -1  11   2  146.99   15.70
  -1 -11  -2  165.58   16.30
   1  11  -2  155.58   14.70
   1 -11   2  157.88   14.90
  -1  11   2  160.28   14.00
  -1  11   2  142.69   13.90
   1  11  -2  164.18   19.10
   1 -11   2  156.38   14.60
   1  11  -2  150.78   16.70
  -2 -11   2   66.99   10.30
  -2  11  -2   59.59   10.60
  -2  11  -2   65.29   10.60
   2  11   2   52.99   10.10
   2 -11  -2   68.29   11.60
  -2 -11   2   48.80    9.70
  -2  11  -2   74.29    9.70
   2  11   2   68.19   10.90
   2  11  -2   61.79   10.80
  -2  11   2   51.89   10.60
   2  11  -2   72.89   11.50
  -2  11   2   56.09    9.20
   2 -11   2   52.09    9.80
  -2  11   2   57.79    9.40
   2 -11   2   51.29    9.10
  -2 -11  -2   84.59   12.50
   3  11   2  319.67   23.90
  -3 -11   2  314.67   23.40
   3  11   2  352.16   23.70
  -3  11  -2  305.47   23.40
  -3  11  -2  278.77   22.40
  -3  11  -2  309.07   22.50
   3  11  -2  315.87   23.10
  -3  11   2  354.06   22.90
  -3  11   2  324.17   24.80
  -3 -11  -2  336.07   25.30
  -3  11   2  339.87   21.80
   3  11  -2  306.57   24.10
   4  11   2  101.89   13.70
   4  11   2  108.69   14.20
  -4  11  -2  137.49   14.20
  -4 -11   2  105.99   14.40
  -4  11  -2  122.19   13.90
  -4  11  -2  122.89   14.50
   4  11  -2  122.89   14.70
   4  11  -2  113.99   14.90
  -4 -11  -2  140.49   16.30
  -4  11   2  119.99   15.70
  -4  11   2  112.49   13.70
   5  11   2  186.68   18.90
   5  11   2  189.38   18.60
  -5  11  -2  167.28   17.30
  -5 -11   2  175.08   18.80
  -5  11  -2  179.88   16.90
  -5  11   2  197.08   19.90
   5  11  -2  179.08   17.70
  -5 -11  -2  164.28   19.40
  -6  11  -2   78.29   13.90
   6  11   2   86.99   14.70
   6  11   2  100.99   15.20
  -6 -11   2  110.09   16.10
  -6 -11  -2   96.59   16.70
  -6  11   2   95.49   14.60
   6  11  -2   73.29   14.00
  -6  11   2   87.09   17.00
   7  11   2   25.10   10.20
   7  11   2   33.70   10.10
  -7 -11   2   33.20   11.10
  -7 -11  -2   61.09   14.30
  -7  11   2   42.10   11.10
  -7  11   2   20.60   11.10
   0 -11   3   13.70    5.30
   0  11  -3   31.70    8.10
   0 -11   3    5.80    4.90
   0  11   3   11.20    5.70
   0  11  -3   38.60    8.40
   0 -11   3   15.00    6.60
   0  11   3   12.50    6.00
  -1 -11   3 1183.28   65.89
  -1 -11   3 1275.27   70.59
   1  11   3 1229.48   67.59
  -1  11  -3 1284.57   68.29
   1  11   3 1235.38   66.99
   1 -11  -3 1275.77   69.69
  -1 -11   3 1275.97   68.49
  -1  11  -3 1267.07   68.09
   1 -11   3 1152.78   64.99
   1 -11   3 1222.78   67.99
  -1  11   3 1243.18   66.89
   1 -11   3 1118.99   76.59
  -1 -11  -3 1268.97   69.79
  -1  11   3 1289.27   66.39
   1  11  -3 1300.87   68.29
   1  11  -3 1243.18   66.59
  -1  11   3 1275.97   69.69
   1  11  -3 1256.47   68.29
  -2  11  -3  203.98   17.90
   2  11   3  249.78   17.90
  -2  11  -3  217.48   18.40
  -2 -11   3  200.28   16.90
   2  11   3  216.58   18.60
  -2 -11   3  206.28   18.00
   2 -11  -3  239.08   20.50
   2 -11   3  225.68   16.20
  -2  11   3  232.08   20.00
  -2  11   3  234.88   17.20
   2  11  -3  195.68   17.70
  -2  11   3  214.58   16.60
   2 -11   3  203.58   18.20
  -2 -11  -3  193.68   19.60
   2  11  -3  216.68   18.60
  -3 -11   3  887.81   51.29
  -3  11  -3  910.21   51.59
   3  11   3  924.41   51.09
  -3  11  -3  864.21   49.60
   3  11   3  855.61   51.79
   3  11  -3  920.51   51.89
  -3  11   3  912.31   49.60
   3 -11   3  885.51   49.90
  -3 -11  -3  871.31   53.49
  -3  11   3  949.11   50.79
   3  11  -3  928.71   53.29
  -3  11   3  902.91   53.89
  -4 -11   3  203.68   19.60
  -4  11  -3  244.38   20.20
   4  11   3  228.98   19.30
  -4  11  -3  229.38   18.30
  -4  11   3  219.18   24.20
  -4  11   3  222.18   18.90
   4  11  -3  253.77   20.10
  -4 -11  -3  244.38   22.40
   5  11   3  331.37   24.40
  -5  11  -3  244.38   22.40
   5  11   3  367.16   26.10
  -5 -11   3  333.37   25.10
  -5  11   3  333.07   27.00
  -5 -11  -3  250.87   25.60
   5  11  -3  234.28   22.40
  -5  11   3  364.86   24.60
   6  11   3   77.69   14.30
  -6 -11   3   73.89   14.40
   6  11   3  101.49   15.20
  -6  11   3  115.59   17.60
  -6  11   3   70.89   13.20
  -6 -11  -3   72.29   15.20
   7  11   3  159.98   18.90
   7  11   3  146.39   18.80
  -7 -11   3  142.39   19.70
  -7  11   3  140.19   17.90
  -7  11   3  128.39   20.50
   0  11   4    1.70    5.10
   0 -11   4    1.20    3.80
   0 -11  -4   -5.30    5.50
   0 -11   4    2.90    5.60
   0  11   4    2.30    4.80
   0  11  -4   -1.00    5.00
   0  11  -4    1.60    5.00
  -1 -11   4   40.10    8.40
   1 -11  -4   43.70   10.90
  -1  11  -4   29.90    8.30
  -1 -11   4   38.50    9.10
  -1  11  -4   35.30    8.60
   1  11   4   36.60    7.80
   1  11   4   35.30    8.50
  -1  11   4   31.60    7.00
   1  11  -4   41.60    8.80
   1 -11   4   44.90    9.40
  -1  11   4   36.50    9.90
  -1 -11  -4   27.90    8.90
   1  11  -4   52.59    9.80
  -1  11   4   25.70    7.10
   2  11   4  155.58   13.50
  -2  11  -4  152.98   15.50
  -2  11  -4  123.39   14.20
  -2 -11   4  132.79   14.80
   2  11   4  152.48   15.50
   2 -11  -4  125.09   16.40
  -2 -11   4  164.58   13.90
  -2  11   4  149.99   17.00
  -2  11   4  143.79   13.20
   2  11  -4  119.69   14.10
   2  11  -4  119.49   14.20
  -2 -11  -4  113.29   16.40
  -2  11   4  133.09   12.60
   2 -11   4  141.79   15.30
  -3 -11   4   23.50    7.90
  -3  11  -4   52.19   10.30
   3  11   4   28.40    7.60
   3  11   4   28.50    8.20
  -3  11   4   27.60    7.10
  -3 -11  -4   20.80    9.30
  -3  11   4   26.70    9.40
   3  11  -4   36.40    8.70
   4  11   4   36.60    9.60
   4  11   4   27.10    8.20
  -4 -11   4   35.00    9.60
  -4  11  -4   63.59   12.40
  -4  11   4   25.60    7.80
  -4  11   4   39.10   11.50
   4  11  -4   49.60   10.00
  -4 -11  -4   34.90   10.90
  -5  11  -4  146.59   17.40
   5  11   4  183.88   19.10
  -5 -11   4  207.38   19.10
   5  11   4  193.38   17.90
  -5 -11  -4  151.88   20.10
  -5  11   4  163.88   19.90
   5  11  -4  146.69   17.10
  -5  11   4  177.98   17.30
   6  11   4   40.70   10.40
  -6  11  -4   46.60   10.50
   6  11   4   14.50    8.80
  -6 -11   4   31.20   10.60
  -6  11   4   30.80    9.90
  -6  11   4   39.60   12.70
  -6 -11  -4   45.40   13.70
   7  11   4  267.47   24.80
  -7 -11   4  241.38   24.40
   7  11   4  260.57   24.00
  -7  11   4  257.07   23.70
  -7 -11  -4  237.38   26.40
  -7  11   4  266.67   27.70
   0  11   5  287.77   21.10
   0  11  -5  353.46   25.00
   0 -11   5  335.57   25.30
   0  11   5  306.37   23.00
   0 -11  -5  384.36   27.10
  -1  11  -5  760.22   49.60
   1  11   5  888.61   50.19
   1 -11  -5  855.31   52.29
  -1 -11   5  911.21   51.69
   1  11   5  886.41   47.60
   1  11  -5  803.52   49.80
  -1 -11  -5  828.62   51.99
  -1  11   5  907.51   52.59
   1 -11   5  852.21   50.99
  -1  11   5  917.01   47.60
  -1  11   5  902.51   49.20
  -2 -11   5  144.29   16.10
   2  11   5  171.38   13.70
   2 -11  -5  126.59   17.20
   2  11   5  180.78   16.60
  -2  11  -5  125.69   15.50
  -2  11   5  143.49   13.40
  -2  11   5  138.39   17.40
   2  11  -5  144.59   15.80
  -2 -11  -5  134.59   17.50
  -2  11   5  129.19   12.60
   2 -11   5  146.39   16.10
  -3 -11   5 1084.39   63.79
  -3 -11   5 1048.40   60.49
   3  11   5 1185.38   62.89
   3  11   5 1091.79   58.99
  -3  11   5 1076.29   63.99
  -3  11   5 1049.40   58.69
   3  11  -5 1069.69   60.99
  -3 -11  -5 1050.59   66.69
   4  11   5   10.70    7.90
   4  11   5   23.30    8.00
  -4  11  -5    5.70    6.40
  -4 -11   5    7.30    7.00
   4  11  -5   -2.50    6.10
  -4  11   5   13.00    6.50
  -4 -11  -5   11.50    8.70
  -4  11   5   17.40    9.60
  -5 -11   5  427.26   30.20
   5  11   5  378.66   28.30
   5  11   5  423.16   31.40
  -5  11  -5  463.65   31.00
  -5 -11  -5  439.76   33.50
  -5  11   5  350.06   31.80
   5  11  -5  434.46   29.80
  -5  11   5  398.16   28.40
   6  11   5   25.80    9.50
   6  11   5   16.50    9.00
  -6 -11   5   23.30   10.10
  -6  11  -5   31.80    9.80
  -6  11   5   18.90   11.30
  -6 -11  -5    8.20   10.10
  -6  11   5   27.20    9.70
   0  11   6    4.50    5.00
   0 -11   6   -8.00    5.30
   0  11   6    6.00    5.80
   0  11  -6    3.00    6.20
   0 -11  -6   -5.00    6.30
  -1 -11   6  112.49   15.20
   1  11   6  134.89   14.60
  -1  11  -6  108.49   19.20
   1 -11  -6  106.49   16.00
   1  11   6  119.79   11.40
   1  11  -6   94.39   13.90
  -1  11   6  107.19   11.00
  -1  11   6  103.19   12.50
   1 -11   6  127.19   15.30
  -1  11   6  120.79   16.60
  -1 -11  -6   96.89   14.80
   2 -11  -6    4.30    7.80
  -2 -11   6   -3.00    6.20
  -2  11  -6   10.80    7.50
   2  11   6    9.00    8.40
   2  11   6   12.50    5.50
   2  11  -6    9.40    6.70
  -2  11   6   13.50    5.40
  -2 -11  -6   -0.20   12.80
  -2  11   6    3.90    8.60
   2 -11   6   19.50    8.20
   3  11   6  104.59   11.60
  -3  11  -6   77.79   14.20
   3  11   6  120.59   15.30
  -3 -11   6   94.69   15.00
   3 -11   6  109.29   15.50
   3  11  -6   76.39   13.40
  -3 -11  -6   64.89   14.00
  -3  11   6   95.09   16.50
  -3  11   6  117.29   11.90
  -4  11  -6   19.60    8.50
   4  11   6   28.60    7.80
   4  11   6   22.00    9.10
   4  11  -6   38.60   10.00
  -4  11   6   30.70    7.90
  -4 -11  -6   13.10    9.50
  -4  11   6   18.00   10.40
   5  11   6   96.89   13.40
  -5  11  -6   47.80   11.60
   5  11   6   82.29   15.00
  -5  11   6   68.59   12.40
  -5  11   6   63.49   15.20
  -5 -11  -6   74.69   15.60
   6  11   6   33.80   11.80
  -6  11  -6   37.30   11.10
  -6  11   6   53.69   18.40
  -6 -11  -6   32.80   13.40
  -6  11   6   60.39   16.00
   0  11   7  120.39   14.00
   0 -11   7  115.89   16.10
   0  11   7  107.99   11.10
   0 -11  -7  116.09   16.70
   0  11  -7  112.69   15.00
   1  11   7 1139.09   61.49
   1 -11  -7 1286.47   69.69
  -1  11  -7 1186.68   67.39
  -1 -11   7 1147.09   67.79
  -1  11   7 1157.58   68.59
   1  11  -7 1176.98   66.79
   1 -11   7 1135.89   67.29
  -1  11   7 1179.98   61.69
  -1 -11  -7 1213.28   69.09
  -1  11   7 1186.58   64.89
  -2 -11   7  101.89   15.50
   2  11   7   95.89   10.20
   2  11   7   80.59   13.80
   2 -11  -7  130.69   17.40
  -2  11  -7  113.69   16.00
  -2  11   7   90.79   16.30
  -2 -11  -7  102.79   16.50
  -2  11   7   89.49   10.20
   2  11  -7   85.39   15.00
   2 -11   7   92.89   15.00
   3  11   7  843.22   49.50
  -3  11  -7  729.63   48.80
  -3 -11   7  750.72   49.99
   3  11   7  822.92   44.70
  -3 -11  -7  747.53   50.39
   3 -11   7  818.82   49.99
  -3  11   7  839.92   44.80
  -3  11   7  822.02   51.59
   3  11  -7  750.52   50.49
  -4  11  -7  113.69   16.40
   4  11   7   66.59   11.20
   4  11   7   73.99   14.50
  -4 -11  -7   83.69   16.00
   4  11  -7   90.09   13.80
  -4  11   7   90.99   17.10
  -4  11   7   77.19   11.50
   5  11   7  233.88   23.90
   5  11   7  239.78   20.60
  -5  11  -7  266.97   24.10
  -5  11   7  218.48   19.90
  -5  11   7  249.97   25.90
  -5 -11  -7  289.27   25.40
  -5 -11  -7  243.88   25.30
   0 -11   8   -2.40    6.50
   0  11  -8    1.80    7.10
   0 -11  -8    2.50    7.70
   0  11   8    0.00    4.20
  -1  11  -8   13.60    8.70
  -1 -11   8    7.80    8.20
   1 -11  -8    5.90    8.70
   1  11   8   14.30    4.70
   1  11   8   29.10    8.70
  -1 -11  -8   24.90   10.30
   1  11  -8    3.00    7.00
  -1  11   8   14.90    5.00
   1 -11   8   14.70    8.50
   2 -11  -8   -2.20    7.90
  -2 -11   8   -0.20    9.70
  -2  11  -8    1.90    7.20
   2  11   8   10.30    4.80
   2  11   8   11.30    7.60
  -2 -11  -8   29.40   11.60
  -2  11   8    2.20    8.30
   2 -11   8   12.90    8.50
  -2  11   8   11.90    4.90
   2  11  -8   23.50    8.90
  -3  11  -8   75.99   15.00
   3 -11  -8   84.49   16.40
   3  11   8   56.89   12.20
   3  11   8   66.19    9.70
  -3 -11   8   55.49   12.90
  -3  11   8   75.49   10.10
   3  11  -8   96.89   14.70
  -3 -11  -8   83.39   15.90
   3 -11   8   72.39   14.30
  -3  11   8   67.09   15.10
   4  11   8   19.20    7.20
  -4  11  -8   27.80    9.90
   4  11   8   28.00    9.80
  -4 -11  -8   42.50   12.60
  -4 -11  -8   19.30    9.40
  -4  11   8   15.40    6.50
  -4  11   8    4.00    8.90
   5  11   8  123.99   14.40
   5  11   8   92.89   17.00
  -5  11  -8  143.19   18.40
  -5 -11  -8  110.59   18.90
  -5  11   8  110.59   13.80
  -5  11   8  112.19   19.80
  -5 -11  -8  113.89   18.20
   0 -11  -9   39.40   12.30
   0 -11   9   24.70   10.30
   0  11  -9   28.60   10.00
   0  11   9   23.70    8.30
   0 -11  -9   32.40    9.40
   1  11   9  662.53   41.40
   1 -11  -9  606.14   43.00
  -1  11  -9  605.34   42.40
  -1 -11   9  643.24   43.30
  -1 -11  -9  666.23   44.10
   1  11  -9  647.34   42.00
  -1 -11  -9  640.74   41.80
   1 -11   9  642.94   42.70
  -2  11  -9   17.20    9.00
   2  11   9   25.80    9.00
  -2 -11   9   25.20    9.90
   2 -11  -9    8.70    9.30
  -2 -11  -9   15.80   10.10
  -2 -11  -9    1.40    7.30
   2 -11   9   34.30   10.80
  -2  11   9   25.40    5.80
   2  11  -9    7.80    7.60
  -2  11   9   30.60   11.30
   3  11   9  372.26   22.70
   3  11   9  373.66   28.90
   3 -11  -9  320.67   29.80
  -3 -11   9  327.57   29.40
  -3  11  -9  327.07   29.00
  -3 -11  -9  299.27   28.80
  -3  11   9  361.46   22.60
   3 -11   9  344.87   29.80
  -3 -11  -9  333.27   29.00
  -3  11   9  376.36   30.80
   4  11   9   36.10    8.10
   4  11   9   49.20   12.80
  -4  11  -9   30.40   10.90
  -4 -11  -9   24.20   10.70
  -4 -11  -9   32.30   11.50
  -4  11   9   52.59   18.60
  -4  11   9   59.89   10.00
   0 -11 -10   -0.90    6.80
   0 -11  10    2.00    8.20
   0  11 -10    4.10    7.70
   0 -11 -10   10.90    8.90
  -1 -11  10    9.80    9.40
   1  11  10    1.40    6.70
  -1  11 -10   16.10    9.10
   1 -11 -10    3.70    8.10
  -1 -11 -10    2.30    8.20
   1  11 -10    2.30    7.60
  -1 -11 -10    5.10    7.90
   1 -11  10    3.20    8.70
  -2  11 -10   19.30   12.90
  -2 -11  10   18.30    9.90
   2  11  10   25.70    9.50
   2 -11 -10   19.20   10.40
  -2  11  10   13.00    9.40
  -2 -11 -10   15.00    9.00
   2 -11  10   14.30   10.30
   2  11 -10   21.80    9.40
  -2 -11 -10   22.40   11.20
   3 -11 -10  108.79   24.10
  -3 -11  10   46.70   13.30
  -3  11 -10   48.10   12.80
   3  11  10   69.59    9.30
   3  11  10   73.09   15.10
   3 -11  10   62.49   17.40
  -3 -11 -10  110.09   17.00
  -3  11  10   58.19   19.50
  -3 -11 -10   83.79   15.70
  -3  11  10   68.69    9.20
   0  12   0  171.38   15.80
   0  12   0  185.48   16.90
   0 -12   0  184.38   16.30
  -1  12   0   33.50    8.00
   1  12   0   32.30    7.90
   1 -12   0   24.50    7.80
  -1 -12   0   36.50    8.90
  -1  12   0   21.50    6.90
   1  12   0   27.20    7.70
  -2  12   0  684.53   42.20
   2  12   0  738.53   42.70
  -2 -12   0  732.43   43.00
  -2  12   0  707.13   41.50
  -2  12   0  693.63   41.90
   2 -12   0  725.23   42.70
   2  12   0  673.53   42.80
  -3 -12   0  886.51   49.90
   3  12   0  797.22   49.10
  -3  12   0  830.92   49.20
   3  12   0  817.62   48.70
  -3  12   0  822.12   48.40
  -3  12   0  820.12   47.30
  -4  12   0  255.27   22.30
  -4  12   0  253.77   19.80
   4  12   0  271.17   21.70
  -4  12   0  236.48   20.80
   4  12   0  256.07   22.10
   5  12   0  610.44   40.30
  -5  12   0  606.04   39.00
   5  12   0  599.94   39.20
  -5 -12   0  594.64   40.30
  -6 -12   0   97.29   17.60
   6  12   0  111.99   15.70
  -6  12   0  136.19   16.60
  -6  12   0  108.99   16.70
   7  12   0   67.79   13.80
  -7  12   0   68.79   14.50
  -7 -12   0   42.60   14.20
   0 -12  -1   -3.50    5.30
   0  12  -1    2.60    5.60
   0  12   1   -6.60    4.90
   0  12   1   -2.10    4.60
   0 -12   1    5.20    5.60
   0  12  -1    1.00    5.10
   1  12   1  211.98   17.50
  -1 -12   1  169.58   16.00
  -1  12  -1  169.38   16.10
   1 -12  -1  172.18   16.90
  -1  12  -1  168.68   16.40
   1  12   1  188.48   16.60
  -1 -12  -1  153.58   16.50
   1  12  -1  184.48   17.10
   1  12  -1  179.98   16.30
  -1  12   1  173.18   16.00
  -1  12   1  222.28   16.80
   1 -12   1  177.48   15.90
   2 -12  -1   36.50    9.70
  -2  12  -1   36.20    9.00
  -2 -12   1   52.29   10.70
  -2  12  -1   40.90    9.20
   2  12   1   41.70    8.80
   2  12   1   54.69   10.50
  -2  12  -1   55.49   10.40
   2 -12   1   36.00    9.00
   2  12  -1   44.70   10.30
  -2 -12  -1   41.90   10.30
  -2  12   1   42.40    8.60
  -2  12   1   48.40    9.60
  -2  12   1   53.19   10.70
   2  12  -1   42.50    9.50
  -3 -12   1  248.08   19.80
  -3  12  -1  200.68   18.70
  -3  12  -1  188.48   17.80
  -3  12  -1  215.48   18.80
   3  12   1  236.58   19.80
   3  12   1  241.98   20.10
  -3  12   1  254.47   18.40
  -3 -12  -1  192.28   19.70
   3 -12   1  260.77   20.30
   3  12  -1  199.68   18.90
  -3  12   1  246.58   19.20
   3  12  -1  197.98   19.60
  -3  12   1  236.68   20.90
  -4  12  -1   13.70    6.50
  -4  12  -1   12.10    7.40
  -4 -12   1    6.80    7.60
   4  12   1   23.40    8.60
  -4  12  -1   21.50    7.70
   4  12  -1   21.50    8.70
  -4 -12  -1   15.20    8.60
  -4  12   1   20.00    6.70
  -4  12   1   14.60    8.50
   4  12  -1    5.70    6.50
  -4  12   1   10.80    6.40
   5  12   1    7.00    6.70
  -5 -12   1    9.30    8.00
  -5  12  -1   22.40    9.20
  -5  12  -1   27.30    9.10
   5  12   1   13.40    9.20
   5  12  -1   27.70    9.00
  -5  12   1   16.20    8.60
  -5 -12  -1   20.00   10.00
   5  12  -1   26.60   10.20
  -6 -12   1   65.89   14.40
   6  12   1   80.69   14.50
   6  12   1   88.09   14.70
  -6  12  -1   41.50   11.40
  -6  12   1   81.99   15.30
  -6 -12  -1   38.10   12.30
  -6  12   1   66.69   12.70
   6  12  -1   63.49   13.10
   7  12   1  104.39   16.60
  -7 -12   1   79.09   20.00
  -7 -12  -1  107.19   18.90
  -7  12   1  104.99   18.50
   0  12   2  278.17   20.70
   0  12  -2  243.38   20.60
   0  12   2  322.17   21.50
   0 -12   2  262.17   19.40
   0 -12  -2  289.17   22.60
   0  12  -2  244.88   21.20
  -1  12  -2  989.90   58.99
  -1  12  -2 1027.60   59.09
   1  12   2 1096.59   59.49
  -1 -12   2 1089.49   58.29
   1 -12  -2 1030.70   60.39
   1  12   2 1100.99   59.39
   1  12  -2  986.50   58.89
   1  12  -2 1031.60   59.69
  -1  12   2 1090.89   58.49
   1 -12   2 1139.69   58.49
  -1 -12  -2  979.30   60.29
  -1  12   2 1152.68   59.09
  -2  12  -2  710.93   45.00
  -2  12  -2  735.93   44.80
   2  12   2  655.23   44.50
   2 -12  -2  748.53   46.70
   2  12   2  809.12   45.80
  -2 -12   2  797.92   45.00
   2  12  -2  696.33   44.90
  -2  12   2  836.62   47.40
  -2 -12  -2  723.73   46.40
   2 -12   2  837.02   44.50
  -2  12   2  894.21   44.90
   2  12  -2  763.12   46.20
  -2  12   2  796.72   44.70
  -3  12  -2  164.08   16.90
  -3  12  -2  158.48   16.30
   3  12   2  243.48   19.20
   3  12   2  202.58   18.30
  -3  12  -2  164.68   17.50
  -3 -12   2  214.68   18.40
   3  12  -2  167.28   17.30
  -3  12   2  234.78   16.90
  -3 -12  -2  159.48   18.90
   3 -12   2  242.88   17.90
  -3  12   2  222.18   20.10
  -3  12   2  231.18   17.80
   3  12  -2  139.69   17.70
   4  12   2  301.17   24.20
  -4  12  -2  336.77   24.40
  -4  12  -2  328.87   25.10
  -4  12  -2  321.07   24.00
   4  12   2  319.27   25.20
  -4 -12   2  304.67   24.70
  -4 -12  -2  308.97   26.00
   4  12  -2  354.36   26.10
   4  12  -2  320.67   24.90
  -4  12   2  320.77   24.10
   5  12   2   -1.80    6.10
  -5  12  -2   14.50    7.10
  -5  12  -2   31.40    9.20
   5  12   2    6.10    8.20
  -5 -12   2    2.30    7.70
  -5  12   2    0.40    6.30
   5  12  -2   27.20    8.90
  -5 -12  -2   20.00   10.00
  -5  12   2    0.00    6.60
   6  12   2  114.29   16.60
   6  12   2  130.59   17.50
  -6 -12   2   92.19   16.10
   6  12  -2  151.88   16.90
  -6  12   2  118.99   16.30
  -6 -12  -2  131.69   19.10
  -6  12   2  126.09   18.10
   7  12   2   32.30   11.20
  -7 -12   2   36.20   15.90
  -7  12   2   43.30   11.20
  -7 -12  -2   63.59   15.10
  -7  12   2   45.60   15.00
   0  12  -3   -6.30    5.10
   0 -12  -3    8.50    7.30
   0  12   3   -4.40    4.50
   0  12   3   -4.70    4.90
   0 -12   3   -3.70    4.30
  -1  12  -3   34.30    8.60
  -1 -12   3   30.90    7.30
   1 -12  -3   40.70   10.00
   1  12   3   34.60    8.60
  -1  12  -3   39.20    9.30
   1  12   3   37.20    8.90
   1  12  -3   48.30   11.10
  -1 -12  -3   42.80   10.20
  -1  12   3   39.90    8.50
  -1  12   3   40.90    8.20
  -1  12   3   34.50    9.90
   1 -12   3   37.70    7.40
   1  12  -3   32.40    8.40
   2  12   3  170.68   16.00
  -2  12  -3  137.09   16.10
   2  12   3  193.18   17.80
   2 -12  -3  197.78   19.20
  -2  12  -3  171.48   16.90
  -2 -12   3  188.98   16.10
   2 -12   3  175.48   14.50
  -2 -12  -3  162.98   18.70
   2  12  -3  145.19   16.30
  -2  12   3  201.08   16.20
  -2  12   3  193.88   16.10
  -2  12   3  176.68   18.60
   2  12  -3  157.58   16.70
  -3  12  -3  297.57   22.20
   3  12   3  262.27   21.00
  -3 -12   3  280.87   21.60
  -3  12  -3  262.37   19.50
  -3  12  -3  286.17   22.10
  -3  12   3  247.98   20.10
   3  12  -3  266.67   21.80
  -3  12   3  241.18   22.70
  -3  12   3  273.97   19.70
   3  12  -3  275.67   22.60
  -4  12  -3   38.80    9.50
   4  12   3   23.70    8.70
  -4 -12   3   32.60    9.50
   4  12   3   17.20    7.90
  -4 -12  -3   24.90   10.00
  -4  12   3   21.50    9.50
   4  12  -3   23.70    8.50
  -4  12   3   28.20    8.20
   5  12   3  208.88   19.80
   5  12   3  193.38   20.10
  -5  12  -3  171.18   17.90
  -5 -12   3  202.48   20.00
  -5  12   3  203.08   18.90
  -5 -12  -3  182.18   21.70
  -5  12   3  175.48   20.90
   5  12  -3  190.48   19.00
  -6 -12   3   77.89   15.60
   6  12   3   91.89   15.10
   6  12   3   85.39   15.60
  -6  12   3   95.99   15.20
  -6  12   3   86.49   17.10
  -6 -12  -3   47.20   14.60
  -7 -12   3  112.79   19.90
   7  12   3  106.29   19.50
  -7 -12  -3   73.19   17.30
  -7  12   3  109.49   17.30
  -7  12   3  135.79   20.20
   0  12   4  734.23   44.20
   0  12   4  699.93   42.80
   0  12  -4  728.73   44.90
   0 -12   4  759.22   46.10
   0  12  -4  828.42   45.70
   0 -12  -4  790.42   47.20
   1 -12  -4  278.97   23.00
  -1 -12   4  209.88   17.30
   1  12   4  236.78   20.20
   1  12   4  247.88   19.00
  -1  12  -4  273.97   21.40
  -1 -12   4  204.68   27.40
  -1  12  -4  262.87   21.30
  -1 -12  -4  259.67   22.00
  -1  12   4  230.18   18.80
  -1  12   4  225.48   21.70
   1  12  -4  280.87   22.10
   1  12  -4  281.97   21.50
  -1  12   4  228.78   18.20
  -2  12  -4  718.33   45.60
   2  12   4  810.22   44.50
  -2 -12   4  768.72   44.00
   2  12   4  798.12   46.40
   2 -12  -4  701.93   47.10
  -2 -12  -4  731.13   48.00
  -2  12   4  810.02   44.10
  -2  12   4  803.92   48.20
   2  12  -4  732.93   45.70
  -2  12   4  782.22   44.20
  -3 -12   4  240.08   20.50
   3  12   4  287.57   20.70
   3  12   4  245.08   21.90
  -3 -12  -4  240.58   23.90
  -3  12   4  252.77   23.90
  -3  12   4  267.77   20.10
   3  12  -4  276.07   21.90
   4  12   4  281.17   22.40
   4  12   4  275.87   23.90
  -4  12  -4  267.77   23.40
  -4 -12   4  311.97   24.00
   4  12  -4  348.67   33.60
  -4  12   4  323.27   27.10
  -4 -12  -4  267.47   25.70
  -4  12   4  297.57   22.60
  -5 -12   4  264.47   23.00
   5  12   4  280.57   24.40
  -5  12  -4  259.57   22.50
   5  12   4  234.78   21.90
  -5 -12  -4  224.68   24.80
  -5  12   4  276.87   25.70
  -5  12   4  285.97   22.60
   5  12  -4  269.87   22.90
  -6 -12   4   92.49   15.80
   6  12   4  130.89   17.10
   6  12   4  115.49   17.10
  -6  12   4  128.99   19.70
  -6 -12  -4  130.99   20.50
  -6  12   4  114.39   16.20
   0  12   5    0.00    5.10
   0 -12   5   -0.50    5.50
   0 -12  -5   -1.90    5.80
   0  12  -5    2.20    6.40
   0  12   5   -2.30    5.30
   1  12   5   21.90   10.90
  -1 -12   5    8.20    6.50
   1  12   5   19.20    7.60
  -1  12   5    4.80    6.00
  -1  12   5   13.70   13.20
  -1 -12  -5    9.20   11.00
   1  12  -5    1.80    5.70
   1 -12   5   12.70    7.40
   2  12   5   17.70    6.20
   2  12   5   15.20    7.70
   2 -12  -5   13.90    8.60
  -2  12  -5   19.80    8.30
   2  12  -5   16.40    7.60
  -2  12   5   21.60    9.00
  -2  12   5   19.20    7.00
  -2 -12  -5   20.00   10.00
  -2  12   5   20.10    6.50
  -3  12  -5    6.40    7.40
   3  12   5    8.90    6.10
   3  12   5    7.30    7.30
  -3  12   5   25.10   10.50
   3  12  -5    6.00   10.90
  -3 -12  -5    7.80    7.90
  -3  12   5   19.60    6.70
   4  12   5   50.69   10.10
   4  12   5   56.09   12.10
  -4  12  -5   85.49   14.10
  -4  12   5   59.99   13.90
   4  12  -5   78.39   13.30
  -4 -12  -5   52.39   13.50
  -4  12   5   60.69   11.40
  -5  12  -5   49.99   11.70
   5  12   5   31.60   10.60
   5  12   5   28.00    9.00
  -5 -12  -5   40.10   12.80
  -5  12   5   30.90   12.80
   5  12  -5   30.50   10.00
  -5  12   5   39.30   10.10
   6  12   5  108.79   15.60
   6  12   5   99.69   21.10
  -6  12  -5   90.09   15.60
  -6  12   5  103.89   24.00
  -6  12   5  111.09   15.70
   0  12  -6  643.84   40.10
   0  12   6  599.94   38.30
   0 -12  -6  625.74   41.70
   0 -12   6  592.14   40.30
   0  12   6  627.14   36.10
   1 -12  -6  290.87   25.90
   1  12   6  306.67   20.60
  -1  12  -6  264.67   23.30
  -1 -12   6  323.27   25.40
   1  12  -6  292.97   24.00
   1 -12   6  321.87   24.90
  -1  12   6  310.57   20.60
  -1 -12  -6  252.87   24.90
  -1  12   6  329.67   22.80
   2  12   6  488.75   31.90
   2 -12  -6  400.86   32.20
   2  12   6  451.45   27.60
  -2  12  -6  419.86   31.40
  -2  12   6  481.25   27.70
  -2 -12  -6  373.16   32.40
   2  12  -6  416.36   30.70
  -2  12   6  449.26   33.20
   3  12   6   99.29   12.30
  -3  12  -6  139.39   17.00
   3  12   6   94.19   15.50
   3 -12  -6  139.29   18.60
  -3  12   6  105.79   12.60
   3  12  -6  149.79   16.60
  -3 -12  -6  121.29   18.00
  -3  12   6   98.29   17.30
   4  12   6  268.37   23.80
   4  12   6  242.18   20.40
  -4  12  -6  277.07   23.80
  -4 -12  -6  285.67   26.40
  -4  12   6  243.08   20.30
  -4  12   6  213.28   24.40
   4  12  -6  284.57   23.30
  -5  12  -6  137.39   18.20
   5  12   6  124.49   17.70
   5  12   6  119.49   14.90
  -5  12   6  119.39   15.00
  -5 -12  -6  103.59   18.60
  -5  12   6  119.39   19.30
   6  12   6  143.49   19.40
   6  12   6  146.09   17.00
  -6  12  -6  134.69   18.40
  -6  12   6  141.89   17.30
  -6 -12  -6  144.39   22.40
  -6  12   6  125.69   20.70
   0 -12   7   -0.70    6.40
   0  12   7    3.00    4.90
   0  12  -7    3.10    6.90
   0 -12  -7   -3.00    7.30
   1  12   7    9.50    7.20
  -1 -12   7    5.10    7.30
  -1  12  -7    0.60    7.10
   1 -12  -7    1.00    7.70
   1  12   7    4.60    5.10
   1 -12   7    1.00    6.70
  -1  12   7   11.00    6.60
  -1  12   7    4.60    5.30
   1  12  -7    0.60    6.90
  -1 -12  -7    6.90    8.40
  -2  12  -7   27.60    9.50
   2  12   7   35.00   10.20
   2 -12  -7   41.00   11.70
   2  12   7   51.99    8.70
  -2  12   7   44.30   12.10
  -2  12   7   41.90    7.80
   2  12  -7   31.80    9.80
  -2 -12  -7   42.30   12.40
   3  12   7   53.99   11.60
  -3  12  -7   46.20   11.40
   3 -12  -7   48.70   13.50
   3  12   7   52.29    9.60
  -3 -12  -7   40.60   12.70
  -3  12   7   51.19    9.80
   3  12  -7   37.70   10.30
  -3  12   7   45.70   12.70
   4  12   7   90.79   12.30
   4  12   7  109.59   16.30
  -4  12  -7   72.99   15.20
   4  12  -7  118.39   15.80
  -4  12   7   86.69   12.20
  -4  12   7   92.19   17.80
  -4 -12  -7   92.29   17.30
   5  12   7   61.29   13.20
  -5  12  -7   37.10   12.10
   5  12   7   81.49   12.60
  -5 -12  -7   33.10   12.50
  -5  12   7   56.39   11.00
  -5  12   7   42.70   13.50
   0  12   8  594.84   38.30
   0  12  -8  584.34   40.00
   0 -12   8  579.44   40.70
   0 -12  -8  663.03   42.70
   0  12   8  583.04   33.60
   1  12   8  367.36   27.10
  -1 -12   8  342.87   34.00
   1 -12  -8  375.36   30.10
  -1  12  -8  352.86   28.60
   1  12   8  367.36   22.00
   1 -12   8  368.96   30.30
  -1  12   8  346.27   22.10
   1  12  -8  314.77   27.20
  -1 -12  -8  322.57   29.20
   2  12   8  325.67   22.10
   2  12   8  395.96   28.40
   2 -12  -8  326.37   29.20
  -2  12  -8  371.76   29.10
  -2 -12  -8  338.97   30.20
   2  12  -8  352.16   27.70
  -2  12   8  360.56   30.20
  -2  12   8  362.66   22.90
   3 -12  -8  246.38   25.20
   3  12   8  204.88   21.80
   3  12   8  229.68   17.70
  -3  12  -8  252.57   23.50
  -3 -12  -8  230.88   24.20
   3  12  -8  204.68   21.20
  -3  12   8  233.38   24.60
  -3  12   8  245.08   17.90
   4  12   8  203.68   27.80
   4  12   8  201.98   20.00
  -4 -12  -8  225.18   24.40
  -4 -12  -8  214.88   28.20
  -4  12   8  203.08   21.50
   0 -12  -9    2.80    8.20
   0 -12   9   -7.50    6.70
   0  12  -9   -8.20    6.30
   0  12   9    8.40   11.10
   0 -12  -9    1.60    6.10
   1  12   9   12.40    4.80
   1 -12  -9    9.40    9.30
   1  12   9    8.10    7.60
  -1 -12   9    9.80    8.60
  -1  12  -9    1.70    7.60
  -1  12   9    5.50    4.70
  -1 -12  -9    6.50    7.30
   1  12  -9   12.90    8.80
   1 -12   9    3.40    8.30
  -1 -12  -9    3.90    8.50
   2  12   9   11.60    8.00
  -2  12  -9   22.40   10.20
   2 -12  -9   13.00   10.30
   2  12   9   11.50    5.30
[truncated: 58,568 more chars]
