# Supplementary material for: Crystal structure of 4-bromo-5,7-dimeth­oxy-2,3-di­hydro-1H-inden-1-one
Source: Acta Crystallogr E Crystallogr Commun. 2024 Jul 19;80(Pt 8):873–7. doi: 10.1107/S2056989024006522 (PMC11299745; doi:10.1107/S2056989024006522)
Supplement: Supplementary file 2 [file e-80-00873-Isup2.hkl]

data_I                                                                          
_shelx_title ' JPD1522_0m_a.res in Pna2(1)'                                     
_shelx_refln_list_code          4                                               
_shelx_F_calc_maximum      144.81                                               
_exptl_crystal_F_000       544.00                                               
_reflns_d_resolution_high  0.7501                                               
                                                                                
loop_                                                                           
 _space_group_symop_operation_xyz                                               
 'x, y, z'                                                                      
 '-x, -y, z+1/2'                                                                
 'x+1/2, -y+1/2, z'                                                             
 '-x+1/2, y+1/2, z+1/2'                                                         
                                                                                
_cell_length_a     7.0928                                                       
_cell_length_b    14.3933                                                       
_cell_length_c    10.0419                                                       
_cell_angle_alpha  90.000                                                       
_cell_angle_beta   90.000                                                       
_cell_angle_gamma  90.000                                                       
                                                                                
_shelx_F_squared_multiplier     1.000                                           
                                                                                
loop_                                                                           
 _refln_index_h                                                                 
 _refln_index_k                                                                 
 _refln_index_l                                                                 
 _refln_F_squared_calc                                                          
 _refln_F_squared_meas                                                          
 _refln_F_squared_sigma                                                         
 _refln_observed_status                                                         
   1   1 -13        434.60        411.77        35.00 o                         
   2   1 -13        104.07         89.83        35.70 o                         
   1   2 -13         48.60         31.21        14.33 o                         
   2   2 -13        103.10         64.77        21.14 o                         
   0   3 -13        352.32        344.56        46.07 o                         
   1   3 -13        310.84        341.21        47.09 o                         
   1   4 -13        113.52        130.99        23.93 o                         
   0   0 -12        969.12        984.60        74.40 o                         
   2   0 -12       1020.27       1017.08        76.24 o                         
   4   0 -12        421.58        394.75        48.83 o                         
   1   1 -12         44.43         48.11        15.12 o                         
   2   1 -12         79.11         92.36        20.96 o                         
   3   1 -12         29.56         15.66        18.08 o                         
   4   1 -12         42.74         40.43        17.26 o                         
   0   2 -12        561.27        581.35        44.21 o                         
   1   2 -12        289.33        269.29        27.43 o                         
   2   2 -12        471.89        467.92        36.07 o                         
   3   2 -12        276.30        326.26        37.53 o                         
   4   2 -12        447.59        489.32        37.54 o                         
   1   3 -12         10.29         23.77        13.31 o                         
   2   3 -12          0.94         -2.64        11.89 o                         
   3   3 -12        167.65        225.32        29.85 o                         
   0   4 -12        200.10        228.41        29.36 o                         
   1   4 -12        943.22        950.75        50.43 o                         
   2   4 -12        128.44        141.00        25.56 o                         
   3   4 -12        607.64        628.06        62.88 o                         
   1   5 -12         52.19         51.80        15.58 o                         
   2   5 -12         73.41         82.37        18.26 o                         
   3   5 -12         19.36         11.81        14.13 o                         
   0   6 -12        219.63        292.27        42.38 o                         
   1   6 -12        654.83        726.42        43.28 o                         
   2   6 -12         92.71         42.38        21.19 o                         
   1   7 -12          5.13         -2.12        10.26 o                         
   2   7 -12         44.54         55.61        22.92 o                         
   0   8 -12        255.79        267.17        39.85 o                         
   1   8 -12        493.30        474.85        31.05 o                         
   2   0 -11         31.28         18.20        17.28 o                         
   4   0 -11        292.75        339.95        44.22 o                         
   0   1 -11          9.84          8.02        10.66 o                         
   1   1 -11       1673.27       1648.85        50.00 o                         
   2   1 -11         27.62         24.10        27.41 o                         
   3   1 -11       1016.74       1049.02        53.83 o                         
   4   1 -11         58.15         50.67        15.96 o                         
   5   1 -11        336.59        383.86        46.75 o                         
   1   2 -11         10.64         13.80         9.28 o                         
   2   2 -11         23.11         22.69        12.70 o                         
   3   2 -11        105.57        101.20        18.55 o                         
   4   2 -11         34.13         32.53        24.30 o                         
   5   2 -11         55.56         29.51        15.21 o                         
   0   3 -11        831.59        867.25        44.68 o                         
   1   3 -11        622.09        591.04        29.63 o                         
   2   3 -11        822.57        862.62        46.00 o                         
   3   3 -11        186.48        198.39        24.83 o                         
   4   3 -11        648.70        645.68        41.53 o                         
   5   3 -11        375.99        323.07        31.19 o                         
   1   4 -11         93.07        139.18        39.38 o                         
   2   4 -11         23.79         24.54        13.27 o                         
   3   4 -11        128.88        138.20        21.31 o                         
   4   4 -11         70.98         78.53        24.53 o                         
   5   4 -11         93.17         82.46        19.92 o                         
   0   5 -11        855.57        869.07        78.42 o                         
   1   5 -11         32.22         34.38        10.86 o                         
   2   5 -11       1195.75       1224.92        59.86 o                         
   3   5 -11         37.69         22.03        14.09 o                         
   4   5 -11        842.81        900.53       101.12 o                         
   1   6 -11         61.65         77.23        13.33 o                         
   2   6 -11         13.07         -6.91        13.36 o                         
   3   6 -11        141.24        160.18        23.61 o                         
   4   6 -11         56.66         73.06        18.13 o                         
   0   7 -11        891.41        900.16        47.29 o                         
   1   7 -11        363.68        414.37        25.48 o                         
   2   7 -11        506.48        520.91        30.27 o                         
   3   7 -11         49.37         42.11        12.97 o                         
   4   7 -11        301.18        283.24        30.29 o                         
   1   8 -11         38.42         40.38        10.25 o                         
   2   8 -11         25.91         25.69        11.25 o                         
   3   8 -11         33.05         26.01        14.82 o                         
   0   9 -11        263.23        303.06        34.61 o                         
   1   9 -11       1313.44       1290.38        45.98 o                         
   2   9 -11        187.85        226.51        26.96 o                         
   3   9 -11        703.88        720.17        37.10 o                         
   1  10 -11         32.41         25.81        10.39 o                         
   2  10 -11         37.93         24.65        14.98 o                         
   0   0 -10       1167.14       1255.45        79.70 o                         
   2   0 -10        997.93       1016.62        75.32 o                         
   4   0 -10        613.76        619.31        58.28 o                         
   6   0 -10        505.44        519.59        53.44 o                         
   1   1 -10        116.21        125.64        12.12 o                         
   2   1 -10         48.57         45.38        13.03 o                         
   3   1 -10        394.43        364.69        29.79 o                         
   4   1 -10         56.95         72.65        16.12 o                         
   5   1 -10        277.84        276.96        28.33 o                         
   6   1 -10         46.32         19.33        18.89 o                         
   0   2 -10       2194.59       2081.85        81.42 o                         
   1   2 -10       1125.47       1032.69        34.55 o                         
   2   2 -10       1427.93       1356.24       108.71 o                         
   3   2 -10        411.23        417.05        32.72 o                         
   4   2 -10        660.04        670.82        40.71 o                         
   5   2 -10         63.73         57.81        16.50 o                         
   6   2 -10        208.18        262.60        29.48 o                         
   1   3 -10        117.19        111.30        10.66 o                         
   2   3 -10         80.52         80.19        11.88 o                         
   3   3 -10         34.41         40.82        13.99 o                         
   4   3 -10         78.60         99.40        18.32 o                         
   5   3 -10        136.96        108.72        19.85 o                         
   6   3 -10          9.71        -11.42        12.55 o                         
   0   4 -10         76.49        101.91        20.49 o                         
   1   4 -10       1172.30       1197.57        35.47 o                         
   2   4 -10         51.23         45.82        10.82 o                         
   3   4 -10       1296.77       1249.82        56.60 o                         
   4   4 -10        239.85        218.92        31.10 o                         
   5   4 -10        825.08        820.21        47.71 o                         
   1   5 -10         25.98         19.03         6.75 o                         
   2   5 -10        177.88        201.14        20.50 o                         
   3   5 -10         51.14         42.91        14.40 o                         
   4   5 -10        249.76        268.24        27.34 o                         
   5   5 -10         54.74         52.43        20.77 o                         
   0   6 -10        485.72        537.36        26.84 o                         
   1   6 -10       1087.47       1126.45        31.72 o                         
   2   6 -10        152.75        158.60        15.08 o                         
   3   6 -10        926.36        954.73        50.32 o                         
   4   6 -10        225.54        233.54        26.63 o                         
   5   6 -10        320.24        347.27        33.96 o                         
   1   7 -10         52.99         64.88         9.53 o                         
   2   7 -10         18.08         29.72         8.45 o                         
   3   7 -10         63.95         80.78        17.15 o                         
   4   7 -10        160.08        183.99        24.39 o                         
   5   7 -10         31.57         37.66        17.28 o                         
   0   8 -10        767.37        868.21        46.33 o                         
   1   8 -10        563.89        564.91        23.72 o                         
   2   8 -10        847.87        857.61        29.10 o                         
   3   8 -10        435.89        458.73        35.49 o                         
   4   8 -10        305.80        343.18        45.61 o                         
   1   9 -10          6.84          8.35         7.70 o                         
   2   9 -10         28.84         25.88         8.54 o                         
   3   9 -10        107.33        140.64        16.41 o                         
   4   9 -10          5.26        -11.12        12.49 o                         
   0  10 -10        788.77        801.87        44.04 o                         
   1  10 -10        147.39        155.80        13.99 o                         
   2  10 -10        875.44        866.21        31.34 o                         
   3  10 -10         79.18         89.52        13.86 o                         
   1  11 -10          3.05         12.97         8.38 o                         
   2  11 -10         41.02         44.72        10.64 o                         
   3  11 -10        169.74        201.09        28.92 o                         
   0  12 -10        808.19        800.68        52.82 o                         
   1  12 -10        275.01        268.78        18.55 o                         
   2  12 -10        479.71        550.97        35.05 o                         
   2   0  -9         45.94         56.06        11.03 o                         
   4   0  -9        112.43        152.69        28.56 o                         
   6   0  -9        161.28        142.56        30.17 o                         
   0   1  -9        492.90        466.52        21.49 o                         
   1   1  -9       2342.19       2273.47        68.10 o                         
   2   1  -9        444.15        422.65        19.08 o                         
   3   1  -9       1690.09       1668.40       124.59 o                         
   4   1  -9        155.28        149.92        21.41 o                         
   5   1  -9        829.44        832.53        46.58 o                         
   6   1  -9         40.43         44.94        14.80 o                         
   1   2  -9        310.88        293.51        12.36 o                         
   2   2  -9        260.25        223.43        14.19 o                         
   3   2  -9        183.45        164.47        22.81 o                         
   4   2  -9        169.97        179.71        22.39 o                         
   5   2  -9         95.07         78.32        17.04 o                         
   6   2  -9        115.24        141.75        22.06 o                         
   0   3  -9       2254.65       2128.94        69.00 o                         
   1   3  -9       1157.11       1162.12        30.94 o                         
   2   3  -9       1171.26       1127.95        30.83 o                         
   3   3  -9       1075.59       1083.80        54.15 o                         
   4   3  -9        601.95        639.12        51.37 o                         
   5   3  -9        460.82        481.93        34.28 o                         
   6   3  -9        374.37        415.14        32.33 o                         
   1   4  -9        213.41        203.49        11.16 o                         
   2   4  -9        192.51        185.54        13.65 o                         
   3   4  -9         33.53         11.52        11.31 o                         
   4   4  -9        277.06        307.07        27.60 o                         
   5   4  -9        309.02        280.52        28.01 o                         
   6   4  -9         52.22         32.07        14.82 o                         
   0   5  -9       3310.48       3169.34        98.21 o                         
   1   5  -9         72.62         75.56         7.90 o                         
   2   5  -9       3440.01       3392.65        94.39 o                         
   3   5  -9         51.63         53.41        10.89 o                         
   4   5  -9       1199.64       1179.77        63.19 o                         
   5   5  -9          1.30          4.40        12.29 o                         
   6   5  -9        194.52        198.53        37.31 o                         
   1   6  -9         17.84         19.70         6.16 o                         
   2   6  -9         93.29         98.67        12.21 o                         
   3   6  -9         53.90         57.79        11.75 o                         
   4   6  -9        485.06        520.30        39.85 o                         
   5   6  -9        140.83        157.43        22.30 o                         
   6   6  -9        106.00         62.65        24.65 o                         
   0   7  -9       1982.55       2059.58        68.10 o                         
   1   7  -9        214.93        230.76        12.77 o                         
   2   7  -9        714.74        722.43        25.49 o                         
   3   7  -9        342.45        364.09        23.63 o                         
   4   7  -9        492.19        521.97        29.73 o                         
   5   7  -9        469.83        531.30        36.14 o                         
   6   7  -9        347.17        381.05        35.35 o                         
   1   8  -9         12.98         17.44         6.96 o                         
   2   8  -9        219.09        224.80        15.28 o                         
   3   8  -9         97.15        113.21        16.36 o                         
   4   8  -9         57.85         59.83        13.35 o                         
   5   8  -9         65.93         54.60        17.21 o                         
   0   9  -9         66.58         80.24        22.02 o                         
   1   9  -9       1083.07       1086.83        30.75 o                         
   2   9  -9        167.52        189.40        14.90 o                         
   3   9  -9       1116.72       1080.83        44.64 o                         
   4   9  -9        250.46        247.11        22.83 o                         
   5   9  -9        514.48        586.43        33.19 o                         
   1  10  -9         89.10         91.76        11.16 o                         
   2  10  -9         73.62         92.32        11.58 o                         
   3  10  -9         30.28         33.22        10.23 o                         
   4  10  -9        115.39        129.15        17.32 o                         
   0  11  -9         70.20         76.33        13.78 o                         
   1  11  -9       1394.77       1459.84        43.92 o                         
   2  11  -9         37.04         22.12         8.72 o                         
   3  11  -9        761.91        738.26        33.56 o                         
   4  11  -9         86.58         66.52        14.65 o                         
   1  12  -9         14.56         15.36         8.44 o                         
   2  12  -9         16.82         35.06         9.86 o                         
   3  12  -9         25.86         48.46        16.82 o                         
   0  13  -9        532.75        597.94        58.15 o                         
   1  13  -9        441.86        448.08        32.22 o                         
   2  13  -9        538.62        580.63        33.48 o                         
   1  14  -9         12.30         19.62        10.30 o                         
   0   0  -8       4123.12       4031.05       147.26 o                         
   2   0  -8       3997.74       3840.59       100.16 o                         
   4   0  -8       2119.41       2046.57       127.35 o                         
   6   0  -8        947.85        916.42        69.79 o                         
   1   1  -8         68.06         81.28         4.92 o                         
   2   1  -8         22.67         22.42         4.54 o                         
   3   1  -8         60.98         75.66         8.92 o                         
   4   1  -8         31.49         35.71        14.82 o                         
   5   1  -8        384.40        403.22        42.15 o                         
   6   1  -8          9.32          2.54        11.37 o                         
   7   1  -8        229.66        260.37        27.36 o                         
   0   2  -8       1640.55       1564.30        39.12 o                         
   1   2  -8        459.32        458.24        15.98 o                         
   2   2  -8       1653.30       1623.68        39.34 o                         
   3   2  -8       1403.54       1321.48        41.96 o                         
   4   2  -8       1187.93       1027.21        70.02 o                         
   5   2  -8        507.34        504.57        37.66 o                         
   6   2  -8        191.51        253.04        25.90 o                         
   7   2  -8         98.13        100.80        19.05 o                         
   1   3  -8        205.46        192.61         8.29 o                         
   2   3  -8         49.96         55.66         6.85 o                         
   3   3  -8        294.53        289.24        14.82 o                         
   4   3  -8        344.89        344.11        20.67 o                         
   5   3  -8         37.78         56.44        29.48 o                         
   6   3  -8        387.07        366.57        30.62 o                         
   7   3  -8        132.32        126.09        29.36 o                         
   0   4  -8       2869.80       2759.03        75.01 o                         
   1   4  -8       4449.22       4324.61        77.18 o                         
   2   4  -8        858.51        829.46        25.83 o                         
   3   4  -8       1694.35       1750.98        48.72 o                         
   4   4  -8         86.28         93.28        12.85 o                         
   5   4  -8        975.06        961.15        53.59 o                         
   6   4  -8         96.42         89.47        26.60 o                         
   7   4  -8        203.81        179.41        34.09 o                         
   1   5  -8         39.50         47.94         6.54 o                         
   2   5  -8        912.13        852.78        25.98 o                         
   3   5  -8         84.69         87.76        10.21 o                         
   4   5  -8        447.38        453.97        25.65 o                         
   5   5  -8         17.31          4.51        10.18 o                         
   6   5  -8        278.12        273.32        27.85 o                         
   7   5  -8         26.89         15.72        14.99 o                         
   0   6  -8       2105.80       1965.42        65.51 o                         
   1   6  -8       1929.13       1914.15        45.35 o                         
   2   6  -8       1115.90       1078.11        32.55 o                         
   3   6  -8       2084.62       1984.20        67.67 o                         
   4   6  -8        147.85        141.08        16.27 o                         
   5   6  -8       1081.46       1148.86        47.84 o                         
   6   6  -8         76.26         55.54        22.23 o                         
   1   7  -8         13.15         12.32         5.65 o                         
   2   7  -8        127.21        140.75        11.73 o                         
   3   7  -8        280.44        289.28        16.76 o                         
   4   7  -8         65.62         68.20        13.69 o                         
   5   7  -8        214.86        244.22        21.03 o                         
   6   7  -8         24.38          5.28        10.32 o                         
   0   8  -8        833.01        813.55        35.82 o                         
   1   8  -8       1134.95       1083.69        29.43 o                         
   2   8  -8        874.39        936.67        32.76 o                         
   3   8  -8        315.09        311.52        19.35 o                         
   4   8  -8        563.05        566.19        34.90 o                         
   5   8  -8        234.09        235.35        30.40 o                         
   6   8  -8        203.45        196.35        22.56 o                         
   1   9  -8        150.51        148.54        10.96 o                         
   2   9  -8        157.93        173.85        13.89 o                         
   3   9  -8        296.53        317.00        19.48 o                         
   4   9  -8         58.71         63.98        15.14 o                         
   5   9  -8        158.23        189.63        21.45 o                         
   6   9  -8         27.88         18.99        12.67 o                         
   0  10  -8       1980.64       1999.47        88.16 o                         
   1  10  -8        135.81        140.78        14.28 o                         
   2  10  -8       1563.19       1481.36        50.95 o                         
   3  10  -8        323.74        281.00        23.18 o                         
   4  10  -8        726.67        728.25        36.26 o                         
   5  10  -8         24.47         36.44        14.33 o                         
   1  11  -8         22.56         24.94         9.84 o                         
   2  11  -8         27.97         25.61        17.69 o                         
   3  11  -8        180.60        198.36        17.80 o                         
   4  11  -8         65.26         67.20        13.81 o                         
   5  11  -8        284.01        286.66        24.59 o                         
   0  12  -8       1455.02       1436.38        90.63 o                         
   1  12  -8        788.57        787.15        33.07 o                         
   2  12  -8        796.91        802.56        33.41 o                         
   3  12  -8        539.94        537.24        26.93 o                         
   4  12  -8        463.61        508.79        42.50 o                         
   1  13  -8         24.15         30.49        10.75 o                         
   2  13  -8        186.80        220.88        30.58 o                         
   3  13  -8         48.37         56.38        15.34 o                         
   4  13  -8        108.45        118.26        18.17 o                         
   0  14  -8         25.79          9.99        13.67 o                         
   1  14  -8        697.14        727.51        32.01 o                         
   2  14  -8        137.34        148.80        19.72 o                         
   3  14  -8        298.54        337.80        22.97 o                         
   1  15  -8         60.26         78.73        13.71 o                         
   2   0  -7         95.91         97.00         5.79 o                         
   4   0  -7        175.07        163.67        15.66 o                         
   6   0  -7        498.72        511.76        46.30 o                         
   8   0  -7        283.84        280.99        41.00 o                         
   0   1  -7        988.86        986.42        19.67 o                         
   1   1  -7       4476.35       4404.43        66.94 o                         
   2   1  -7        496.22        478.99         8.84 o                         
   3   1  -7       1668.68       1614.15        34.56 o                         
   4   1  -7        539.92        543.45        20.59 o                         
   5   1  -7       1235.17       1247.94        80.04 o                         
   6   1  -7        458.79        453.55        32.65 o                         
   7   1  -7        660.50        685.25        39.99 o                         
   8   1  -7         94.95         90.15        18.30 o                         
   1   2  -7        134.57        130.84         4.76 o                         
   2   2  -7        175.10        183.59         5.65 o                         
   3   2  -7         95.69         98.44         6.07 o                         
   4   2  -7        627.94        657.23        27.74 o                         
   5   2  -7         49.67         68.35        15.53 o                         
   6   2  -7        479.55        539.01        31.44 o                         
   7   2  -7         98.11         95.54        17.90 o                         
   0   3  -7       1702.25       1686.16        36.58 o                         
   1   3  -7       1573.20       1481.32        25.28 o                         
   2   3  -7       1204.33       1167.98        24.53 o                         
   3   3  -7       1299.29       1178.48        28.80 o                         
   4   3  -7        855.96        865.39        35.49 o                         
   5   3  -7        273.61        281.19        20.28 o                         
   6   3  -7        381.43        386.75        23.47 o                         
   7   3  -7        122.88        123.48        20.10 o                         
   1   4  -7        293.73        282.26         7.55 o                         
   2   4  -7        466.75        467.23        15.62 o                         
   3   4  -7       1669.94       1588.59        46.64 o                         
   4   4  -7        115.63        104.97        15.04 o                         
   5   4  -7        968.89        990.82        38.71 o                         
   6   4  -7         98.08        107.71        15.05 o                         
   7   4  -7        153.59        153.67        24.99 o                         
   0   5  -7       6110.47       6192.91       165.68 o                         
   1   5  -7         23.97         33.35         4.80 o                         
   2   5  -7       5229.26       5139.86       116.94 o                         
   3   5  -7         11.90          9.56         6.51 o                         
   4   5  -7       3390.61       3366.56       100.42 o                         
   5   5  -7        143.56        152.91        17.11 o                         
   6   5  -7        891.81       1002.14        40.89 o                         
   7   5  -7         19.26         16.62        12.43 o                         
   1   6  -7        132.83        135.05         8.30 o                         
   2   6  -7        501.38        487.03        18.04 o                         
   3   6  -7        295.68        305.32        19.11 o                         
   4   6  -7         59.03         53.04        13.48 o                         
   5   6  -7        215.95        205.19        19.19 o                         
   6   6  -7         76.98         65.42        12.85 o                         
   7   6  -7        174.06        156.58        24.80 o                         
   0   7  -7       1386.59       1411.71        49.48 o                         
   1   7  -7       2768.17       2657.93        57.63 o                         
   2   7  -7        563.31        560.53        18.87 o                         
   3   7  -7       1294.58       1271.53        41.51 o                         
   4   7  -7        999.64        944.89        33.69 o                         
   5   7  -7        192.88        195.88        20.06 o                         
   6   7  -7        652.85        641.14        40.78 o                         
   7   7  -7         52.98         27.00        14.73 o                         
   1   8  -7        331.00        299.32        17.40 o                         
   2   8  -7         20.99          3.82         7.74 o                         
   3   8  -7         79.09         66.82        14.29 o                         
   4   8  -7         43.37         40.58         9.72 o                         
   5   8  -7        123.01        136.79        22.20 o                         
   6   8  -7        275.00        300.50        23.84 o                         
   7   8  -7        200.23        204.38        22.25 o                         
   0   9  -7       1069.11       1030.46        51.74 o                         
   1   9  -7       1808.79       1783.05        57.27 o                         
   2   9  -7        640.73        614.72        26.87 o                         
   3   9  -7        880.53        846.61        43.23 o                         
   4   9  -7        168.68        195.62        15.99 o                         
   5   9  -7        770.69        779.84        36.96 o                         
   6   9  -7         40.97         31.75        12.66 o                         
   1  10  -7        157.12        146.37        16.75 o                         
   2  10  -7         21.18         23.74         9.22 o                         
   3  10  -7         34.33         29.82        10.90 o                         
   4  10  -7        126.29        150.71        17.17 o                         
   5  10  -7         37.96         49.12        13.34 o                         
   6  10  -7        283.43        278.99        24.24 o                         
   0  11  -7        252.67        263.12        25.70 o                         
   1  11  -7       2874.26       2800.94        78.56 o                         
   2  11  -7        228.57        251.27        18.68 o                         
   3  11  -7       1829.21       1709.99        66.33 o                         
   4  11  -7        214.16        222.36        20.30 o                         
   5  11  -7        559.41        617.08        33.13 o                         
   1  12  -7         16.39          4.84         8.59 o                         
   2  12  -7         70.44         81.39        12.26 o                         
   3  12  -7        108.34         99.37        13.57 o                         
   4  12  -7        208.44        225.75        27.75 o                         
   5  12  -7        107.78         80.97        20.03 o                         
   0  13  -7       1020.43       1046.40        57.87 o                         
   1  13  -7        521.11        554.97        26.43 o                         
   2  13  -7       1014.00        991.38        37.77 o                         
   3  13  -7        504.92        540.56        26.56 o                         
   4  13  -7        517.96        551.60        32.12 o                         
   1  14  -7          5.96         13.62         9.89 o                         
   2  14  -7         97.90         81.27        20.13 o                         
   3  14  -7        119.46        140.60        18.06 o                         
   4  14  -7          2.01          8.42        10.18 o                         
   0  15  -7        947.13       1006.75        54.53 o                         
   1  15  -7         59.17         75.00        13.27 o                         
   2  15  -7        874.10        877.65        46.19 o                         
   3  15  -7          4.14         12.28        10.07 o                         
   1  16  -7         37.58         40.54        11.63 o                         
   0   0  -6       6943.01       6895.41       169.11 o                         
   2   0  -6       8557.54       8630.02       136.73 o                         
   4   0  -6       4270.25       4272.93       157.84 o                         
   6   0  -6        802.67        836.72        57.35 o                         
   8   0  -6        306.93        287.44        43.30 o                         
   1   1  -6         62.79         66.81         3.23 o                         
   2   1  -6         59.62         70.25         2.85 o                         
   3   1  -6        375.75        367.36         7.99 o                         
   4   1  -6        320.42        357.78        15.12 o                         
   5   1  -6        203.03        199.78        12.90 o                         
   6   1  -6         75.68         76.10        11.64 o                         
   7   1  -6        131.82        156.50        17.13 o                         
   8   1  -6          0.89          0.46        14.05 o                         
   0   2  -6       4281.65       4136.66        75.82 o                         
   1   2  -6       2148.77       2073.32        29.33 o                         
   2   2  -6       2488.62       2336.72        39.21 o                         
   3   2  -6       1378.42       1353.37        23.33 o                         
   4   2  -6       1012.57        965.50        27.02 o                         
   5   2  -6        270.65        291.52        15.14 o                         
   6   2  -6        565.03        547.18        44.90 o                         
   7   2  -6        357.35        385.07        25.20 o                         
   8   2  -6        117.73        111.71        26.26 o                         
   1   3  -6        278.46        289.99         6.37 o                         
   2   3  -6        347.26        359.92         8.27 o                         
   3   3  -6        306.56        311.86         8.35 o                         
   4   3  -6        306.59        296.17        11.65 o                         
   5   3  -6        412.86        440.99        22.97 o                         
   6   3  -6        186.35        227.90        19.13 o                         
   7   3  -6        476.71        493.70        42.00 o                         
   8   3  -6        156.72        116.53        27.41 o                         
   0   4  -6        841.50        887.39        20.19 o                         
   1   4  -6       6087.37       5926.08        88.88 o                         
   2   4  -6       1230.44       1223.37        22.13 o                         
   3   4  -6       2498.65       2418.99        44.49 o                         
   4   4  -6       1192.44       1229.86        37.78 o                         
   5   4  -6       1569.80       1590.72        52.83 o                         
   6   4  -6        347.79        380.07        28.29 o                         
   7   4  -6        372.09        423.82        30.03 o                         
   8   4  -6         11.76         33.17        15.01 o                         
   1   5  -6        159.91        164.91         5.83 o                         
   2   5  -6        126.22        118.83         5.27 o                         
   3   5  -6        124.68        124.57         7.52 o                         
   4   5  -6        458.85        482.21        26.36 o                         
   5   5  -6         91.11         88.83        12.55 o                         
   6   5  -6        781.84        773.92        36.73 o                         
   7   5  -6        121.99        113.99        15.28 o                         
   8   5  -6        575.45        501.35        39.85 o                         
   0   6  -6        484.31        475.53        17.46 o                         
   1   6  -6       7520.74       7173.54       142.92 o                         
   2   6  -6       1030.78        999.41        25.44 o                         
   3   6  -6       2921.67       2885.00        61.51 o                         
   4   6  -6        812.58        800.18        34.54 o                         
   5   6  -6        837.09        859.65        37.09 o                         
   6   6  -6        355.74        400.04        30.88 o                         
   7   6  -6        276.69        281.35        22.38 o                         
   1   7  -6        517.03        486.29        17.68 o                         
   2   7  -6        280.69        271.89        13.82 o                         
   3   7  -6        505.02        557.99        25.56 o                         
   4   7  -6        946.04        934.19        42.42 o                         
   5   7  -6         75.55         91.41        13.74 o                         
   6   7  -6        163.65        161.26        18.31 o                         
   7   7  -6         45.93         55.78        13.54 o                         
   0   8  -6        803.31        791.18        37.14 o                         
   1   8  -6        228.11        236.30        13.00 o                         
   2   8  -6        940.92        890.19        40.96 o                         
   3   8  -6       1421.74       1421.16        53.14 o                         
   4   8  -6        932.05        888.78        38.04 o                         
   5   8  -6        456.34        461.55        27.04 o                         
   6   8  -6        453.56        500.88        29.23 o                         
   7   8  -6        158.30        172.34        20.01 o                         
   1   9  -6        131.99        127.22        12.52 o                         
   2   9  -6         18.50         13.64         9.35 o                         
   3   9  -6        161.10        154.98        16.38 o                         
   4   9  -6         56.99         86.89        15.01 o                         
   5   9  -6        466.35        450.95        27.12 o                         
   6   9  -6         24.42         17.97        11.25 o                         
   7   9  -6        145.31        153.60        30.55 o                         
   0  10  -6       3309.27       3190.74       119.26 o                         
   1  10  -6        317.55        310.73        18.47 o                         
   2  10  -6       3327.16       3143.97        85.64 o                         
   3  10  -6        171.82        177.12        17.63 o                         
   4  10  -6       1781.02       1840.99        63.73 o                         
   5  10  -6         65.58         86.71        18.63 o                         
   6  10  -6        476.57        495.46        31.45 o                         
   1  11  -6        256.41        231.86        18.01 o                         
   2  11  -6         20.85         15.92         9.21 o                         
   3  11  -6        204.50        169.37        18.42 o                         
   4  11  -6         77.70         56.68        16.56 o                         
   5  11  -6        130.78        138.81        30.97 o                         
   6  11  -6         94.07         81.51        19.69 o                         
   0  12  -6       1353.71       1463.27        66.58 o                         
   1  12  -6        736.83        635.88        28.18 o                         
   2  12  -6        914.20        930.61        36.45 o                         
   3  12  -6        281.46        319.58        20.15 o                         
   4  12  -6        633.65        650.26        32.44 o                         
   5  12  -6        301.38        283.82        38.93 o                         
   6  12  -6        347.98        319.62        32.75 o                         
   1  13  -6         29.09         44.35        10.24 o                         
   2  13  -6         44.47         64.94        12.28 o                         
   3  13  -6        109.70        102.51        13.59 o                         
   4  13  -6        234.22        235.82        22.48 o                         
   5  13  -6        159.48        152.46        31.33 o                         
   0  14  -6        320.35        382.18        46.40 o                         
   1  14  -6       1330.65       1357.98        46.06 o                         
   2  14  -6        251.91        269.27        20.04 o                         
   3  14  -6        748.45        749.05        32.35 o                         
   4  14  -6        110.32         81.00        15.13 o                         
   1  15  -6          6.30         13.47         9.69 o                         
   2  15  -6        117.83        110.47        14.89 o                         
   3  15  -6          0.12          1.67        10.64 o                         
   4  15  -6        137.73        123.35        15.89 o                         
   0  16  -6         94.96         88.71        19.93 o                         
   1  16  -6        928.53       1050.87        47.93 o                         
   2  16  -6        121.06        140.14        17.12 o                         
   3  16  -6        573.61        602.36        31.34 o                         
   1  17  -6         50.10         88.95        14.63 o                         
   2   0  -5       1792.92       1935.19        32.38 o                         
   4   0  -5       1035.34       1052.53        33.97 o                         
   6   0  -5        615.39        568.68        34.54 o                         
   8   0  -5        348.66        278.22        38.70 o                         
   0   1  -5       5227.45       5670.70        96.20 o                         
   1   1  -5       4141.44       3970.27        50.40 o                         
   2   1  -5       1232.32       1229.65        17.14 o                         
   3   1  -5       4429.38       4287.92        51.71 o                         
   4   1  -5        220.15        229.82         8.79 o                         
   5   1  -5       2687.77       2737.24        72.47 o                         
   6   1  -5        196.34        190.63        13.91 o                         
   7   1  -5        457.22        495.17        24.57 o                         
   8   1  -5          7.28         23.72        18.20 o                         
   1   2  -5         99.73        106.00         3.46 o                         
   2   2  -5         77.08         77.72         3.26 o                         
   3   2  -5         18.09         19.74         2.21 o                         
   4   2  -5        454.59        437.31        11.52 o                         
   5   2  -5        249.65        255.28        17.10 o                         
   6   2  -5        258.00        275.39        16.11 o                         
   7   2  -5        249.17        241.29        20.16 o                         
   8   2  -5        118.34        114.71        27.64 o                         
   0   3  -5       2831.39       2719.71        53.71 o                         
   1   3  -5       3734.02       3735.31        51.46 o                         
   2   3  -5       3622.18       3494.06        50.52 o                         
   3   3  -5       2837.49       2782.38        45.65 o                         
   4   3  -5       1772.36       1730.42        39.52 o                         
   5   3  -5        660.93        689.98        23.91 o                         
   6   3  -5        360.97        362.20        18.27 o                         
   7   3  -5        292.63        335.31        22.27 o                         
   8   3  -5        147.92        162.38        24.19 o                         
   1   4  -5        145.70        163.69         4.58 o                         
   2   4  -5        291.86        323.34         6.80 o                         
   3   4  -5        183.59        181.12         5.52 o                         
   4   4  -5         13.38         11.82         4.66 o                         
   5   4  -5        691.90        717.45        24.69 o                         
   6   4  -5        340.71        366.96        19.19 o                         
   7   4  -5        726.37        728.99        33.24 o                         
   8   4  -5        213.13        195.39        41.46 o                         
   0   5  -5       8876.29       8609.29       191.04 o                         
   1   5  -5        828.75        818.43        14.51 o                         
   2   5  -5       5142.40       4937.59        72.40 o                         
   3   5  -5        277.91        277.28         7.32 o                         
   4   5  -5       2805.14       2803.31        71.25 o                         
   5   5  -5         70.09         77.81         9.75 o                         
   6   5  -5       1667.01       1661.17        82.80 o                         
   7   5  -5          2.89         -0.97         8.87 o                         
   8   5  -5        423.79        446.13        35.24 o                         
   1   6  -5        229.52        225.15         6.78 o                         
   2   6  -5         95.02        106.62         5.66 o                         
   3   6  -5       1105.97       1087.18        23.65 o                         
   4   6  -5         41.67         41.73         6.15 o                         
   5   6  -5        734.72        727.61        32.83 o                         
   6   6  -5        597.04        593.90        30.17 o                         
   7   6  -5        197.71        224.25        19.90 o                         
   8   6  -5        310.51        300.01        29.02 o                         
   0   7  -5       5363.27       5168.90       113.20 o                         
   1   7  -5       1180.87       1130.31        23.85 o                         
   2   7  -5       3341.71       3227.94        65.82 o                         
   3   7  -5       1731.34       1665.94        37.27 o                         
   4   7  -5        724.67        746.54        28.69 o                         
   6   7  -5        259.00        269.21        26.70 o                         
   7   7  -5         99.74        123.52        33.04 o                         
   8   7  -5        197.54        249.43        37.31 o                         
   1   8  -5        276.50        262.81         9.42 o                         
   2   8  -5        858.90        810.68        19.47 o                         
   3   8  -5        260.48        260.29        13.90 o                         
   4   8  -5        492.97        494.84        23.96 o                         
   5   8  -5          2.79         22.07        11.40 o                         
   6   8  -5        132.97        150.05        17.40 o                         
   7   8  -5        113.77        114.82        20.22 o                         
   0   9  -5        705.74        713.99        29.53 o                         
   1   9  -5       3397.22       3165.37        67.45 o                         
   2   9  -5        555.19        531.18        26.10 o                         
   3   9  -5       1058.80       1064.69        42.69 o                         
   4   9  -5        560.47        547.78        27.20 o                         
   5   9  -5       1333.70       1238.04        49.73 o                         
   6   9  -5        297.02        324.92        23.27 o                         
   7   9  -5        364.09        454.40        35.04 o                         
   1  10  -5        135.37        126.20        12.57 o                         
   2  10  -5        519.76        497.48        33.99 o                         
   3  10  -5         91.95        110.83        13.73 o                         
   4  10  -5        408.12        363.99        29.25 o                         
   5  10  -5         48.98         62.34        11.86 o                         
   6  10  -5        308.63        342.16        44.33 o                         
   7  10  -5          0.58        -14.05        17.28 o                         
   0  11  -5        920.02        848.36        42.33 o                         
   1  11  -5       1921.98       1870.14        58.59 o                         
   2  11  -5        325.37        307.34        18.92 o                         
   3  11  -5       2724.28       2444.05       103.67 o                         
   4  11  -5         16.43          9.54         9.07 o                         
   5  11  -5       1019.69       1028.02        41.65 o                         
   6  11  -5         66.41         47.54        27.18 o                         
   1  12  -5         37.47          9.96        11.66 o                         
   2  12  -5         18.33         40.13         9.79 o                         
   3  12  -5         16.09         15.66        11.15 o                         
   4  12  -5        140.47        171.79        20.04 o                         
   5  12  -5         83.64         94.09        15.05 o                         
   6  12  -5        195.60        207.51        35.93 o                         
   0  13  -5       1446.22       1333.18        86.13 o                         
   1  13  -5       1195.81       1158.27        40.79 o                         
   2  13  -5        812.30        818.29        32.55 o                         
   3  13  -5        549.55        574.75        27.22 o                         
   4  13  -5        405.14        418.69        27.31 o                         
   5  13  -5        199.26        229.75        26.25 o                         
   1  14  -5         16.78         18.64         9.32 o                         
   2  14  -5         19.99         11.98         9.94 o                         
   3  14  -5        210.60        203.64        27.59 o                         
   4  14  -5         24.55         13.39        11.06 o                         
   5  14  -5        273.15        282.66        26.01 o                         
   0  15  -5       1482.67       1470.39        73.25 o                         
   1  15  -5         69.19         52.45        11.31 o                         
   2  15  -5       1506.32       1489.22        51.19 o                         
   3  15  -5         28.74         20.31        10.64 o                         
   4  15  -5        843.80        823.70        46.23 o                         
   1  16  -5          5.90         -1.70         8.76 o                         
   2  16  -5         22.69         23.45        10.03 o                         
   3  16  -5         39.00         37.05        11.99 o                         
   0  17  -5        551.29        544.44        64.83 o                         
   1  17  -5        212.28        218.12        20.92 o                         
   2  17  -5        374.39        422.86        25.22 o                         
   0   0  -4      20049.14      19624.14      1053.91 o                         
   2   0  -4       9370.82       9758.69       160.91 o                         
   4   0  -4       3368.79       3417.48        68.71 o                         
   6   0  -4       1090.03       1018.82        46.09 o                         
   8   0  -4        960.65        951.20        69.56 o                         
   1   1  -4        405.88        427.67         6.29 o                         
   2   1  -4       1235.17       1339.90        17.07 o                         
   3   1  -4        936.45        942.14        12.92 o                         
   4   1  -4        523.74        558.17        11.40 o                         
   5   1  -4       1000.40        991.51        30.52 o                         
   6   1  -4        105.28        111.01        10.89 o                         
   7   1  -4        593.32        567.71        24.71 o                         
   8   1  -4        109.84         87.64        17.58 o                         
   9   1  -4        191.41        217.42        39.16 o                         
   0   2  -4       4501.50       4465.10        78.28 o                         
   1   2  -4       1076.24       1004.20        17.66 o                         
   2   2  -4       3872.41       3881.63        49.80 o                         
   3   2  -4       1767.05       1744.76        22.99 o                         
   4   2  -4       2094.06       2060.18        34.16 o                         
   5   2  -4        523.97        508.28        20.57 o                         
   6   2  -4       1275.15       1331.69        40.01 o                         
   7   2  -4        290.59        310.92        18.32 o                         
   8   2  -4        124.56        146.27        21.40 o                         
   1   3  -4        144.47        150.78         4.40 o                         
   2   3  -4        515.88        501.45         8.26 o                         
   3   3  -4         40.61         42.71         2.54 o                         
   4   3  -4        130.39        128.04         5.47 o                         
   5   3  -4        296.48        286.56        13.74 o                         
   6   3  -4        289.21        302.13        16.21 o                         
   7   3  -4        309.76        331.73        18.46 o                         
   8   3  -4        211.43        214.98        24.57 o                         
   0   4  -4         62.37         68.70         5.05 o                         
   1   4  -4       8980.17       9144.64       128.85 o                         
   2   4  -4        698.56        688.66        12.87 o                         
   3   4  -4       5515.29       5432.49        71.37 o                         
   4   4  -4        221.36        216.84         7.34 o                         
   5   4  -4       3148.21       3120.92        84.18 o                         
   6   4  -4         64.10         71.25        10.01 o                         
   7   4  -4        522.79        530.46        24.47 o                         
   8   4  -4        217.19        291.58        39.85 o                         
   1   5  -4         80.83         94.56         4.06 o                         
   2   5  -4       1016.50       1038.61        18.30 o                         
   3   5  -4        373.57        373.30         8.21 o                         
   4   5  -4       2073.46       2037.74        43.35 o                         
   5   5  -4        130.41        120.33        10.80 o                         
   6   5  -4        411.29        417.12        19.53 o                         
   7   5  -4        109.67        107.26        17.89 o                         
   8   5  -4        345.91        320.38        44.92 o                         
   0   6  -4        656.25        666.34        17.31 o                         
   1   6  -4       2512.63       2361.39        38.16 o                         
   2   6  -4       1356.33       1346.94        22.42 o                         
   3   6  -4       3244.19       3145.62        46.46 o                         
   4   6  -4        103.79        109.56         7.98 o                         
   5   6  -4       2887.18       2815.42        65.90 o                         
   6   6  -4         43.87         47.58         9.57 o                         
   7   6  -4        694.36        748.81        42.49 o                         
   8   6  -4        133.61        136.34        30.87 o                         
   1   7  -4         13.14          9.38         3.03 o                         
   2   7  -4        475.20        479.48        12.16 o                         
   3   7  -4         27.54         31.41         3.31 o                         
   4   7  -4        241.72        227.08        10.67 o                         
   5   7  -4        381.74        366.42        17.49 o                         
   6   7  -4        508.05        515.29        26.53 o                         
   7   7  -4        692.37        697.92        41.10 o                         
   8   7  -4        309.81        333.50        44.22 o                         
   0   8  -4       7532.39       7693.71       174.08 o                         
   1   8  -4       2272.42       2170.73        38.80 o                         
   2   8  -4       3123.32       3029.41        48.75 o                         
   3   8  -4       1953.50       1828.97        33.00 o                         
   4   8  -4       1266.04       1240.42        35.05 o                         
   5   8  -4        164.44        174.71        13.87 o                         
   6   8  -4        301.23        336.47        27.28 o                         
   7   8  -4        231.40        197.93        25.94 o                         
   8   8  -4         35.06         19.58        22.11 o                         
   1   9  -4         89.84         88.94         5.57 o                         
   2   9  -4         38.71         46.18         4.69 o                         
   3   9  -4        143.54        143.22         9.30 o                         
   4   9  -4        279.08        281.50        25.70 o                         
   5   9  -4        283.81        287.40        19.66 o                         
   6   9  -4        178.14        180.10        36.62 o                         
   7   9  -4         24.51         34.65        14.89 o                         
   0  10  -4       4778.38       4558.35       126.06 o                         
   1  10  -4        110.97         96.63         6.50 o                         
   2  10  -4       3763.32       3469.53        69.53 o                         
   3  10  -4         60.20         73.29         8.06 o                         
   4  10  -4       2262.27       2186.01        70.62 o                         
   5  10  -4         95.03        104.84        13.92 o                         
   6  10  -4        840.35        864.88        46.73 o                         
   7  10  -4         24.15         34.18        15.67 o                         
   1  11  -4         87.85         90.63         8.56 o                         
   2  11  -4        324.34        291.71        14.14 o                         
   3  11  -4         73.69         88.71        18.19 o                         
   4  11  -4         89.95        117.06        16.24 o                         
   5  11  -4        356.44        341.10        24.02 o                         
   6  11  -4         94.07        106.33        19.20 o                         
   7  11  -4        596.26        546.77        60.81 o                         
   0  12  -4       1896.48       1805.67        61.05 o                         
   1  12  -4        651.79        629.29        20.56 o                         
   2  12  -4       1614.56       1661.50        53.63 o                         
   3  12  -4        574.64        601.35        40.87 o                         
   4  12  -4        576.49        664.39        55.31 o                         
   5  12  -4        565.95        585.57        31.04 o                         
   6  12  -4        266.40        301.72        47.22 o                         
   1  13  -4         37.16         54.97        11.49 o                         
   2  13  -4         60.51         59.80        10.67 o                         
   3  13  -4        150.24        136.64        14.62 o                         
   4  13  -4        236.02        246.06        26.85 o                         
   5  13  -4         69.58         75.75        14.98 o                         
   6  13  -4         13.62          3.46        21.88 o                         
   0  14  -4        628.91        621.95        38.75 o                         
   1  14  -4       2261.18       2194.74        66.37 o                         
   2  14  -4        506.64        470.06        24.28 o                         
   3  14  -4       1448.30       1486.65        49.09 o                         
   4  14  -4        357.09        368.58        25.96 o                         
   5  14  -4        565.28        585.39        33.50 o                         
   1  15  -4          0.74          5.49         8.69 o                         
   2  15  -4         54.13         57.81        11.54 o                         
   3  15  -4          3.36          5.45         8.75 o                         
   4  15  -4         82.01         86.63        13.19 o                         
   5  15  -4         18.56          8.44        12.67 o                         
   0  16  -4        374.30        400.25        32.95 o                         
   1  16  -4       1225.68       1210.43        42.99 o                         
   2  16  -4        268.09        282.79        20.79 o                         
   3  16  -4        770.39        797.72        34.31 o                         
   4  16  -4         39.72         37.03        11.29 o                         
   1  17  -4          4.29         -0.64         9.51 o                         
   2  17  -4         39.31         53.69        13.44 o                         
   3  17  -4          5.24          0.56         9.62 o                         
   0  18  -4        619.50        685.59        60.46 o                         
   1  18  -4        626.44        645.02        31.30 o                         
   2   0  -3        170.97        195.71         5.04 o                         
   4   0  -3       1437.28       1459.24        29.78 o                         
   6   0  -3       2181.77       2115.67       108.72 o                         
   8   0  -3       2017.06       1829.84       110.33 o                         
   0   1  -3        813.37        817.31        16.48 o                         
   1   1  -3      18062.53      18996.77       930.93 o                         
   2   1  -3       1652.87       1755.19        25.86 o                         
   3   1  -3       4601.31       4518.61        57.66 o                         
   4   1  -3       1000.95       1016.01        14.43 o                         
   5   1  -3       1732.88       1649.48        31.97 o                         
   6   1  -3        791.66        818.04        27.11 o                         
   7   1  -3        519.60        537.76        22.46 o                         
   8   1  -3        390.59        374.01        30.94 o                         
   9   1  -3        197.58        218.46        27.78 o                         
   1   2  -3        825.69        872.83        13.17 o                         
   2   2  -3        126.53        128.49         2.98 o                         
   3   2  -3        533.43        559.23         8.79 o                         
   4   2  -3        194.21        222.22         5.27 o                         
   5   2  -3        200.93        200.70         7.29 o                         
   6   2  -3        137.35        150.43        14.60 o                         
   7   2  -3         79.56         80.90        10.92 o                         
   8   2  -3         35.70         23.39        22.46 o                         
   9   2  -3         60.42         83.19        19.58 o                         
   0   3  -3       9276.93       9615.53       181.32 o                         
   1   3  -3       6718.08       7000.64       106.29 o                         
   2   3  -3       7266.50       7430.58        89.71 o                         
   3   3  -3       4278.98       4408.07        57.42 o                         
   4   3  -3       3098.07       3062.63        41.03 o                         
   5   3  -3        745.06        765.69        17.93 o                         
   6   3  -3        651.10        673.37        24.73 o                         
   7   3  -3        349.30        386.84        30.22 o                         
   8   3  -3        226.77        280.49        26.53 o                         
   9   3  -3         35.13         48.14        22.80 o                         
   1   4  -3        158.43        158.51         4.05 o                         
   2   4  -3        167.21        180.29         4.02 o                         
   3   4  -3       1234.80       1264.87        17.51 o                         
   4   4  -3         55.93         61.46         4.11 o                         
   5   4  -3        363.56        371.20        12.34 o                         
   6   4  -3        232.59        236.40        14.70 o                         
   7   4  -3        328.96        321.90        21.61 o                         
   8   4  -3         54.63         58.97        15.93 o                         
   9   4  -3        242.79        172.96        36.16 o                         
   0   5  -3      18082.30      19768.47       447.14 o                         
   1   5  -3        470.49        501.54        10.04 o                         
   2   5  -3       5238.16       5303.58        71.03 o                         
   3   5  -3         43.56         45.92         2.63 o                         
   4   5  -3       3374.06       3261.81        54.00 o                         
   5   5  -3         92.28        101.30         8.09 o                         
   6   5  -3       1176.44       1172.66        37.14 o                         
   7   5  -3         55.09         53.52        11.75 o                         
   8   5  -3        198.12        232.94        26.06 o                         
   1   6  -3        135.95        159.44         5.19 o                         
   2   6  -3       1531.93       1571.30        21.57 o                         
   3   6  -3        680.35        664.32        14.64 o                         
   4   6  -3         92.02        103.32         5.37 o                         
   5   6  -3        748.69        761.50        21.14 o                         
   6   6  -3        191.12        212.53        14.93 o                         
   7   6  -3        676.09        670.16        34.89 o                         
   8   6  -3          4.11         10.60        19.12 o                         
   1   7  -3        902.50        852.45        13.05 o                         
   2   7  -3       5762.62       5652.30        67.27 o                         
   3   7  -3       1393.67       1354.56        24.24 o                         
   4   7  -3       3220.94       3164.47        58.17 o                         
   5   7  -3        738.14        700.45        24.46 o                         
   6   7  -3        800.29        809.35        33.85 o                         
   7   7  -3        355.74        368.08        27.56 o                         
   8   7  -3        100.63        176.88        36.39 o                         
   1   8  -3         62.61         66.51         2.91 o                         
   2   8  -3        121.55        134.64         5.32 o                         
   3   8  -3         13.11         20.16         2.96 o                         
   4   8  -3        501.40        506.40        16.99 o                         
   5   8  -3         72.78         79.58         9.75 o                         
   6   8  -3        450.02        453.02        24.26 o                         
   7   8  -3        153.78        181.01        22.96 o                         
   0   9  -3       1434.05       1457.82        33.99 o                         
   1   9  -3       5444.70       5219.45        74.64 o                         
   2   9  -3        822.42        783.45        15.08 o                         
   3   9  -3       2524.92       2446.70        48.02 o                         
   4   9  -3        371.91        384.46        15.25 o                         
   5   9  -3       1887.87       1846.80        55.49 o                         
   6   9  -3        159.64        157.96        18.34 o                         
   7   9  -3        314.55        261.41        42.84 o                         
   8   9  -3         45.86         45.38        26.95 o                         
   1  10  -3         34.46         35.83         3.60 o                         
   2  10  -3        113.32        109.24         6.92 o                         
   3  10  -3         94.36        109.47         8.98 o                         
   4  10  -3        522.36        514.96        18.06 o                         
   5  10  -3         53.18         51.76         9.56 o                         
   6  10  -3        831.03        785.38        65.19 o                         
   7  10  -3         43.47         72.79        27.41 o                         
   0  11  -3         89.61         81.46        13.43 o                         
   1  11  -3       2974.81       2927.59        59.56 o                         
   2  11  -3        502.87        486.60        17.59 o                         
   3  11  -3       2059.08       2071.07        53.48 o                         
   4  11  -3        552.08        558.70        23.14 o                         
   5  11  -3        584.97        559.05        31.03 o                         
   6  11  -3        211.17        166.51        35.01 o                         
   1  12  -3         96.72         90.53         8.90 o                         
   2  12  -3        361.80        373.49        16.17 o                         
   3  12  -3        674.07        638.95        22.20 o                         
   4  12  -3         64.89         69.16        12.33 o                         
   5  12  -3        432.91        417.25        25.73 o                         
   6  12  -3        128.00        108.72        33.63 o                         
   7  12  -3        223.05        168.58        39.85 o                         
   0  13  -3       1033.32       1022.68        44.23 o                         
   1  13  -3       1151.63       1156.43        32.34 o                         
   2  13  -3        419.30        439.93        18.51 o                         
   3  13  -3        940.77        973.12        35.24 o                         
   4  13  -3        645.77        634.83        31.80 o                         
   5  13  -3        851.58        892.41        37.49 o                         
   1  14  -3         22.16         31.36         7.57 o                         
   2  14  -3        125.64        102.32        13.13 o                         
   3  14  -3        185.26        235.49        17.93 o                         
   4  14  -3        123.86        117.89        15.91 o                         
   5  14  -3        130.78        109.96        15.93 o                         
   6  14  -3         15.40         18.66        25.57 o                         
   0  15  -3       1960.99       1907.08        84.27 o                         
   1  15  -3         28.03         25.72         9.47 o                         
   2  15  -3       1655.67       1654.11        52.74 o                         
   3  15  -3         45.69         44.40        10.82 o                         
   4  15  -3        879.31        878.11        40.59 o                         
   5  15  -3          6.78         -1.20        13.70 o                         
   1  16  -3         51.60         64.14        11.86 o                         
   2  16  -3        103.09         95.25        13.53 o                         
   3  16  -3        118.34        136.19        15.46 o                         
   4  16  -3         13.63         11.22        11.09 o                         
   0  17  -3       1006.80        968.51        52.01 o                         
   1  17  -3        189.24        211.22        18.91 o                         
   2  17  -3        717.15        748.03        32.41 o                         
   3  17  -3        156.54        183.09        32.68 o                         
   1  18  -3         22.29         33.11        14.10 o                         
   2  18  -3         96.71         98.48        14.05 o                         
   0   0  -2       9190.88       9841.08       493.80 o                         
   2   0  -2       8441.68       8620.16       148.85 o                         
   4   0  -2      14324.81      14684.04       275.65 o                         
   6   0  -2       5109.42       5136.41       196.55 o                         
   8   0  -2        139.03        190.01        36.62 o                         
   1   1  -2        578.86        569.22         8.35 o                         
   2   1  -2         54.38         54.39         2.15 o                         
   3   1  -2       2091.41       2091.22        27.29 o                         
   4   1  -2       1840.63       1922.13        24.43 o                         
   5   1  -2        726.56        730.38        13.92 o                         
   6   1  -2       1787.10       1772.03        50.24 o                         
   7   1  -2        454.44        449.20        30.37 o                         
   8   1  -2        561.86        492.78        34.96 o                         
   9   1  -2        230.35        203.54        27.34 o                         
   0   2  -2       9710.20       7754.43       386.69 o                         
   1   2  -2       5823.60       6038.62        84.32 o                         
   2   2  -2       7557.59       7797.96       101.40 o                         
   3   2  -2       2633.94       2727.79        35.56 o                         
   4   2  -2       1795.92       1721.18        22.10 o                         
   5   2  -2        414.16        443.87         9.17 o                         
   6   2  -2        653.43        643.43        22.47 o                         
   7   2  -2        287.23        284.63        20.25 o                         
   8   2  -2        305.60        316.42        47.78 o                         
   9   2  -2         25.74         25.37        15.97 o                         
   1   3  -2        905.60        960.50        12.88 o                         
   2   3  -2         48.98         47.89         2.15 o                         
   3   3  -2        533.77        544.54         9.38 o                         
   4   3  -2        467.76        456.11        11.13 o                         
   5   3  -2        700.85        685.70        13.01 o                         
   6   3  -2        367.38        353.75        16.02 o                         
   7   3  -2        204.23        207.39        17.56 o                         
   8   3  -2        172.68        186.97        24.84 o                         
   9   3  -2         77.20         82.46        26.95 o                         
   0   4  -2        585.19        570.46        19.15 o                         
   1   4  -2       9515.79       9816.24       135.15 o                         
   2   4  -2       1561.36       1583.62        22.60 o                         
   3   4  -2       4386.58       4330.40        55.01 o                         
   4   4  -2        422.39        413.47         7.86 o                         
   5   4  -2       2428.92       2344.03        38.05 o                         
   6   4  -2        232.80        249.69        12.57 o                         
   7   4  -2        565.26        592.60        28.51 o                         
   8   4  -2        142.85        156.61        28.91 o                         
   9   4  -2        256.78        271.84        29.74 o                         
   1   5  -2        341.30        345.36         5.69 o                         
   2   5  -2        136.44        173.69         4.17 o                         
   3   5  -2        112.21        119.33         3.84 o                         
   4   5  -2       1238.30       1220.04        22.40 o                         
   5   5  -2         54.46         66.10         5.94 o                         
   6   5  -2        575.73        557.40        19.70 o                         
   7   5  -2          1.85          7.95         8.72 o                         
   8   5  -2        383.42        404.56        31.46 o                         
   9   5  -2         27.39          1.10        19.92 o                         
   0   6  -2       2145.10       2455.97        49.24 o                         
   1   6  -2      12301.88      12556.90       147.98 o                         
   2   6  -2       3015.25       3176.77        42.84 o                         
   3   6  -2       4086.82       3953.19        52.23 o                         
   4   6  -2        510.55        510.07        11.73 o                         
   5   6  -2       1427.65       1372.57        34.72 o                         
   6   6  -2         86.73         88.38         9.85 o                         
   7   6  -2        892.83        911.92        38.12 o                         
   8   6  -2         40.76         46.29        16.61 o                         
   1   7  -2        485.97        521.92         8.71 o                         
   2   7  -2        939.67        977.85        14.39 o                         
   3   7  -2        574.97        623.61        11.18 o                         
   4   7  -2        320.61        318.13         9.05 o                         
   5   7  -2        117.29        122.38         9.10 o                         
   6   7  -2        694.15        691.75        29.06 o                         
   7   7  -2        106.95        123.32        16.36 o                         
   8   7  -2        312.76        309.82        29.59 o                         
   0   8  -2       3090.91       3116.68        54.18 o                         
   1   8  -2       2469.04       2341.03        32.01 o                         
   2   8  -2       1915.46       1828.37        24.17 o                         
   3   8  -2       2064.46       1981.00        30.10 o                         
   4   8  -2       1990.34       1942.50        44.62 o                         
   5   8  -2        659.87        669.36        22.32 o                         
   6   8  -2        796.99        816.24        45.97 o                         
   7   8  -2        271.73        278.83        27.87 o                         
   8   8  -2        115.17        109.03        21.47 o                         
   1   9  -2         88.31         96.55         4.85 o                         
   2   9  -2        105.26        111.45         5.18 o                         
   3   9  -2        708.98        689.36        20.03 o                         
   4   9  -2         75.21         68.51         7.43 o                         
   5   9  -2        247.36        268.14        12.80 o                         
   6   9  -2         37.47         34.20        10.10 o                         
   7   9  -2        300.44        265.80        27.84 o                         
   8   9  -2         38.19         44.46        23.03 o                         
   0  10  -2       8126.55       7810.08       176.85 o                         
   1  10  -2          8.22          6.74         2.94 o                         
   2  10  -2       5113.10       4894.67        93.93 o                         
   3  10  -2         88.66        104.19         8.24 o                         
   4  10  -2       2970.25       2915.91        72.93 o                         
   5  10  -2         30.21         31.10         7.16 o                         
   6  10  -2       1152.87       1215.41        47.96 o                         
   7  10  -2         11.56         -8.29        18.89 o                         
   1  11  -2        370.96        363.37        15.08 o                         
   2  11  -2        144.84        160.90         9.53 o                         
   3  11  -2        752.84        710.56        22.01 o                         
   4  11  -2        280.79        292.41        13.82 o                         
   5  11  -2        421.69        399.33        20.45 o                         
   6  11  -2        203.57        189.48        19.56 o                         
   7  11  -2        174.40        140.71        32.94 o                         
   0  12  -2        560.82        597.16        32.66 o                         
   1  12  -2       2396.70       2321.82        56.00 o                         
   2  12  -2       1745.48       1681.40        42.92 o                         
   3  12  -2        381.33        367.62        16.34 o                         
   4  12  -2        763.55        757.54        23.55 o                         
   5  12  -2         45.77         53.08         9.89 o                         
   6  12  -2        320.85        331.03        29.15 o                         
   7  12  -2        146.99        146.47        34.78 o                         
   1  13  -2         59.42         65.61         8.17 o                         
   2  13  -2        101.62         86.35         9.20 o                         
   3  13  -2        111.64        108.51        10.25 o                         
   4  13  -2        123.42        143.98        12.91 o                         
   5  13  -2        140.38        159.42        17.99 o                         
   6  13  -2         33.36         48.14        15.88 o                         
   0  14  -2       1127.81       1138.51        47.13 o                         
   1  14  -2       2269.59       2306.26        60.75 o                         
   2  14  -2        457.64        466.34        18.66 o                         
   3  14  -2       1673.95       1650.44        38.70 o                         
   4  14  -2        328.62        327.53        23.07 o                         
   5  14  -2        920.09        907.05        50.81 o                         
   6  14  -2        116.89        121.03        21.46 o                         
   1  15  -2         43.17         36.82         8.03 o                         
   2  15  -2         33.66         33.90         7.83 o                         
   3  15  -2         20.27         20.77         9.83 o                         
   4  15  -2        168.12        186.96        21.62 o                         
   5  15  -2         21.66         19.37        17.44 o                         
   0  16  -2          5.61          5.09         9.21 o                         
   1  16  -2       1178.41       1192.64        34.89 o                         
   2  16  -2         90.45        122.91        14.31 o                         
   3  16  -2       1125.17       1142.18        42.07 o                         
   4  16  -2        101.76        120.81        14.47 o                         
   5  16  -2        517.15        608.58        43.88 o                         
   1  17  -2         24.15         26.81        13.43 o                         
   2  17  -2         68.78         74.66        12.62 o                         
   3  17  -2         99.11        114.10        14.13 o                         
   4  17  -2        154.55        191.24        20.83 o                         
   0  18  -2        774.61        685.26        45.60 o                         
   1  18  -2        347.25        381.93        27.16 o                         
   2  18  -2        449.72        488.41        28.41 o                         
   4   0  -1       7699.40       8062.88       138.01 o                         
   6   0  -1       1062.83       1004.29        32.33 o                         
   8   0  -1        663.29        618.85        55.97 o                         
   1   1  -1       8391.46       8792.31       198.79 o                         
   2   1  -1      16284.00      17848.31       496.65 o                         
   3   1  -1       6796.98       6970.58        86.02 o                         
   4   1  -1       2887.56       3042.89        40.04 o                         
   5   1  -1       3859.38       3780.21        53.07 o                         
   6   1  -1        100.19        110.27         7.43 o                         
   7   1  -1        829.57        846.12        43.41 o                         
   8   1  -1        135.52        147.26        22.24 o                         
   9   1  -1        191.07        187.00        27.03 o                         
   1   2  -1         63.99         80.42         2.11 o                         
   2   2  -1       2354.79       2531.30        36.68 o                         
   3   2  -1         33.42         39.89         3.56 o                         
   4   2  -1         64.09         52.04         2.89 o                         
   5   2  -1        428.20        437.44         8.80 o                         
   6   2  -1        650.55        619.70        18.31 o                         
   7   2  -1        256.29        246.65        26.77 o                         
   8   2  -1        266.83        294.65        28.50 o                         
   9   2  -1         89.42         90.70        20.96 o                         
   0   3  -1       7430.75       7658.66       169.28 o                         
   1   3  -1       4353.90       4525.86        64.33 o                         
   2   3  -1       3532.88       3574.10        46.86 o                         
   3   3  -1       3069.67       3035.51        38.58 o                         
   4   3  -1       1729.34       1671.60        26.82 o                         
   5   3  -1        860.97        861.74        13.51 o                         
   6   3  -1        916.99        924.55        22.91 o                         
   7   3  -1        593.22        559.61        35.55 o                         
   8   3  -1        140.11        152.82        25.22 o                         
   9   3  -1         80.29         91.21        28.10 o                         
   1   4  -1         15.06         16.26         1.45 o                         
   2   4  -1         48.38         55.57         2.61 o                         
   3   4  -1       1119.62       1100.29        16.48 o                         
   4   4  -1         24.18         26.05         2.32 o                         
   5   4  -1        812.44        779.67        13.81 o                         
   6   4  -1         72.63         74.02         6.56 o                         
   7   4  -1        704.04        723.10        40.14 o                         
   8   4  -1         49.06         30.07        14.74 o                         
   9   4  -1        311.72        294.53        41.00 o                         
   0   5  -1      14383.09      15088.54       307.82 o                         
   1   5  -1        344.41        350.71         6.05 o                         
   2   5  -1       5637.81       5586.67        90.02 o                         
   3   5  -1         23.05         29.60         2.30 o                         
   4   5  -1       5407.50       5315.19        74.15 o                         
   5   5  -1         39.55         33.63         4.37 o                         
   6   5  -1       2288.52       2199.02        61.34 o                         
   7   5  -1         43.64         59.48        15.06 o                         
   8   5  -1        699.38        716.03        43.76 o                         
   9   5  -1          8.38         -4.90        13.67 o                         
   1   6  -1        767.21        786.28        11.45 o                         
   2   6  -1         21.92         27.35         2.16 o                         
   3   6  -1        836.27        835.33        13.37 o                         
   4   6  -1        414.89        433.34         9.50 o                         
   5   6  -1        900.81        862.25        22.14 o                         
   6   6  -1        162.72        168.12        12.12 o                         
   7   6  -1        556.34        451.64        46.53 o                         
   8   6  -1          7.40          0.29        27.53 o                         
   0   7  -1       3891.87       3881.99        69.01 o                         
   1   7  -1       5520.16       5726.35        72.70 o                         
   2   7  -1       6286.55       6211.12        77.12 o                         
   3   7  -1       2211.78       2178.96        28.98 o                         
   4   7  -1       1565.75       1494.76        25.73 o                         
   5   7  -1        672.80        698.10        20.45 o                         
   6   7  -1        500.30        506.66        20.94 o                         
   7   7  -1        261.78        297.65        27.89 o                         
   8   7  -1        172.14        179.16        24.33 o                         
   1   8  -1         85.04         86.54         3.54 o                         
   2   8  -1        364.71        386.79         7.29 o                         
   3   8  -1        147.34        149.61         5.84 o                         
   4   8  -1        751.56        734.87        18.75 o                         
   5   8  -1        484.54        479.17        16.69 o                         
   6   8  -1        230.27        236.30        14.49 o                         
   7   8  -1        112.73        156.66        21.85 o                         
   8   8  -1        246.87        249.22        28.66 o                         
   0   9  -1        924.86        893.54        20.07 o                         
   1   9  -1       4380.57       4166.78        48.92 o                         
   2   9  -1       1088.75       1065.50        18.31 o                         
   3   9  -1       3239.30       3056.79        53.55 o                         
   4   9  -1        744.43        764.07        21.98 o                         
   5   9  -1       1381.17       1387.12        33.78 o                         
   6   9  -1        221.30        236.68        16.61 o                         
   7   9  -1        235.88        287.66        59.88 o                         
   8   9  -1        110.66         95.27        20.10 o                         
   1  10  -1          3.52          3.25         2.70 o                         
   2  10  -1        215.10        235.29         8.86 o                         
   3  10  -1         23.28         18.34         4.78 o                         
   4  10  -1       1081.54       1085.89        28.88 o                         
   5  10  -1        123.93        125.57        10.43 o                         
   6  10  -1        460.21        430.94        25.50 o                         
   7  10  -1         15.05         18.44        13.52 o                         
   8  10  -1        333.82        342.70        33.30 o                         
   0  11  -1       1302.08       1264.52        42.72 o                         
   1  11  -1       4920.15       4912.05       122.67 o                         
   2  11  -1       1763.83       1729.56        37.61 o                         
   3  11  -1       2686.95       2660.02        59.46 o                         
   4  11  -1        228.70        269.96        13.26 o                         
   5  11  -1       1765.05       1694.68        41.51 o                         
   6  11  -1         32.51         44.13        12.22 o                         
   7  11  -1        643.46        638.65        41.87 o                         
   1  12  -1        415.68        395.69        15.55 o                         
   2  12  -1         81.68         98.96         8.47 o                         
   3  12  -1        481.42        459.25        17.76 o                         
   4  12  -1         33.56         33.38         6.97 o                         
   5  12  -1         55.47         57.30         9.75 o                         
   6  12  -1        124.22        113.41        17.98 o                         
   7  12  -1        269.93        246.90        43.53 o                         
   0  13  -1       2154.79       2146.00        69.80 o                         
   1  13  -1       2248.33       2155.28        47.12 o                         
   2  13  -1        563.00        589.72        19.72 o                         
   3  13  -1       1006.83        978.66        31.60 o                         
   4  13  -1        477.12        493.40        19.18 o                         
   5  13  -1        288.43        307.30        22.02 o                         
   6  13  -1        233.78        228.92        22.26 o                         
   1  14  -1          6.09          7.87         6.73 o                         
   2  14  -1          3.20          8.19         6.92 o                         
   3  14  -1        224.03        231.99        13.34 o                         
   4  14  -1        134.03        133.59        11.69 o                         
   5  14  -1        323.17        333.02        25.19 o                         
   6  14  -1         73.13         76.67        19.58 o                         
   0  15  -1       2565.19       2527.07        82.51 o                         
   1  15  -1         82.37         94.12        10.08 o                         
   2  15  -1       2097.81       2032.30        49.63 o                         
   3  15  -1          8.40         11.51         6.43 o                         
   4  15  -1       1110.28       1079.01        32.26 o                         
   5  15  -1         42.47         25.14        23.49 o                         
   1  16  -1         57.81         80.69         9.99 o                         
   2  16  -1         34.47         31.47         8.12 o                         
   3  16  -1        106.42        120.47        11.18 o                         
   4  16  -1          9.76         -1.78         8.59 o                         
   5  16  -1        170.43        134.50        23.86 o                         
   0  17  -1        977.42        959.22        40.87 o                         
   1  17  -1        659.80        693.88        24.30 o                         
   2  17  -1       1429.59       1387.99        38.87 o                         
   3  17  -1        285.62        313.83        21.05 o                         
   4  17  -1        599.36        630.22        39.87 o                         
   1  18  -1         11.04         22.59         9.67 o                         
   2  18  -1         87.41        100.81        14.14 o                         
   3  18  -1         20.03         17.15        10.32 o                         
   0  19  -1        370.15        423.65        36.05 o                         
   1  19  -1        369.61        390.81        27.92 o                         
   4   0   0       3639.59       3500.17        67.66 o                         
   6   0   0       1377.44       1443.82        42.48 o                         
   8   0   0        240.66        244.83        38.24 o                         
   1   1   0         26.84         34.28         1.27 o                         
   2   1   0      10365.71      11618.09       179.85 o                         
   3   1   0         89.57         91.35         2.96 o                         
   4   1   0          7.94         10.43         1.90 o                         
   5   1   0        490.67        468.67         9.49 o                         
   6   1   0         66.59         74.55         6.38 o                         
   7   1   0        677.77        688.14        40.82 o                         
   8   1   0          9.78          9.90        13.36 o                         
   9   1   0        345.48        335.99        33.50 o                         
   0   2   0        430.79        471.52         8.58 o                         
   1   2   0       3436.89       3602.86        47.66 o                         
   2   2   0       3690.06       3686.23        49.21 o                         
   3   2   0       3395.26       3382.89        44.32 o                         
   4   2   0       1890.88       1787.50        24.87 o                         
   5   2   0        978.52        958.92        15.52 o                         
   6   2   0        515.40        511.41        16.66 o                         
   7   2   0        510.52        530.88        48.37 o                         
   8   2   0        370.81        382.44        31.84 o                         
   9   2   0         31.13         24.68        25.11 o                         
   1   3   0          8.66          5.67         1.09 o                         
   2   3   0       1099.65       1095.95        15.26 o                         
   3   3   0        192.29        207.19         4.57 o                         
   4   3   0       1877.99       1853.25        25.66 o                         
   5   3   0        335.49        332.89         7.65 o                         
   6   3   0        463.87        479.47        14.98 o                         
   7   3   0        245.41        262.31        25.08 o                         
   8   3   0        184.06        241.33        28.91 o                         
   9   3   0        134.85        159.83        34.55 o                         
   0   4   0       2434.51       2512.92        42.49 o                         
   1   4   0      12315.19      12587.47       171.08 o                         
   2   4   0       3602.97       3736.85        48.59 o                         
   3   4   0       5364.03       5406.98        70.11 o                         
   4   4   0       1081.85       1045.49        15.32 o                         
   5   4   0       3563.28       3521.45        53.41 o                         
   6   4   0        524.85        529.30        19.46 o                         
   7   4   0        600.06        583.90        32.31 o                         
   8   4   0        106.09         97.68        18.89 o                         
   9   4   0        145.59        155.67        24.73 o                         
   1   5   0        247.92        239.24         4.87 o                         
   2   5   0          5.83         10.30         1.67 o                         
   3   5   0         60.84         64.38         3.25 o                         
   4   5   0        146.35        144.75         4.75 o                         
   5   5   0         24.75         27.60         3.80 o                         
   6   5   0         30.40         31.80         6.76 o                         
   7   5   0          2.42          7.75         9.93 o                         
   8   5   0        431.81        353.02        30.95 o                         
   9   5   0         28.88         16.64        16.93 o                         
   0   6   0         22.35         37.68         3.25 o                         
   1   6   0       9332.59       9647.81       119.22 o                         
   2   6   0        936.37        929.33        13.67 o                         
   3   6   0      10004.84      10154.67       126.02 o                         
   4   6   0         83.39         95.84         4.23 o                         
   5   6   0       3106.54       3032.25        54.11 o                         
   6   6   0        453.14        456.66        18.23 o                         
   7   6   0        334.08        366.79        29.46 o                         
   8   6   0        540.70        514.18        41.35 o                         
   1   7   0         67.24         88.56         3.45 o                         
   2   7   0        580.56        606.14        10.75 o                         
   3   7   0         54.42         62.55         3.45 o                         
   4   7   0        510.44        530.07        12.94 o                         
   5   7   0        966.50        947.34        25.27 o                         
   6   7   0       1141.78       1095.44        32.91 o                         
   7   7   0        206.21        228.61        19.89 o                         
   8   7   0        152.54        138.44        21.92 o                         
   0   8   0       6502.88       6602.42       125.20 o                         
   1   8   0       2246.76       2174.51        27.54 o                         
   2   8   0       2705.94       2562.62        36.37 o                         
   3   8   0        841.24        781.86        13.56 o                         
   4   8   0       1416.41       1346.33        26.75 o                         
   5   8   0        503.89        478.24        16.80 o                         
   6   8   0        243.35        267.38        15.10 o                         
   7   8   0        319.45        322.40        22.50 o                         
   8   8   0         58.19         31.82        15.87 o                         
   1   9   0         44.98         51.56         3.20 o                         
   2   9   0          7.56         10.36         2.76 o                         
   3   9   0        537.16        500.01        12.89 o                         
   4   9   0         29.76         30.12         5.10 o                         
   5   9   0        561.21        554.60        20.82 o                         
   6   9   0        104.43        108.07        10.68 o                         
   7   9   0        907.35        828.12        69.20 o                         
   8   9   0         93.97         56.82        18.23 o                         
   0  10   0       9688.95       9990.58       203.81 o                         
   1  10   0        219.78        232.40         7.49 o                         
   2  10   0       4605.25       4570.71        78.81 o                         
   3  10   0        233.50        221.61        11.16 o                         
   4  10   0       2925.05       2802.12        62.72 o                         
   5  10   0         37.67         48.22         9.28 o                         
   6  10   0       1340.47       1348.84        39.74 o                         
   7  10   0          0.15          2.87        10.03 o                         
   8  10   0        178.09        236.28        34.67 o                         
   1  11   0        129.14        120.83         7.71 o                         
   2  11   0        944.52        910.50        23.11 o                         
   3  11   0         99.04        101.88         8.76 o                         
   4  11   0        249.74        277.26        13.40 o                         
   5  11   0        356.48        372.64        18.02 o                         
   6  11   0        521.00        499.37        21.74 o                         
   7  11   0        301.43        306.19        24.14 o                         
   0  12   0        402.35        415.38        21.70 o                         
   1  12   0         60.79         68.02         7.34 o                         
   2  12   0       1712.05       1631.76        36.91 o                         
   3  12   0       2016.60       1910.63        45.84 o                         
   4  12   0        548.02        586.61        21.92 o                         
   5  12   0       1460.73       1388.56        45.71 o                         
   6  12   0        261.92        266.55        19.13 o                         
   7  12   0        155.73        143.28        18.83 o                         
   1  13   0        629.90        600.47        19.73 o                         
   2  13   0         26.30         29.37         6.19 o                         
   3  13   0       1160.94       1154.18        31.55 o                         
   4  13   0        295.68        303.50        15.18 o                         
   5  13   0        183.57        178.60        17.04 o                         
   6  13   0          4.44         12.72        10.64 o                         
   0  14   0        711.83        701.78        31.83 o                         
   1  14   0       1606.18       1620.57        44.47 o                         
   2  14   0        335.30        359.63        15.97 o                         
   3  14   0        644.47        635.79        20.19 o                         
   4  14   0        444.87        482.84        19.50 o                         
   5  14   0        574.55        590.80        24.83 o                         
   6  14   0        190.76        216.17        27.12 o                         
   1  15   0         10.07         15.69         7.22 o                         
   2  15   0        211.37        233.80        14.32 o                         
   3  15   0         14.53          6.11         6.22 o                         
   4  15   0        349.32        377.88        17.98 o                         
   5  15   0          6.11          6.10         8.51 o                         
   0  16   0         57.67         54.04        12.54 o                         
   1  16   0       2109.87       2143.12        52.40 o                         
   2  16   0        145.65        181.23        13.11 o                         
   3  16   0       1362.83       1343.10        37.18 o                         
   4  16   0         21.10         17.78         8.11 o                         
   5  16   0        303.37        307.01        30.28 o                         
   1  17   0          0.23         -0.86         6.53 o                         
   2  17   0        293.27        318.49        16.88 o                         
   3  17   0        124.24        144.52        12.64 o                         
   4  17   0         64.58         44.24        15.11 o                         
   0  18   0       1843.09       1898.92        69.07 o                         
   1  18   0        142.89        152.47        13.17 o                         
   2  18   0        364.59        361.02        21.46 o                         
   3  18   0         63.16         59.20        12.30 o                         
   1  19   0         22.68         24.99         9.23 o                         
   4   0   1       7268.22       7599.43       137.61 o                         
   6   0   1       1078.85       1053.36        39.00 o                         
   8   0   1        735.55        643.49        58.04 o                         
   1   1   1       9166.17       9609.45       256.55 o                         
   2   1   1      16500.73      17430.60       429.70 o                         
   3   1   1       6796.06       6909.16        85.92 o                         
   4   1   1       3167.52       3412.02        42.69 o                         
   5   1   1       3674.95       3573.79        54.83 o                         
   6   1   1        146.14        162.98        10.51 o                         
   7   1   1        777.67        793.71        36.99 o                         
   8   1   1        125.38        118.01        20.07 o                         
   9   1   1        191.81        220.51        31.34 o                         
   1   2   1         72.17         86.95         2.34 o                         
   2   2   1       2522.82       2689.81        33.14 o                         
   3   2   1         73.35         76.99         2.62 o                         
   4   2   1        124.91        101.99         6.50 o                         
   5   2   1        435.77        432.89         8.77 o                         
   6   2   1        706.19        670.46        22.09 o                         
   7   2   1        236.89        216.52        18.10 o                         
   8   2   1        280.50        301.87        29.63 o                         
   9   2   1         77.58         87.99        28.56 o                         
   0   3   1       6273.58       6414.01       127.64 o                         
   1   3   1       5138.99       5307.76        72.76 o                         
   2   3   1       2874.66       2954.61        59.15 o                         
   3   3   1       3072.66       2996.86        38.60 o                         
   4   3   1       1698.06       1578.60        21.55 o                         
   5   3   1        736.05        747.86        14.87 o                         
   6   3   1        972.22        966.09        23.94 o                         
   7   3   1        557.19        557.68        28.98 o                         
   8   3   1        117.86        121.46        20.51 o                         
   9   3   1         69.19         54.21        20.49 o                         
   1   4   1          9.36         10.39         1.67 o                         
   2   4   1         40.75         44.11         2.23 o                         
   3   4   1       1183.01       1178.77        16.61 o                         
   4   4   1         10.62         10.55         2.18 o                         
   5   4   1        798.50        760.74        15.08 o                         
   6   4   1         53.72         60.40         6.52 o                         
   7   4   1        674.29        674.32        24.14 o                         
   8   4   1         30.79         13.17        13.97 o                         
   9   4   1        295.26        214.88        41.69 o                         
   0   5   1      14983.75      15674.13       307.92 o                         
   1   5   1        354.73        362.81         6.96 o                         
   2   5   1       6274.82       6294.01        74.94 o                         
   3   5   1         19.05         26.49         2.25 o                         
   4   5   1       5777.35       5653.07        71.87 o                         
   5   5   1         43.85         47.50         3.83 o                         
   6   5   1       2221.09       2148.71        55.30 o                         
   7   5   1         47.76         45.67         8.23 o                         
   8   5   1        622.79        608.64        41.37 o                         
   9   5   1          9.39         10.22        15.71 o                         
   1   6   1        818.53        838.25        13.36 o                         
   2   6   1         14.39         17.26         1.99 o                         
   3   6   1        895.88        891.59        13.15 o                         
   4   6   1        444.17        482.39         9.70 o                         
   5   6   1        747.28        727.89        19.01 o                         
   6   6   1        209.89        202.45        12.94 o                         
   7   6   1        491.00        453.37        19.52 o                         
   8   6   1          1.35         -5.61        12.45 o                         
   0   7   1       3761.22       3753.40        73.85 o                         
   1   7   1       5700.93       5868.36        75.14 o                         
   2   7   1       6169.37       6071.02        79.61 o                         
   3   7   1       2018.45       1960.75        28.82 o                         
   4   7   1       1405.09       1302.41        22.12 o                         
   5   7   1        657.42        657.06        20.31 o                         
   6   7   1        529.28        565.45        21.16 o                         
   7   7   1        332.97        375.97        18.17 o                         
   8   7   1        198.26        210.90        27.04 o                         
   1   8   1         73.53         77.08         3.45 o                         
   2   8   1        314.54        321.57         7.58 o                         
   3   8   1        139.76        132.18         5.33 o                         
   4   8   1        694.19        673.22        16.08 o                         
   5   8   1        519.13        507.26        19.02 o                         
   6   8   1        224.85        235.69        14.58 o                         
   7   8   1        104.30        114.30        12.70 o                         
   8   8   1        283.00        273.19        29.30 o                         
   0   9   1       1006.95        956.68        23.22 o                         
   1   9   1       4126.11       3866.76        50.25 o                         
   2   9   1       1139.81       1129.19        18.44 o                         
   3   9   1       3077.04       2959.89        50.57 o                         
   4   9   1        743.98        760.96        21.71 o                         
   5   9   1       1229.74       1212.40        36.69 o                         
   6   9   1        210.83        228.85        15.13 o                         
   7   9   1        242.55        278.97        18.86 o                         
   8   9   1        119.47        109.10        21.19 o                         
   1  10   1          3.33          4.04         2.79 o                         
   2  10   1        195.30        201.82         7.89 o                         
   3  10   1         23.08         22.60         5.12 o                         
   4  10   1       1114.07       1094.62        28.79 o                         
   5  10   1        121.56        110.59        10.81 o                         
   6  10   1        454.79        421.42        19.68 o                         
   7  10   1         15.61         13.82         9.26 o                         
   8  10   1        339.27        303.10        45.84 o                         
   0  11   1       1131.15       1085.84        32.17 o                         
   1  11   1       5654.24       5565.81        91.98 o                         
   2  11   1       1703.79       1650.22        37.06 o                         
   3  11   1       2602.96       2583.94        59.00 o                         
   4  11   1        231.94        246.49        12.92 o                         
   5  11   1       1607.12       1551.22        54.38 o                         
   6  11   1         50.61         50.33         9.79 o                         
   7  11   1        627.30        650.87        34.08 o                         
   1  12   1        448.48        440.87        18.60 o                         
   2  12   1         94.03        107.90         8.35 o                         
   3  12   1        579.25        568.85        17.19 o                         
   4  12   1         31.93         34.35         7.62 o                         
   5  12   1         22.16         25.60         9.16 o                         
   6  12   1        170.91        177.23        14.66 o                         
   7  12   1        200.78        227.88        24.21 o                         
   0  13   1       2075.22       1994.89        68.29 o                         
   1  13   1       1789.80       1733.81        45.13 o                         
   2  13   1        512.59        519.90        17.22 o                         
   3  13   1       1066.81       1064.82        26.95 o                         
   4  13   1        548.99        521.04        22.27 o                         
   5  13   1        419.45        451.50        20.58 o                         
   6  13   1        265.45        298.18        18.49 o                         
   1  14   1          1.79          5.85         6.40 o                         
   2  14   1          6.33          8.30         5.64 o                         
   3  14   1        243.33        257.85        15.34 o                         
   4  14   1        141.03        147.83        12.24 o                         
   5  14   1        391.29        404.88        20.38 o                         
   6  14   1         69.01         52.87        11.93 o                         
   0  15   1       2419.56       2342.47        84.03 o                         
   1  15   1         88.51         93.92        10.32 o                         
   2  15   1       2036.45       1973.93        49.00 o                         
   3  15   1         12.63          6.35         6.09 o                         
   4  15   1       1144.91       1141.80        36.21 o                         
   5  15   1         50.60         70.85        11.54 o                         
   1  16   1         53.80         62.33         9.69 o                         
   2  16   1         31.28         35.20         7.80 o                         
   3  16   1         71.57         64.09         9.37 o                         
   4  16   1          4.57         11.90         8.52 o                         
   5  16   1        152.11        164.95        17.10 o                         
   0  17   1        816.56        819.02        38.63 o                         
   1  17   1        652.96        653.49        24.02 o                         
   2  17   1       1411.85       1419.04        42.15 o                         
   3  17   1        271.34        289.35        20.72 o                         
   4  17   1        617.62        619.10        26.71 o                         
   1  18   1         10.34         14.62         8.39 o                         
   2  18   1         62.22         73.88        11.50 o                         
   3  18   1         36.07         26.34        10.83 o                         
   0  19   1        437.93        508.89        66.91 o                         
   1  19   1        369.06        387.29        23.51 o                         
   0   0   2       9667.23      10399.83       494.26 o                         
   2   0   2       7253.31       7367.09       148.59 o                         
   4   0   2      14591.62      15008.46       327.72 o                         
   6   0   2       5558.00       5616.66       162.54 o                         
   8   0   2        170.02        180.10        37.54 o                         
   1   1   2        652.06        654.62        10.00 o                         
   2   1   2         43.56         36.31         2.17 o                         
   3   1   2       2261.98       2264.59        30.30 o                         
   4   1   2       1694.17       1753.54        31.91 o                         
   5   1   2        727.42        721.14        16.35 o                         
   6   1   2       1754.00       1729.30        41.96 o                         
   7   1   2        427.68        428.70        17.28 o                         
   8   1   2        565.92        469.48        36.07 o                         
   9   1   2        216.50        169.40        44.92 o                         
   0   2   2       7903.33       7911.40       193.95 o                         
   1   2   2       6109.58       6303.82        76.10 o                         
   2   2   2       7371.23       7586.92       105.31 o                         
   3   2   2       2571.39       2597.58        35.43 o                         
   4   2   2       1679.87       1600.77        23.58 o                         
   5   2   2        345.23        365.54        10.87 o                         
   6   2   2        502.65        510.93        22.96 o                         
   7   2   2        310.81        329.80        16.75 o                         
   8   2   2        345.23        357.35        52.62 o                         
   9   2   2         37.45         44.48        18.73 o                         
   1   3   2        918.18        975.81        12.97 o                         
   2   3   2         55.14         60.53         2.70 o                         
   3   3   2        571.73        566.40         9.22 o                         
   4   3   2        612.61        589.00        10.06 o                         
   5   3   2        775.12        754.24        14.99 o                         
   6   3   2        411.33        418.60        14.53 o                         
   7   3   2        232.31        229.26        16.68 o                         
   8   3   2        175.76        210.61        28.10 o                         
   9   3   2         87.01         71.27        19.31 o                         
   0   4   2        751.79        706.18        13.50 o                         
   1   4   2       9556.54      10003.44       130.29 o                         
   2   4   2       1760.77       1776.98        24.68 o                         
   3   4   2       4101.46       4085.93        53.19 o                         
   4   4   2        491.98        488.22         9.11 o                         
   5   4   2       2349.03       2250.77        39.92 o                         
   6   4   2        257.10        283.30        12.27 o                         
   7   4   2        557.04        567.18        24.72 o                         
   8   4   2        134.15        125.97        21.09 o                         
   9   4   2        267.73        280.51        31.67 o                         
   1   5   2        341.10        336.74         6.14 o                         
   2   5   2        204.40        244.76        10.12 o                         
   3   5   2        111.76        123.69         3.92 o                         
   4   5   2       1365.35       1367.88        19.45 o                         
   5   5   2         52.43         55.09         5.41 o                         
   6   5   2        602.89        601.94        17.98 o                         
   7   5   2          1.74         -2.95         7.58 o                         
   8   5   2        386.21        348.83        31.84 o                         
   9   5   2         28.45         23.40        15.78 o                         
   0   6   2       2577.94       2960.72        49.65 o                         
   1   6   2      11961.56      12250.98       148.02 o                         
   2   6   2       3328.63       3548.42        46.15 o                         
   3   6   2       4394.38       4264.77        56.29 o                         
   4   6   2        528.36        533.02        10.97 o                         
   5   6   2       1584.38       1496.07        30.78 o                         
   6   6   2         67.33         68.18         8.76 o                         
   7   6   2        942.41        889.80        29.50 o                         
   8   6   2         31.36         16.90        14.97 o                         
   1   7   2        455.23        494.70         8.86 o                         
   2   7   2        888.44        892.07        16.13 o                         
   3   7   2        502.48        553.17        10.20 o                         
   4   7   2        256.36        248.96         7.51 o                         
   5   7   2         89.01         99.10         7.96 o                         
   6   7   2        742.46        695.19        25.17 o                         
   7   7   2         67.71         58.76         9.41 o                         
   8   7   2        313.22        316.30        31.27 o                         
   0   8   2       2741.15       2703.19        53.34 o                         
   1   8   2       2220.91       2086.54        37.62 o                         
   2   8   2       1733.17       1644.12        27.79 o                         
   3   8   2       1830.11       1768.90        28.62 o                         
   4   8   2       2056.37       1926.62        32.71 o                         
   5   8   2        662.32        673.11        23.03 o                         
   6   8   2        767.42        740.89        26.09 o                         
   7   8   2        281.03        311.22        17.53 o                         
   8   8   2         94.00         79.92        19.94 o                         
   1   9   2        107.33        118.12         4.93 o                         
   2   9   2        117.20        120.71         5.51 o                         
   3   9   2        713.00        701.18        14.59 o                         
   4   9   2         74.75         79.42         6.48 o                         
   5   9   2        204.82        213.98        13.85 o                         
   6   9   2         40.16         42.99         9.89 o                         
   7   9   2        369.10        356.80        18.62 o                         
   8   9   2         42.46         43.30        23.03 o                         
   0  10   2       8172.28       7896.03       161.57 o                         
   1  10   2         13.42         13.06         2.94 o                         
   2  10   2       4969.34       4749.73        71.58 o                         
   3  10   2        104.05        102.90         7.12 o                         
   4  10   2       3080.63       3098.91        73.85 o                         
   5  10   2         27.52         27.77         7.62 o                         
   6  10   2       1251.93       1266.69        38.02 o                         
   7  10   2          8.14          7.44         7.91 o                         
   1  11   2        362.10        353.11         9.97 o                         
   2  11   2        127.89        130.29         7.56 o                         
   3  11   2        765.74        772.34        21.97 o                         
   4  11   2        237.15        252.68        14.72 o                         
   5  11   2        455.24        431.01        21.92 o                         
   6  11   2        201.02        222.98        15.91 o                         
   7  11   2         91.37         72.53        11.01 o                         
   0  12   2        631.15        662.74        37.76 o                         
   1  12   2       2646.19       2561.94        55.36 o                         
   2  12   2       2011.21       1863.28        42.74 o                         
   3  12   2        556.55        526.32        15.93 o                         
   4  12   2        746.84        717.84        28.26 o                         
   5  12   2          6.42          2.57         7.05 o                         
   6  12   2        248.60        269.76        17.38 o                         
   7  12   2        102.68         90.98        14.76 o                         
   1  13   2         61.86         81.01         8.02 o                         
   2  13   2         74.64         61.45         7.13 o                         
   3  13   2         95.30         79.76         8.10 o                         
   4  13   2        143.69        162.02        13.53 o                         
   5  13   2        120.81        157.57        15.76 o                         
   6  13   2         36.38         27.75         9.14 o                         
   0  14   2       1200.84       1141.38        43.27 o                         
   1  14   2       2258.09       2201.52        52.71 o                         
   2  14   2        440.06        421.81        17.74 o                         
   3  14   2       1561.14       1569.76        41.69 o                         
   4  14   2        302.30        305.57        17.68 o                         
   5  14   2        913.91        862.85        30.93 o                         
   6  14   2        113.33        110.04        12.95 o                         
   1  15   2         42.64         39.59         7.32 o                         
   2  15   2         31.48         33.07         8.29 o                         
   3  15   2         20.73         28.08         8.22 o                         
   4  15   2        160.51        193.06        15.87 o                         
   5  15   2         21.94         14.21         8.74 o                         
   0  16   2          1.15         -1.66        11.06 o                         
   1  16   2       1239.88       1273.66        41.88 o                         
   2  16   2        103.21        131.37        12.23 o                         
   3  16   2       1188.30       1207.20        37.55 o                         
   4  16   2        104.43        118.62        12.77 o                         
   5  16   2        513.24        545.47        29.09 o                         
   1  17   2         18.71         25.31         9.39 o                         
   2  17   2         77.76         88.91        12.18 o                         
   3  17   2         81.96         72.97        12.76 o                         
   4  17   2        105.61        109.92        13.80 o                         
   0  18   2        882.97        860.26        46.90 o                         
   1  18   2        437.50        490.25        24.65 o                         
   2  18   2        397.00        381.54        23.22 o                         
   4   0   3       1659.90       1630.79        35.02 o                         
   6   0   3       1824.32       1759.84        62.04 o                         
   8   0   3       1831.57       1655.50       112.17 o                         
   1   1   3      18151.37      19120.41       657.94 o                         
   2   1   3       1797.48       1855.00        25.12 o                         
   3   1   3       4750.40       4668.71        64.01 o                         
   4   1   3        871.90        892.04        16.74 o                         
   5   1   3       1847.17       1779.57        36.99 o                         
   6   1   3        726.67        715.88        22.33 o                         
   7   1   3        490.82        506.88        19.12 o                         
   8   1   3        442.04        392.71        33.06 o                         
   9   1   3        191.33        195.51        28.33 o                         
   1   2   3        808.83        852.34        12.47 o                         
   2   2   3        191.31        179.91         8.30 o                         
   3   2   3        452.66        484.99         9.52 o                         
   5   2   3        195.79        196.63        10.30 o                         
   6   2   3        231.00        249.27        12.32 o                         
   7   2   3         58.92         63.99         8.32 o                         
   8   2   3        102.19         66.24        36.74 o                         
   9   2   3         57.11         49.42        18.64 o                         
   0   3   3       9793.76      10012.60       239.98 o                         
   1   3   3       6428.14       6631.78        86.40 o                         
   2   3   3       7008.40       7085.22        89.78 o                         
   3   3   3       4278.97       4387.08        61.76 o                         
   4   3   3       2887.41       2803.79        39.50 o                         
   5   3   3        771.80        798.49        18.96 o                         
   6   3   3        660.63        650.56        22.91 o                         
   7   3   3        372.34        401.50        18.69 o                         
   8   3   3        192.80        208.07        21.14 o                         
   9   3   3         19.92         26.12        16.65 o                         
   1   4   3        141.85        138.25         3.31 o                         
   2   4   3        172.02        181.31         4.14 o                         
   3   4   3       1247.41       1262.29        19.10 o                         
   4   4   3         66.76         68.95         3.61 o                         
   5   4   3        419.20        422.82        13.29 o                         
   6   4   3        242.33        240.61        11.73 o                         
   7   4   3        413.54        414.33        24.69 o                         
   8   4   3         49.45         37.79        12.42 o                         
   9   4   3        275.48        231.37        30.36 o                         
   0   5   3      20147.98      21190.17       499.75 o                         
   1   5   3        471.02        496.82         7.66 o                         
   2   5   3       5692.34       5713.95        71.36 o                         
   3   5   3         51.71         46.06         2.95 o                         
   4   5   3       3434.04       3285.07        49.57 o                         
   5   5   3         98.47         97.66         7.67 o                         
   6   5   3       1158.22       1139.36        28.44 o                         
   7   5   3         49.88         51.45         8.97 o                         
   8   5   3        204.62        238.80        22.23 o                         
   1   6   3        102.46        124.59         3.64 o                         
   2   6   3       1572.43       1626.99        21.85 o                         
   3   6   3        500.54        490.79         9.86 o                         
   4   6   3         99.19        118.05         5.39 o                         
   5   6   3        704.29        695.69        19.68 o                         
   6   6   3        204.11        221.93        13.76 o                         
   7   6   3        724.01        690.15        33.54 o                         
   8   6   3         10.69         17.22        10.99 o                         
   0   7   3       2523.14       2360.12        41.41 o                         
   1   7   3        806.37        738.86        11.57 o                         
   2   7   3       5539.57       5331.69        69.37 o                         
   3   7   3       1476.92       1424.41        22.44 o                         
   4   7   3       3033.63       3000.12        58.07 o                         
   5   7   3        872.62        883.35        22.02 o                         
   6   7   3        749.07        800.35        34.81 o                         
   7   7   3        344.42        362.53        18.56 o                         
   8   7   3        105.53        141.69        22.27 o                         
   1   8   3         59.08         67.77         3.59 o                         
   2   8   3        175.15        193.11         5.26 o                         
   3   8   3         35.54         48.38         3.90 o                         
   4   8   3        560.69        572.47        16.51 o                         
   5   8   3        110.62        122.30         9.60 o                         
   6   8   3        418.51        441.77        23.31 o                         
   7   8   3        104.96        104.88        11.75 o                         
   8   8   3        210.72        221.10        36.16 o                         
   0   9   3       1468.74       1453.26        33.83 o                         
   1   9   3       5028.51       4920.23        68.86 o                         
   2   9   3        913.30        885.26        17.13 o                         
   3   9   3       2618.77       2504.96        43.07 o                         
   4   9   3        429.21        447.17        14.69 o                         
   5   9   3       1846.11       1767.36        48.55 o                         
   6   9   3        160.57        196.75        14.40 o                         
   7   9   3        297.96        298.07        17.68 o                         
   8   9   3         46.51         50.28        12.79 o                         
   1  10   3         33.48         34.78         3.92 o                         
   2  10   3         71.63         72.61         5.00 o                         
   3  10   3         98.92        111.77         8.23 o                         
   4  10   3        519.59        514.58        19.65 o                         
   5  10   3         54.54         59.98        10.28 o                         
   6  10   3        761.95        734.82        26.83 o                         
   7  10   3         43.79         38.17         9.35 o                         
   0  11   3         35.69         26.22         5.78 o                         
   1  11   3       2885.03       2834.42        47.36 o                         
   2  11   3        513.42        509.60        13.54 o                         
   3  11   3       2100.32       2081.38        44.53 o                         
   4  11   3        516.11        504.50        23.27 o                         
   5  11   3        796.94        798.72        26.15 o                         
   6  11   3        187.61        203.07        19.07 o                         
   7  11   3        298.29        332.99        19.67 o                         
   1  12   3         86.89         84.61         7.21 o                         
   2  12   3        415.56        428.54        14.22 o                         
   3  12   3        625.90        604.73        21.57 o                         
   4  12   3         63.95         57.04         8.95 o                         
   5  12   3        446.63        455.78        20.51 o                         
   6  12   3        190.79        203.07        16.15 o                         
   7  12   3        297.80        268.24        22.01 o                         
   0  13   3       1363.07       1363.15        57.58 o                         
   1  13   3       1249.00       1227.10        31.14 o                         
   2  13   3        418.71        437.76        17.47 o                         
   3  13   3        883.24        900.04        27.00 o                         
   4  13   3        634.41        626.02        24.05 o                         
   5  13   3        726.55        708.11        27.72 o                         
   6  13   3        296.42        307.26        22.29 o                         
   1  14   3         20.84          9.18         6.50 o                         
   2  14   3        119.67        107.78         9.76 o                         
   3  14   3        204.73        238.27        15.35 o                         
   4  14   3        129.84        121.41        13.47 o                         
   5  14   3        134.34        152.52        14.64 o                         
   6  14   3         11.18         11.37         8.98 o                         
   0  15   3       1975.72       1969.03        82.23 o                         
   1  15   3         15.48         12.98         9.77 o                         
   2  15   3       1624.16       1599.02        47.34 o                         
   3  15   3         33.65         22.83         8.18 o                         
   4  15   3        840.43        838.47        30.02 o                         
   5  15   3          8.75         14.36        12.36 o                         
   1  16   3         57.55         68.34        11.24 o                         
   2  16   3        115.68        127.96        13.45 o                         
   3  16   3        114.25        119.22        14.11 o                         
   4  16   3         21.09         23.40        10.41 o                         
   0  17   3        834.06        851.06        48.37 o                         
   1  17   3        163.26        170.76        16.36 o                         
   2  17   3        717.36        748.45        30.87 o                         
   3  17   3        148.25        167.18        19.08 o                         
   1  18   3         23.19         61.00        14.62 o                         
   2  18   3         88.56         69.16        14.74 o                         
   0   0   4      20970.22      22620.84       745.79 o                         
   2   0   4       8490.96       8722.11       160.75 o                         
   4   0   4       3013.28       2987.17        67.80 o                         
   6   0   4       1000.89        947.46        38.29 o                         
   8   0   4        904.82        910.79       153.96 o                         
   1   1   4        345.36        369.28         7.54 o                         
   2   1   4       1282.27       1403.31        22.04 o                         
   3   1   4        796.34        795.44        17.25 o                         
   4   1   4        493.59        520.51        10.87 o                         
   5   1   4        962.32        926.51        23.07 o                         
   6   1   4        111.54        120.60        10.71 o                         
   7   1   4        649.64        653.76        21.77 o                         
   8   1   4         82.61         67.79        13.98 o                         
   9   1   4        194.10        186.56        27.87 o                         
   0   2   4       4440.27       4372.13       128.54 o                         
   1   2   4        796.39        774.43        37.38 o                         
   2   2   4       4515.04       4427.00        57.48 o                         
   3   2   4       1883.29       1806.95        25.51 o                         
   4   2   4       2210.01       2185.52        33.52 o                         
   5   2   4        592.67        582.02        17.76 o                         
   6   2   4       1228.01       1236.62        32.96 o                         
   7   2   4        299.18        332.42        15.94 o                         
   8   2   4        120.12        157.68        17.47 o                         
   1   3   4        152.97        165.59         4.11 o                         
   2   3   4        471.36        451.89         7.62 o                         
   3   3   4         15.25         16.68         3.45 o                         
   4   3   4        117.77        105.39         6.10 o                         
   5   3   4        312.40        307.51        11.91 o                         
   6   3   4        258.82        277.96        13.72 o                         
   7   3   4        298.54        325.13        16.04 o                         
   8   3   4        183.10        173.92        16.89 o                         
   0   4   4         79.52         93.80         6.26 o                         
   1   4   4       8628.69       8903.95       118.87 o                         
   2   4   4        805.16        799.43        11.53 o                         
   3   4   4       5699.61       5586.25        71.80 o                         
   4   4   4        208.69        197.40         8.36 o                         
   5   4   4       3324.68       3215.17        64.59 o                         
   6   4   4         79.11         94.16         8.20 o                         
   7   4   4        480.75        478.96        24.31 o                         
   8   4   4        232.17        235.41        22.11 o                         
   1   5   4         81.34         98.83         3.67 o                         
   2   5   4        998.78       1021.68        16.37 o                         
   3   5   4        379.61        371.88         7.11 o                         
   4   5   4       2184.34       2148.21        47.32 o                         
   5   5   4        133.90        156.61         9.33 o                         
   6   5   4        432.69        410.03        15.28 o                         
   7   5   4        111.89        116.78        15.59 o                         
   8   5   4        466.37        428.85        23.46 o                         
   0   6   4        535.62        568.79        12.96 o                         
   1   6   4       2733.66       2598.53        33.71 o                         
   2   6   4       1484.77       1522.13        20.14 o                         
   3   6   4       3193.63       3058.98        43.15 o                         
   4   6   4        163.38        181.74        10.91 o                         
   5   6   4       2689.98       2574.34        55.61 o                         
   6   6   4         72.54         77.06         8.00 o                         
   7   6   4        648.53        688.35        25.97 o                         
   8   6   4        135.51        122.37        17.60 o                         
   1   7   4         12.14          7.81         1.87 o                         
   2   7   4        555.23        571.43         9.52 o                         
   3   7   4         58.17         66.61         4.91 o                         
   4   7   4        151.88        152.45        11.00 o                         
   5   7   4        422.80        404.72        14.47 o                         
   6   7   4        407.49        432.19        20.56 o                         
   7   7   4        663.08        639.37        25.01 o                         
   8   7   4        211.53        206.13        23.50 o                         
   0   8   4       7748.35       7757.99       145.78 o                         
   1   8   4       2421.23       2313.34        32.25 o                         
   2   8   4       2896.87       2801.07        42.29 o                         
   3   8   4       1938.55       1858.91        36.69 o                         
   4   8   4       1039.32       1002.40        26.53 o                         
   5   8   4        181.38        199.13        11.45 o                         
   6   8   4        259.70        278.80        15.99 o                         
   7   8   4        276.28        295.61        17.33 o                         
   8   8   4         67.42         54.57        10.63 o                         
   1   9   4         93.63         91.90         4.40 o                         
   2   9   4         32.34         32.73         4.01 o                         
   3   9   4        154.05        154.38         8.11 o                         
   4   9   4        274.73        274.02        12.36 o                         
   5   9   4        205.01        195.41        16.27 o                         
   6   9   4        187.86        204.46        14.73 o                         
   7   9   4         35.15         33.88         9.37 o                         
   0  10   4       5134.93       5137.28       124.81 o                         
   1  10   4         98.14        103.03         6.24 o                         
   2  10   4       3616.27       3432.24        64.69 o                         
   3  10   4         45.61         40.32         6.11 o                         
   4  10   4       2100.79       2017.60        54.26 o                         
   5  10   4        108.89        112.94        11.02 o                         
   6  10   4        841.56        825.35        29.11 o                         
   7  10   4         21.40         25.86         8.86 o                         
   1  11   4         79.38         82.99         6.70 o                         
   2  11   4        346.16        339.10        11.64 o                         
   3  11   4         49.53         62.43         8.18 o                         
   4  11   4         70.77         74.19         9.36 o                         
   5  11   4        414.26        429.81        19.15 o                         
   6  11   4         73.91         71.60        10.57 o                         
   7  11   4        641.03        595.51        25.55 o                         
   0  12   4       1693.82       1682.57        58.92 o                         
   1  12   4        504.75        525.41        17.23 o                         
   2  12   4       1833.61       1832.34        42.46 o                         
   3  12   4        584.31        600.04        21.94 o                         
   4  12   4        663.36        684.92        24.56 o                         
   5  12   4        610.77        618.89        24.11 o                         
   6  12   4        252.05        268.78        17.55 o                         
   1  13   4         41.11         37.56         8.80 o                         
   2  13   4         74.69         81.45         9.21 o                         
   3  13   4        160.34        157.49        12.66 o                         
   4  13   4        319.29        343.20        18.43 o                         
   5  13   4         70.10         87.67        11.14 o                         
   6  13   4         23.20         26.23        10.65 o                         
   0  14   4        593.78        570.96        36.12 o                         
   1  14   4       2267.46       2232.49        63.68 o                         
   2  14   4        469.03        479.40        19.98 o                         
   3  14   4       1457.29       1429.95        46.90 o                         
   4  14   4        405.36        402.18        21.95 o                         
   5  14   4        562.72        631.74        28.58 o                         
   1  15   4          0.58         -1.04         9.11 o                         
   2  15   4         50.41         55.79         9.12 o                         
   3  15   4          4.31          3.64         8.26 o                         
   4  15   4         99.61        105.21        13.54 o                         
   5  15   4         14.74         13.69        10.05 o                         
   0  16   4        363.11        398.67        30.11 o                         
   1  16   4       1133.03       1150.75        39.90 o                         
   2  16   4        282.37        290.47        21.87 o                         
   3  16   4        753.49        849.25        34.31 o                         
   4  16   4         40.36         42.58        12.43 o                         
   1  17   4          2.75          7.44         8.44 o                         
   2  17   4         29.60         49.47        13.37 o                         
   3  17   4         13.09         12.71        11.27 o                         
   0  18   4        546.14        588.39        41.39 o                         
   1  18   4        623.41        656.31        29.12 o                         
   2   0   5       1661.89       1797.35        36.92 o                         
   4   0   5       1139.44       1135.47        32.83 o                         
   6   0   5        615.43        655.22        29.23 o                         
   8   0   5        351.69        357.04        30.68 o                         
   0   1   5       4774.35       5225.93       110.71 o                         
   1   1   5       3961.26       3797.75        56.27 o                         
   2   1   5       1212.36       1203.85        17.77 o                         
   3   1   5       4156.90       4062.52        64.29 o                         
   4   1   5        188.10        190.63         8.66 o                         
   5   1   5       2678.92       2615.29        59.40 o                         
   6   1   5        176.64        183.85        11.86 o                         
   7   1   5        513.65        533.81        21.18 o                         
   8   1   5          7.64          9.47         7.87 o                         
   1   2   5        117.92        119.91         4.39 o                         
   2   2   5        120.05        119.89         6.94 o                         
   3   2   5         41.69         45.47         3.03 o                         
   4   2   5        458.44        453.19        13.30 o                         
   5   2   5        276.70        256.08        11.98 o                         
   6   2   5        284.95        294.10        14.28 o                         
   7   2   5        240.17        233.67        14.28 o                         
   8   2   5        105.28        101.43        13.74 o                         
   0   3   5       2974.58       2791.46        71.50 o                         
   1   3   5       3914.02       3911.23        73.05 o                         
   2   3   5       3778.00       3658.53        55.15 o                         
   3   3   5       2906.35       2824.21        39.09 o                         
   4   3   5       1798.08       1759.97        34.93 o                         
   5   3   5        603.00        603.93        21.44 o                         
   6   3   5        352.02        388.21        16.00 o                         
   7   3   5        293.04        309.09        15.90 o                         
   8   3   5        168.25        155.41        16.22 o                         
   1   4   5        146.77        171.05         5.77 o                         
   2   4   5        302.65        326.75         6.48 o                         
   3   4   5        248.37        233.31         6.49 o                         
   4   4   5         22.01         27.40         5.21 o                         
   5   4   5        622.94        625.54        18.63 o                         
   6   4   5        406.57        426.46        18.48 o                         
   7   4   5        697.77        685.83        23.86 o                         
   8   4   5        250.20        245.22        19.10 o                         
   0   5   5       8717.37       8549.73       191.57 o                         
   1   5   5        826.86        813.98        14.82 o                         
   2   5   5       4687.80       4528.66        66.09 o                         
   3   5   5        255.15        260.88         6.86 o                         
   4   5   5       3167.77       3179.65        61.32 o                         
   5   5   5         60.73         73.27         7.18 o                         
   6   5   5       1887.45       1830.84        43.46 o                         
   7   5   5          3.84         -4.64         7.43 o                         
   8   5   5        374.03        448.46        28.23 o                         
   1   6   5        265.42        258.54         5.75 o                         
   2   6   5         99.70        116.22         4.58 o                         
   3   6   5       1252.75       1192.83        22.66 o                         
   4   6   5         26.33         24.07         5.21 o                         
   5   6   5        806.90        787.48        21.37 o                         
   6   6   5        655.52        637.77        19.80 o                         
   7   6   5        165.12        173.94        18.81 o                         
   8   6   5        341.19        296.95        22.05 o                         
   0   7   5       4845.15       4785.68        88.08 o                         
   1   7   5       1307.79       1277.36        19.54 o                         
   2   7   5       3440.34       3281.19        51.05 o                         
   3   7   5       1592.80       1507.71        29.90 o                         
   4   7   5        619.64        607.00        18.14 o                         
   5   7   5        349.52        353.73        14.41 o                         
   6   7   5        194.97        208.61        13.36 o                         
   7   7   5         91.18        116.58        12.00 o                         
   8   7   5        231.31        212.63        23.01 o                         
   1   8   5        269.71        258.12         8.55 o                         
   2   8   5        758.86        713.84        17.54 o                         
   3   8   5        195.29        194.18         9.80 o                         
   4   8   5        413.71        433.90        15.00 o                         
   5   8   5          2.67          7.17         5.44 o                         
   6   8   5         56.19         67.59         9.83 o                         
   7   8   5        136.71        118.55        12.29 o                         
   0   9   5        684.62        675.58        25.49 o                         
   1   9   5       3615.83       3465.08        62.25 o                         
   2   9   5        503.46        491.13        14.91 o                         
   3   9   5       1225.55       1187.70        27.64 o                         
   4   9   5        546.82        542.79        17.71 o                         
   5   9   5       1447.10       1378.61        38.49 o                         
   6   9   5        307.38        309.19        17.36 o                         
   7   9   5        335.38        347.67        19.95 o                         
   1  10   5        131.66        138.41         8.53 o                         
   2  10   5        500.49        485.56        17.88 o                         
   3  10   5         94.44         93.16         8.84 o                         
   4  10   5        436.60        469.80        17.25 o                         
   5  10   5         56.24         51.23         8.86 o                         
   6  10   5        295.50        312.46        17.70 o                         
   7  10   5          1.08          6.71         8.30 o                         
   0  11   5        778.82        710.01        30.51 o                         
   1  11   5       1998.98       2063.07        43.43 o                         
   2  11   5        328.86        348.92        14.09 o                         
   3  11   5       2666.39       2510.36        57.70 o                         
   4  11   5         24.76         32.20         7.83 o                         
   5  11   5        933.08        915.54        30.81 o                         
   6  11   5         53.25         51.49        10.13 o                         
   1  12   5         42.45         28.54         7.24 o                         
   2  12   5         36.93         43.07         7.31 o                         
   3  12   5         34.21         32.83         9.48 o                         
   4  12   5        114.88        130.14        13.41 o                         
   5  12   5         69.72         75.66        11.95 o                         
   6  12   5        248.63        247.25        20.90 o                         
   0  13   5       1643.33       1655.07        65.37 o                         
   1  13   5       1199.19       1184.67        37.57 o                         
   2  13   5        841.71        828.13        27.01 o                         
   3  13   5        573.34        600.26        25.15 o                         
   4  13   5        493.72        528.32        24.15 o                         
   5  13   5        216.31        245.50        18.64 o                         
   1  14   5         14.46         15.72         8.69 o                         
   2  14   5         15.09         11.21         7.93 o                         
   3  14   5        197.43        197.32        16.08 o                         
   4  14   5         22.22         27.62         9.64 o                         
   5  14   5        232.00        229.60        21.69 o                         
   0  15   5       1612.56       1676.37        69.94 o                         
   1  15   5         60.01         45.63         9.31 o                         
   2  15   5       1602.35       1567.91        55.59 o                         
   3  15   5         21.16         32.71         9.58 o                         
   4  15   5        869.21        923.30        51.53 o                         
   1  16   5          7.91          8.47         8.17 o                         
   2  16   5         19.82          7.02         9.74 o                         
   3  16   5         33.35         24.90        14.36 o                         
   0  17   5        382.98        399.13        46.53 o                         
   1  17   5        241.40        291.90        19.64 o                         
   2  17   5        343.69        409.02        25.59 o                         
   0   0   6       6687.85       6691.07       168.56 o                         
   2   0   6       7920.88       7880.87       144.89 o                         
   4   0   6       4376.08       4350.69       129.11 o                         
   6   0   6        849.23        848.81        37.43 o                         
   8   0   6        325.67        341.26        28.78 o                         
   1   1   6         83.23         95.33         4.04 o                         
   2   1   6         48.79         60.23         3.32 o                         
   3   1   6        452.12        452.91        10.49 o                         
   4   1   6        285.86        297.05        12.12 o                         
   5   1   6        149.09        160.61        11.39 o                         
   6   1   6         80.36         69.17        10.71 o                         
   7   1   6        111.34        124.12        11.06 o                         
   8   1   6          1.11          0.32         7.40 o                         
   0   2   6       4571.61       4529.63       109.15 o                         
   1   2   6       2190.82       2101.69        33.00 o                         
   2   2   6       2817.05       2687.31        41.20 o                         
   3   2   6       1329.46       1316.00        25.29 o                         
   4   2   6       1045.11       1014.22        25.57 o                         
   5   2   6        216.14        248.15        12.36 o                         
   6   2   6        560.75        568.58        21.69 o                         
   7   2   6        410.70        418.34        18.08 o                         
   8   2   6         79.74        105.03        14.92 o                         
   1   3   6        287.39        296.42         9.53 o                         
   2   3   6        345.92        363.02         8.97 o                         
   3   3   6        269.61        275.25         9.82 o                         
   4   3   6        236.39        223.29        11.01 o                         
   5   3   6        403.14        398.59        15.50 o                         
   6   3   6        153.20        175.27        13.13 o                         
   7   3   6        423.80        459.99        19.18 o                         
   8   3   6        147.40        150.15        16.43 o                         
   0   4   6        721.11        746.01        25.86 o                         
   1   4   6       6712.21       6405.74       103.30 o                         
   2   4   6       1366.80       1378.36        22.10 o                         
   3   4   6       2419.37       2300.10        44.96 o                         
   4   4   6       1255.14       1252.48        28.69 o                         
   5   4   6       1415.82       1377.16        39.61 o                         
   6   4   6        326.32        341.86        15.94 o                         
   7   4   6        288.77        296.61        16.25 o                         
   8   4   6         11.29         19.34        10.40 o                         
   1   5   6        158.56        171.87         7.50 o                         
   2   5   6         86.68         79.55         4.04 o                         
   3   5   6        120.60        119.03         7.45 o                         
   4   5   6        642.97        663.19        17.68 o                         
   5   5   6         84.92         85.81         7.94 o                         
   6   5   6        864.27        830.68        27.88 o                         
   7   5   6        118.37        103.48        11.51 o                         
   8   5   6        622.75        582.65        32.01 o                         
   0   6   6        370.83        379.07        19.82 o                         
   1   6   6       7290.45       6776.75       132.47 o                         
   2   6   6       1119.96       1076.70        18.63 o                         
   3   6   6       2764.67       2749.62        57.15 o                         
   4   6   6        800.29        816.15        21.35 o                         
   5   6   6        897.19        889.71        23.70 o                         
   6   6   6        328.89        340.44        14.98 o                         
   7   6   6        297.90        286.41        19.27 o                         
   1   7   6        530.29        500.59        11.47 o                         
   2   7   6        225.80        222.10         7.13 o                         
   3   7   6        521.46        537.48        15.77 o                         
   4   7   6        761.45        720.74        20.44 o                         
   5   7   6         88.87         93.09         8.41 o                         
   6   7   6        157.44        169.11        11.77 o                         
   7   7   6         63.83         62.71        13.70 o                         
   0   8   6        613.95        624.85        21.03 o                         
   1   8   6        277.47        297.65         8.43 o                         
   2   8   6        716.10        711.33        18.84 o                         
   3   8   6       1646.78       1570.38        34.31 o                         
   4   8   6       1070.24       1023.81        30.90 o                         
   5   8   6        452.90        485.33        16.93 o                         
   6   8   6        527.93        530.92        21.90 o                         
   7   8   6        156.53        176.20        16.42 o                         
   1   9   6        113.23        102.75         7.18 o                         
   2   9   6         26.08         35.79         5.23 o                         
   3   9   6        177.08        192.15        11.00 o                         
   4   9   6         77.03         84.24         7.94 o                         
   5   9   6        469.33        454.33        18.11 o                         
   6   9   6         18.90         17.20         7.82 o                         
   7   9   6        140.03        130.69        18.17 o                         
   0  10   6       3052.30       2909.38        93.32 o                         
   1  10   6        369.84        351.57        12.46 o                         
   2  10   6       3139.49       3018.84        62.68 o                         
   3  10   6        153.28        174.86        13.31 o                         
   4  10   6       1842.72       1751.65        44.20 o                         
   5  10   6         75.11         76.81        13.17 o                         
   6  10   6        499.17        511.47        24.73 o                         
   1  11   6        279.11        270.04        11.62 o                         
   2  11   6         16.98         21.31         6.25 o                         
   3  11   6        240.93        250.14        13.07 o                         
   4  11   6         62.08         59.75         9.93 o                         
   5  11   6        161.35        184.73        15.95 o                         
   6  11   6        105.97        111.41        19.44 o                         
   0  12   6       1363.51       1400.69        50.69 o                         
   1  12   6        790.80        731.30        23.27 o                         
   2  12   6       1066.01       1078.88        34.31 o                         
   3  12   6        244.16        230.96        16.12 o                         
   4  12   6        589.82        560.80        25.32 o                         
   5  12   6        272.92        277.68        18.92 o                         
   6  12   6        318.46        324.01        21.21 o                         
   1  13   6         24.36         27.16         7.75 o                         
   2  13   6         36.05         52.93         9.18 o                         
   3  13   6         94.23         99.53        11.52 o                         
   4  13   6        285.85        286.25        18.56 o                         
   5  13   6        154.67        162.57        17.31 o                         
   0  14   6        393.07        413.98        28.10 o                         
   1  14   6       1258.17       1270.59        41.16 o                         
   2  14   6        230.95        214.99        16.18 o                         
   3  14   6        729.28        724.14        29.29 o                         
   4  14   6         91.70         94.31        21.78 o                         
   1  15   6          5.41          5.23         7.22 o                         
   2  15   6        119.04        111.27        13.81 o                         
   3  15   6          0.30         21.19        23.96 o                         
   4  15   6        126.23        129.87        14.59 o                         
   0  16   6         87.86        113.97        17.49 o                         
   1  16   6        896.03       1074.01        57.07 o                         
   2  16   6        145.39        175.18        20.77 o                         
   3  16   6        490.10        502.41        25.69 o                         
   1  17   6         51.64         47.04        12.24 o                         
   2   0   7         77.10         79.49         5.90 o                         
   4   0   7        130.55        141.83        13.45 o                         
   6   0   7        427.56        427.65        24.82 o                         
   8   0   7        330.88        315.58        24.77 o                         
   0   1   7        869.19        877.48        20.14 o                         
   1   1   7       4472.47       4372.57        66.80 o                         
   2   1   7        462.32        458.41        10.79 o                         
   3   1   7       1772.07       1732.52        38.16 o                         
   4   1   7        500.90        510.35        16.61 o                         
   5   1   7       1352.23       1280.23        32.61 o                         
   6   1   7        499.39        481.10        18.30 o                         
   7   1   7        603.88        590.97        21.89 o                         
   8   1   7        110.51         93.76        11.08 o                         
   1   2   7        135.95        142.12         4.87 o                         
   2   2   7        152.13        164.97         6.06 o                         
   3   2   7         57.85         60.53         6.07 o                         
   4   2   7        638.92        621.79        18.81 o                         
   5   2   7         99.94         93.31        10.27 o                         
   6   2   7        505.32        527.96        19.33 o                         
   7   2   7        133.12        109.00        10.70 o                         
   8   2   7        170.36        126.01        22.71 o                         
   0   3   7       1398.52       1412.05        53.15 o                         
   1   3   7       1416.12       1327.27        35.81 o                         
   2   3   7       1226.15       1203.32        23.66 o                         
   3   3   7       1241.63       1195.52        31.56 o                         
   4   3   7        942.15        922.11        24.38 o                         
   5   3   7        188.78        195.24        11.92 o                         
   6   3   7        312.79        337.03        15.80 o                         
   7   3   7        168.42        193.77        13.90 o                         
   1   4   7        274.82        269.07        11.45 o                         
   2   4   7        502.93        497.60        13.74 o                         
   3   4   7       1675.39       1616.32        41.63 o                         
   4   4   7        122.55        117.67         8.64 o                         
   5   4   7        921.31        901.50        26.68 o                         
   6   4   7         98.64         98.63         9.73 o                         
   7   4   7        146.40        146.11        12.21 o                         
   0   5   7       7293.90       7187.03       235.23 o                         
   1   5   7         15.18         22.09         5.58 o                         
   2   5   7       5360.45       5063.07        81.47 o                         
   3   5   7         19.03         19.32         5.22 o                         
   4   5   7       3285.65       3057.04        64.07 o                         
   5   5   7        160.17        166.11        12.91 o                         
   6   5   7        878.09        914.84        27.85 o                         
   7   5   7         20.36         16.26         8.23 o                         
   1   6   7        107.36        105.40         9.27 o                         
   2   6   7        537.71        526.03        12.24 o                         
   3   6   7        214.46        214.19        10.83 o                         
   4   6   7         64.46         71.24         9.13 o                         
   5   6   7        204.53        218.72        11.95 o                         
   6   6   7         94.34         86.96        10.93 o                         
   7   6   7        179.40        177.91        16.52 o                         
   1   7   7       2489.50       2404.56        62.50 o                         
   2   7   7        481.75        471.75        14.77 o                         
   3   7   7       1379.75       1353.16        33.15 o                         
   4   7   7        896.04        861.37        25.43 o                         
   5   7   7        238.09        257.73        16.26 o                         
   6   7   7        621.35        608.99        22.99 o                         
   7   7   7         69.07         68.08        36.05 o                         
   1   8   7        358.28        341.63        11.07 o                         
   2   8   7         25.44         26.07         5.37 o                         
   3   8   7        111.58        119.53        12.34 o                         
   4   8   7         88.97        104.19         8.98 o                         
   5   8   7        119.91        127.40        11.13 o                         
   6   8   7        236.27        263.16        18.66 o                         
   7   8   7        204.63        227.76        27.04 o                         
   0   9   7       1178.29       1111.78        38.89 o                         
   1   9   7       2094.32       2034.53        41.84 o                         
   2   9   7        681.29        646.94        19.33 o                         
   3   9   7        721.67        698.82        21.84 o                         
   4   9   7        186.74        198.16        12.38 o                         
   5   9   7        808.38        773.66        27.38 o                         
   6   9   7         55.16         58.60        14.72 o                         
   1  10   7        156.13        162.34         9.09 o                         
   2  10   7         23.52         23.14         7.69 o                         
   3  10   7         39.95         43.98         8.16 o                         
   4  10   7         96.09        112.06        10.19 o                         
   5  10   7         46.21         51.52        11.34 o                         
   6  10   7        233.36        204.65        17.96 o                         
   0  11   7        232.63        261.99        17.63 o                         
   1  11   7       2817.80       2668.42        61.22 o                         
   2  11   7        225.83        212.42        12.00 o                         
   3  11   7       1964.14       1885.44        45.32 o                         
   4  11   7        176.21        174.61        14.96 o                         
   5  11   7        506.08        539.72        25.56 o                         
   1  12   7         13.89         13.43         5.81 o                         
   2  12   7         88.83        102.61        10.73 o                         
   3  12   7        130.10        118.16        12.33 o                         
   4  12   7        220.16        216.17        16.19 o                         
   5  12   7        146.77        146.66        16.11 o                         
   0  13   7       1161.96       1265.96        53.46 o                         
   1  13   7        472.07        487.33        23.90 o                         
   2  13   7        958.73        972.78        33.82 o                         
   3  13   7        458.56        421.41        21.65 o                         
   4  13   7        479.68        483.43        84.07 o                         
   1  14   7          2.72         -7.14         7.29 o                         
   2  14   7         90.18         93.88        11.12 o                         
   3  14   7        103.81        110.21        14.39 o                         
   4  14   7          0.88          3.09         8.24 o                         
   0  15   7        892.84        919.53        47.09 o                         
   1  15   7         55.34         53.03        10.81 o                         
   2  15   7        923.77        922.13        40.64 o                         
   3  15   7          1.89         -6.95         7.55 o                         
   1  16   7         31.54         31.98        15.48 o                         
   0   0   8       4280.88       4074.07       145.35 o                         
   2   0   8       3953.27       3829.39       113.77 o                         
   4   0   8       2203.64       2129.14        68.50 o                         
   6   0   8        961.69        933.36        38.78 o                         
   1   1   8         50.56         60.93         4.20 o                         
   2   1   8         23.57         28.88         4.68 o                         
   3   1   8         93.47        100.47         7.65 o                         
   4   1   8         32.59         30.40         6.17 o                         
   5   1   8        445.75        470.12        17.09 o                         
   6   1   8          8.18          2.65         6.38 o                         
   7   1   8        256.85        266.58        20.72 o                         
   0   2   8       1541.72       1568.41        59.90 o                         
   1   2   8        593.64        604.36        12.97 o                         
   2   2   8       1514.65       1400.88        33.95 o                         
   3   2   8       1586.95       1514.87        34.24 o                         
   4   2   8       1009.52        927.57        31.50 o                         
   5   2   8        466.16        470.42        18.90 o                         
   6   2   8        190.87        215.51        13.62 o                         
   7   2   8         86.66         83.50        10.00 o                         
   1   3   8        213.44        211.29         9.09 o                         
   2   3   8         81.39         80.15         6.96 o                         
   3   3   8        253.62        266.18        11.26 o                         
   4   3   8        334.79        325.48        13.49 o                         
   5   3   8         38.28         55.21         7.71 o                         
   6   3   8        378.29        392.00        16.80 o                         
   7   3   8        153.31        155.19        16.14 o                         
   0   4   8       2965.06       2911.62       150.85 o                         
   1   4   8       3849.85       3801.95       125.83 o                         
   2   4   8        975.53        957.47        25.21 o                         
   3   4   8       1527.39       1552.52        41.66 o                         
   4   4   8        112.69        121.40         9.89 o                         
   5   4   8       1153.71       1165.12        30.61 o                         
   6   4   8        102.42        107.34        10.09 o                         
   7   4   8        216.44        232.86        24.41 o                         
   1   5   8         38.14         39.52         9.52 o                         
   2   5   8        934.62        872.80        28.38 o                         
   3   5   8         82.16         85.38         9.34 o                         
   4   5   8        534.85        523.36        20.91 o                         
   5   5   8         15.56         15.28         7.15 o                         
   6   5   8        248.94        230.09        15.80 o                         
   7   5   8         24.04         28.67         9.09 o                         
   0   6   8       2131.86       1993.34        79.80 o                         
   1   6   8       2008.73       1943.08        56.10 o                         
   2   6   8       1238.84       1174.76        28.49 o                         
   3   6   8       2105.60       2040.81        58.90 o                         
   4   6   8        165.61        181.83        15.88 o                         
   5   6   8       1151.98       1160.97        34.61 o                         
   6   6   8         69.04         65.55         9.88 o                         
   1   7   8         10.86         11.51         7.69 o                         
   2   7   8        172.41        160.84         9.04 o                         
   3   7   8        220.67        222.79        14.26 o                         
   4   7   8         69.37         91.26         8.95 o                         
   5   7   8        160.27        185.48        16.06 o                         
   6   7   8         28.23         18.33         8.14 o                         
   0   8   8       1041.04       1002.80        67.48 o                         
   1   8   8       1106.64       1052.94        31.99 o                         
   2   8   8        775.93        759.36        26.52 o                         
   3   8   8        379.21        369.36        14.50 o                         
   4   8   8        413.21        416.72        16.96 o                         
   5   8   8        141.36        149.79        12.67 o                         
   6   8   8        142.82        179.64        35.47 o                         
   1   9   8        129.39        122.50         8.81 o                         
   2   9   8        147.36        170.83        10.14 o                         
   3   9   8        336.87        345.57        14.96 o                         
   4   9   8         51.46         49.23         7.87 o                         
   5   9   8        218.01        227.87        14.94 o                         
   6   9   8         30.81         19.60         9.17 o                         
   0  10   8       2096.06       2167.68        87.28 o                         
   1  10   8        167.03        168.78        10.75 o                         
   2  10   8       1615.43       1558.46        38.25 o                         
   3  10   8        338.86        318.71        15.49 o                         
   4  10   8        757.66        736.10        23.88 o                         
   5  10   8         39.13         48.50        12.47 o                         
   1  11   8         30.65         36.67         6.46 o                         
   2  11   8         24.92         20.36         6.13 o                         
   3  11   8        150.24        154.28        11.18 o                         
   4  11   8         48.08         37.89         9.24 o                         
   5  11   8        257.85        258.32        18.16 o                         
   0  12   8       1397.24       1349.34        49.43 o                         
   1  12   8        817.86        827.53        26.72 o                         
   2  12   8        831.64        825.95        29.04 o                         
   3  12   8        550.89        531.54        22.95 o                         
   4  12   8        454.04        467.01        29.84 o                         
   1  13   8         24.16         42.85         8.88 o                         
   2  13   8        176.95        176.81        13.83 o                         
   3  13   8         38.15         25.27        14.05 o                         
   4  13   8         99.04        108.03        14.85 o                         
   0  14   8         13.21          5.06         8.69 o                         
   1  14   8        620.74        659.63        28.87 o                         
   2  14   8        137.73        130.70        17.85 o                         
   3  14   8        265.78        244.41        17.55 o                         
   1  15   8         56.72         74.23        11.24 o                         
   2   0   9         34.59         32.10         8.70 o                         
   4   0   9         73.40         76.89        11.12 o                         
   6   0   9         97.05        119.40        15.76 o                         
   1   1   9       2696.63       2701.65        66.22 o                         
   2   1   9        552.05        516.19        16.27 o                         
   3   1   9       1640.57       1561.78        42.39 o                         
   4   1   9        174.47        182.28        11.98 o                         
   5   1   9        812.63        850.55        27.33 o                         
   6   1   9         46.92         37.41         8.09 o                         
   1   2   9        333.81        316.79        12.13 o                         
   2   2   9        269.06        255.28        11.33 o                         
   3   2   9        213.05        227.43        12.01 o                         
   4   2   9        166.94        181.86        12.07 o                         
   5   2   9        104.95        106.49        10.38 o                         
   6   2   9        108.60        118.76        11.72 o                         
   0   3   9       2137.77       2143.08       118.83 o                         
   1   3   9        944.47        977.36        27.81 o                         
   2   3   9       1000.32        972.96        28.18 o                         
   3   3   9       1153.74       1155.77        31.57 o                         
   4   3   9        436.35        471.14        18.54 o                         
   5   3   9        427.12        432.37        18.71 o                         
   6   3   9        331.27        340.64        17.90 o                         
   1   4   9        187.27        173.66        15.75 o                         
   2   4   9        173.67        168.73         9.84 o                         
   3   4   9          8.10         10.11         6.05 o                         
   4   4   9        263.31        269.58        14.60 o                         
   5   4   9        263.38        261.84        15.15 o                         
   6   4   9         64.87         57.77         9.38 o                         
   0   5   9       3425.83       2983.95       169.04 o                         
   1   5   9         83.97         81.94        11.83 o                         
   2   5   9       3553.19       3388.89        93.24 o                         
   3   5   9         38.46         40.99         6.71 o                         
   4   5   9       1465.86       1451.12        38.62 o                         
   5   5   9          0.46         16.46         7.19 o                         
   6   5   9        275.68        280.73        23.66 o                         
   1   6   9         20.11         24.58         9.63 o                         
   2   6   9         85.76         97.38        12.08 o                         
   3   6   9         62.66         72.35         8.32 o                         
   4   6   9        463.65        451.54        18.81 o                         
   5   6   9        134.71        124.59        11.57 o                         
   6   6   9        114.75        104.66        11.66 o                         
   0   7   9       1897.21       1827.31       119.75 o                         
   1   7   9        250.36        248.20        23.07 o                         
   2   7   9        705.02        727.64        23.90 o                         
   3   7   9        362.78        361.98        18.44 o                         
   4   7   9        384.07        419.79        21.46 o                         
   5   7   9        409.46        396.45        19.00 o                         
   6   7   9        280.33        265.56        16.96 o                         
   1   8   9         18.05         21.07        10.72 o                         
   2   8   9        220.43        242.42        13.21 o                         
   3   8   9         82.01         93.55         9.17 o                         
   4   8   9         89.92         94.94         9.30 o                         
   5   8   9         94.63         92.61        13.01 o                         
   0   9   9         51.43         41.79        13.49 o                         
   1   9   9       1063.17       1055.51        41.75 o                         
   2   9   9        179.97        199.75        12.65 o                         
   3   9   9       1062.77       1026.01        28.76 o                         
   4   9   9        297.35        303.38        14.69 o                         
   5   9   9        618.27        587.73        33.39 o                         
   1  10   9         90.50         91.11        14.17 o                         
   2  10   9         60.36         64.97         7.32 o                         
   3  10   9         31.79         31.24         6.78 o                         
   4  10   9        114.70        103.38        10.12 o                         
   0  11   9         38.26         55.62        14.89 o                         
   1  11   9       1392.97       1497.26        56.44 o                         
   2  11   9         53.52         63.31         8.79 o                         
   3  11   9        814.84        832.49        25.08 o                         
   4  11   9        102.38        112.96        12.45 o                         
   1  12   9         11.75         18.58         6.29 o                         
   2  12   9         15.69         30.14         7.42 o                         
   3  12   9         20.25          2.30        11.98 o                         
   0  13   9        430.55        447.04        34.78 o                         
   1  13   9        339.93        353.36        19.07 o                         
   2  13   9        457.49        433.10        26.30 o                         
   1  14   9          8.21         27.07         8.03 o                         
   2   0  10       1143.44       1183.24        48.45 o                         
   4   0  10        770.06        749.18        37.21 o                         
   6   0  10        500.84        483.60        33.39 o                         
   1   1  10        111.58        116.80        10.77 o                         
   2   1  10         46.42         52.76         7.21 o                         
   3   1  10        427.16        406.87        17.47 o                         
   4   1  10         49.99         51.25         8.78 o                         
   5   1  10        304.03        310.00        20.54 o                         
   6   1  10         49.65         37.90         9.80 o                         
   0   2  10       1824.54       1876.61        75.66 o                         
   1   2  10       1111.27       1059.07        46.66 o                         
   2   2  10       1275.43       1269.26        37.72 o                         
   3   2  10        520.18        549.68        20.42 o                         
   4   2  10        640.32        649.51        24.73 o                         
   5   2  10         53.29         64.03         9.89 o                         
   6   2  10        210.70        237.10        18.05 o                         
   1   3  10        131.13        140.28        16.48 o                         
   2   3  10         60.95         70.04         7.95 o                         
   3   3  10         18.66         14.09         6.53 o                         
   4   3  10         92.81        108.33         9.98 o                         
   5   3  10         99.76        118.25        11.94 o                         
   6   3  10         37.93         25.07         8.64 o                         
   0   4  10        118.21        165.59        26.95 o                         
   1   4  10       1281.26       1322.90        73.35 o                         
   2   4  10         69.08         71.28         9.71 o                         
   3   4  10       1057.04       1042.41        30.87 o                         
   4   4  10        260.27        292.12        14.79 o                         
   5   4  10        788.58        788.55        27.03 o                         
   1   5  10         26.26         18.96         9.32 o                         
   2   5  10        154.64        184.48        12.74 o                         
   3   5  10         54.90         52.98         7.39 o                         
   4   5  10        207.84        214.54        13.39 o                         
   5   5  10         60.14         65.10        10.13 o                         
   0   6  10        438.10        510.61        47.22 o                         
   1   6  10       1178.14       1223.51        45.34 o                         
   2   6  10        158.74        164.61        12.05 o                         
   3   6  10        921.79        925.37        28.04 o                         
   4   6  10        240.10        239.95        14.04 o                         
   5   6  10        273.22        288.42        16.67 o                         
   1   7  10         62.02         76.71        13.33 o                         
   2   7  10         10.65         13.39        10.03 o                         
   3   7  10         75.09         81.08         8.63 o                         
   4   7  10        164.94        179.82        12.86 o                         
   5   7  10         24.12         19.46         7.79 o                         
   0   8  10        686.10        764.42        64.26 o                         
   1   8  10        563.55        567.89        36.65 o                         
   2   8  10        808.55        798.56        51.55 o                         
   3   8  10        500.03        507.87        18.98 o                         
   4   8  10        343.79        330.55        16.66 o                         
   1   9  10          5.39          2.81        10.85 o                         
   2   9  10         36.02         47.04        12.42 o                         
   3   9  10        162.23        153.97        22.74 o                         
   4   9  10         11.80         12.61         7.82 o                         
   0  10  10        834.21        845.48        68.18 o                         
   1  10  10        120.26        124.82        15.90 o                         
   2  10  10        901.69        942.24        35.99 o                         
   3  10  10         62.72         49.86         7.53 o                         
   1  11  10          2.80         10.07        10.65 o                         
   2  11  10         48.35         41.18        11.24 o                         
   3  11  10        137.34        152.31        11.61 o                         
   0  12  10        783.84        773.40        67.26 o                         
   1  12  10        322.16        295.51        27.81 o                         
   2  12  10        470.28        492.26        31.52 o                         
   2   0  11         41.96         48.17        11.08 o                         
   4   0  11        355.41        363.99        25.81 o                         
   0   1  11          6.58          2.01         7.90 o                         
   1   1  11       1634.81       1620.54        46.16 o                         
   2   1  11         57.33         61.36         7.91 o                         
   3   1  11       1006.02       1014.57        32.86 o                         
   4   1  11         61.26         59.88         9.17 o                         
   5   1  11        433.13        479.69        23.55 o                         
   1   2  11         14.83         11.71         5.95 o                         
   2   2  11         19.19         15.50         6.18 o                         
   3   2  11         83.27         91.94         9.80 o                         
   4   2  11         10.92          1.83         6.92 o                         
   5   2  11         62.83         72.57        10.65 o                         
   0   3  11        794.45        874.04        60.81 o                         
   1   3  11        575.30        604.76        21.07 o                         
   2   3  11        775.13        801.98        26.78 o                         
   3   3  11        184.23        204.00        13.62 o                         
   4   3  11        662.65        612.73        24.39 o                         
   5   3  11        274.93        261.73        17.23 o                         
   1   4  11         83.78        111.27        16.93 o                         
   2   4  11         28.73         28.08         7.86 o                         
   3   4  11        162.18        164.52        12.33 o                         
   4   4  11         84.68        115.05        14.12 o                         
   0   5  11        830.20        926.09        65.65 o                         
   1   5  11         42.46         41.87        12.60 o                         
   2   5  11       1217.53       1196.78        56.90 o                         
   3   5  11         37.36         24.75         7.12 o                         
   4   5  11        864.61        947.39        51.54 o                         
   1   6  11         65.47         80.07        16.60 o                         
   2   6  11         12.22         32.89        12.93 o                         
   3   6  11        139.67        153.44        11.85 o                         
   4   6  11         57.18         47.97        12.10 o                         
   0   7  11        858.50        901.91        68.18 o                         
   1   7  11        347.46        369.20        30.54 o                         
   2   7  11        443.78        454.97        33.80 o                         
   3   7  11         73.65         69.96         8.66 o                         
   4   7  11        264.85        261.41        22.11 o                         
   1   8  11         44.58         61.06        16.45 o                         
   2   8  11         19.84         13.72        13.94 o                         
   3   8  11         42.77         44.27         8.61 o                         
   0   9  11        315.46        374.94        44.92 o                         
   1   9  11       1453.62       1538.64        68.07 o                         
   2   9  11        221.54        253.53        23.36 o                         
   3   9  11        678.17        673.40        32.62 o                         
   1  10  11         32.02          5.63        14.26 o                         
   2  10  11         52.47         40.15        13.39 o                         
   0   0  12       1103.07       1177.14        68.41 o                         
   2   0  12        982.56       1036.71        46.49 o                         
   4   0  12        387.59        341.98        25.97 o                         
   1   1  12         35.54         34.56         7.10 o                         
   2   1  12         87.52        103.68        10.37 o                         
   3   1  12         19.12          7.79         8.80 o                         
   4   1  12         49.33         49.52         9.31 o                         
   0   2  12        677.90        690.48        32.82 o                         
   1   2  12        308.17        327.97        15.20 o                         
   2   2  12        570.43        572.73        21.32 o                         
   3   2  12        339.03        386.72        25.70 o                         
   4   2  12        407.21        442.99        21.06 o                         
   1   3  12         13.84         16.64         6.10 o                         
   2   3  12          2.48          0.46         5.87 o                         
   3   3  12        149.98        179.01        20.12 o                         
   0   4  12        214.72        233.31        33.17 o                         
   1   4  12        902.03        932.73        47.23 o                         
   2   4  12        126.07        144.29        11.24 o                         
   3   4  12        514.40        529.54        29.23 o                         
   1   5  12         52.25         43.72        13.92 o                         
   2   5  12         94.40        111.73        21.46 o                         
   3   5  12         17.57         28.62         7.74 o                         
   0   6  12        242.25        239.30        36.85 o                         
   1   6  12        590.74        672.80        41.04 o                         
   2   6  12         85.58         82.59        22.13 o                         
   2   7  12         29.46         23.53        13.51 o                         
   0   8  12        200.14        200.14        36.16 o                         
   1   8  12        555.81        548.36        48.82 o                         
   2   0  13         93.27         91.07        14.17 o                         
   0   1  13        339.70        345.23        34.32 o                         
   1   1  13        462.32        561.11        28.52 o                         
   2   1  13        112.21        119.40        15.58 o                         
   1   2  13         54.84         58.90         9.76 o                         
   0   3  13        406.27        399.59        40.31 o                         
   1   3  13        225.83        241.43        18.71 o                         
   1   4  13        100.72        101.27        17.50 o                         
                                                                                
